# Supplementary material for: A next-generation microarray further reveals stage-enriched gene expression pattern in the blood fluke Schistosoma japonicum
Source: Parasit Vectors. 2017 Jan 10;10:19. doi: 10.1186/s13071-016-1947-x (PMC5223471; doi:10.1186/s13071-016-1947-x)
Supplement: Additional file 2: Table S1. — List of primer pairs used for qPCR validation. (XLSX 10 kb) [file 13071_2016_1947_MOESM2_ESM.xlsx]

## Sheet: Sheet1
Table S1. List of primer pairs used for qPCR validation.
Probe set ID	Forward (5'-3')	Reverse (5'-3')
CNUS0000099822.1	CACAGAATATGTCAACAGAAGATC	AAGAACCGTCAACAATGACAACAT
CNUS0000102059.1	CTTTAGAGCGAGTGAAATCGTATC	CACGAATATGTGCCTTTAGATGAG
Sja_S23874809	CCACAATATATCCCTGTGAAGAC	TTGAACGACTCGGGTATGTAGG
Sja_S53122136	GGGATCTGAGTCTGCCTATACCA	ATGATTTCGTGCATCTTCTTCG
CNUS0000097878.1	CTTTGCTTTGGCAGGGTCATAG	GGGCAGGTTGAAAGTGATTGA
CNUS0000105021.1	TTATGTTTGGGAAACGTCTTCGC	TTGTCCATACCAACTTGCTTCCA
Sja_S24184913	GAAAATCAGGCAAGTCTGGTCA	GGACCAAACGTATCCAGCATCT
CNUS0000095463.1	CTGGACTTCCCGGAATAGCT	GCCAACAAATCCAGCCTCAC
Sja_S24186546	TATGCTCCTTATGGAAACCTCA	GAGCGGCCAAATCACGATGA
CNUS0000099362.1	GCAATGTATCTACCATGATAACG	CAGGAAGCACTGCAACTTGAC
CNUS0000105138.1	CTGATGAGCCTCACACAGACGA	CATAATAGTAGTCACCTTCCGAACC
PG014252	ATCAGAATACACATGGTCAGGCT	TGAGTAATTTGCTTCGTCGTCAG
Sja_S53128740	TAGGGAAATACGTTTGCGGG	GGGCGATAATAAGCGGAAGA
CNUS0000101790.1	TACCAACACCTAGATCACGCAA	CCCCATTCTTCATTCCACGA
Sja_S23417005	CCTGTGACTTCTCATTGTTATTCAG	GAGTAAACTTGCATATTGTTTCAGC
PG005481	CAGACAGAACCGTGGTAAAGG	CACGATGTTTTGGAAATGGTGG
Sja_S53128597	GCAACTATGGTCCAGGAGGTA	TTTGTTCACTGTTGGCGGTTCA
PG005603	AGGACAGCATCTTGCCATAAAT	GCGTTCTCCAATTCCACTGC
PG002480	ATGGTCTGTCGGATGGTTGCT	GGGCTGGTTGGTCTTGTTTGA
PG007016	GATGGACGAATTGTACGAGCTAT	ACACGATGGTATTTGATTGTTCC
