# Supplementary material for: A next-generation microarray further reveals stage-enriched gene expression pattern in the blood fluke Schistosoma japonicum
Source: Parasit Vectors. 2017 Jan 10;10:19. doi: 10.1186/s13071-016-1947-x (PMC5223471; doi:10.1186/s13071-016-1947-x)
Supplement: Additional file 3: Table S2. — Retrieval of S. japonicum stage-enriched genes from the NCBI database based on the DNA chip results. (XLSX 9 kb) [file 13071_2016_1947_MOESM3_ESM.xlsx]

## Sheet: Sheet1
Table S2. Retrieval of S. japonicum stage-enriched genes from the NCBI database based on the DNA chip results.
	C	S	A	E	Total
Signal intensity (Fold change >=2)	3571	1014	1728	3381	9694
Sequences retrieved from NCBI	937	248	570	987	2742
Genomic sequences	32	11	17	20	80
S. japonicum coding mRNAs	564	169	360	675	1768
S. japonicum non-coding mRNAs	154	15	67	188	424
S. japonicum ESTs	187	53	126	104	470
