# Supplementary material for: A next-generation microarray further reveals stage-enriched gene expression pattern in the blood fluke Schistosoma japonicum
Source: Parasit Vectors. 2017 Jan 10;10:19. doi: 10.1186/s13071-016-1947-x (PMC5223471; doi:10.1186/s13071-016-1947-x)
Supplement: Additional file 4: Table S3. — Information on mRNA transcripts enriched in cercariae (forward probe). (XLSX 188 kb) [file 13071_2016_1947_MOESM4_ESM.xlsx]

## Sheet: Sheet1
Table S3. Information on S. japonicum mRNA transcripts enriched in cercariae (forward probe).
Genes	Annotation	Reported?	Ref	C1	C2	C3	S1	S2	S3	A1	A2	A3	E1	E2	E3	Mean C	Mean S	Mean A	Mean E	Median	Mean C/Median	Mean S/Median	Mean A/Median	Mean E/Median	p-value (C-S)	p-value (C-A)	p-value (C-E)	Probe Set ID	NCBI_Nucleotide	NCBI_Protein	KO	GO	Description
>gi|60602221|gb|AY811679.1| Schistosoma japonicum SJCHGC08815 protein mRNA, partial cds	tegumental antigen			22740	35312.7	31169.6	59.5081	62.958	93.3884	295.639	586.983	522.822	178.191	150.733	163.902	29740.8	71.9515	468.481	164.275	316.378	94.0039	0.227422	1.48076	0.519237	0.00758358	0.00744063	0.00767374	CNUS0000099822.1(FORWARD)	AY811679.1	AAX27568.2	K10418	GO:0005874;GO:0030286;GO:0003777;GO:0007017;GO:0005737	SJCHGC08815 protein
>gi|56752968|gb|AY812964.1| Schistosoma japonicum SJCHGC09431 protein mRNA, complete cds	Lysophosphatidic acid phosphatase type 6			11997.4	4403.34	4109.67	18.1022	29.189	26.263	39.0517	130.296	109.827	76.56	47.3067	57.7857	6836.79	24.5181	93.0583	60.5508	76.8045	89.0155	0.319227	1.21162	0.788375	0.0594246	0.0613411	0.059524	CNUS0000106893.1(FORWARD)	AY812964.1	AAW24696.1	K01078	GO:0003993	SJCHGC09431 protein
>gi|60596264|gb|AY808793.1| Schistosoma japonicum SJCHGC07623 protein mRNA, partial cds	Krueppel-like factor 11			6185.54	7670.79	8519.71	296.046	250.488	258.632	369.902	291.161	302.19	407.382	423.326	393.056	7458.68	268.389	321.084	407.921	364.503	20.4626	0.736314	0.880883	1.11912	0.00459661	0.00479228	0.00465421	CNUS0000102059.1(FORWARD)	AY808793.1	AAX24682.2	K09209	GO:0005622;GO:0008270	SJCHGC07623 protein
>gi|56756896|gb|AY814888.1| Schistosoma japonicum SJCHGC02669 protein mRNA, complete cds	hypothetical protein			1244.89	2262.24	1561.94	20.1174	39.9092	31.1203	10.029	29.2801	14.1953	75.1539	150.394	182.144	1689.69	30.3823	17.8348	135.897	83.1398	20.3234	0.365436	0.214516	1.63456	0.0150967	0.0148504	0.0160757	PG013849(FORWARD)	AY814888.1	AAP06195.1	NA	NA	hypothetical protein
>gi|60700984|gb|AY915869.1| Schistosoma japonicum SJCHGC09803 protein mRNA, complete cds	UPF0506 domain containing protein			15874.7	13818.4	8028.26	1231.29	960.099	1487.38	245.368	159.317	179.07	623.014	338.412	341.501	12573.8	1226.26	194.585	434.309	830.283	15.144	1.47691	0.23436	0.523085	0.0219275	0.0168973	0.0168168	CNUS0000099411.1(FORWARD)	AY915869.1	AAX31090.1	NA	NA	RecName: Full=Uncharacterized protein SJCHGC09803; Flags: Precursor >gi|60700985|gb|AAX31090.1| SJCHGC09803 protein
>gi|60600875|gb|AY811006.1| Schistosoma japonicum SJCHGC08787 protein mRNA, partial cds	putative sodium-dependent transporter			4408.06	5174.41	2379.52	124.293	86.161	68.2271	98.643	83.9972	68.6243	528.466	397.089	403.125	3987.33	92.8938	83.7548	442.893	267.894	14.884	0.346756	0.312642	1.65324	0.0210295	0.0210662	0.0251104	PG003364(FORWARD)	AY811006.1	AAX26895.2	K03308	GO:0005328;GO:0005887;GO:0006836;GO:0016020	sodium-dependent neurotransmitter transporter
>gi|226489668|emb|FN319257.1| Schistosoma japonicum isolate Anhui full length mRNA clone SJFCE3188.002|FSE_037_01_A01, complete sequence	Ribosomal protein S6 kinase beta-2	√	[14]	2249.37	1750.2	1907.74	127.25	99.3185	80.2978	168.794	87.9985	175.934	161.993	138.878	130.826	1969.1	102.289	144.242	143.899	144.07	13.6676	0.709991	1.00119	0.998809	0.00268874	0.00249625	0.00289661	CNUS0000100003.1(FORWARD)	FN319257.1	CAX74986.1	K04688	GO:0004672;GO:0005524;GO:0006468;GO:0004674	Ribosomal protein S6 kinase beta-2
>gi|56753566|gb|AY813254.1| Schistosoma japonicum SJCHGC07799 protein mRNA, complete cds	Gag-Pol polyprotein	√	[14]	1004.95	834.676	989.293	129.122	83.8286	98.7151	177.376	10.7827	10.3512	21.5136	31.836	50.9	942.974	103.888	66.1699	34.7499	85.0292	11.09	1.2218	0.778202	0.408682	0.00138936	0.00168836	0.00177593	CNUS0000107972.1(FORWARD)	AY813254.1	CAX83692.1	K07497	NA	Gap-Pol polyprotein
>gi|60603179|gb|AY812158.1| Schistosoma japonicum SJCHGC08357 protein mRNA, partial cds	Calcium-dependent secretion activator			5420.02	4027.29	4844.06	467.212	311.742	477.968	257.334	184.998	290.494	587.693	362.085	416.008	4763.79	418.974	244.275	455.262	437.118	10.8982	0.958492	0.558831	1.04151	0.00334793	0.00352588	0.00312417	CNUS0000101712.1(FORWARD)	AY812158.1	AAX28047.2	NA	NA	SJCHGC08357 protein
>gi|257206671|emb|FN327240.1| Schistosoma japonicum isolate Anhui full length mRNA clone SJFCE5483|FSE001-P00034-J04, complete sequence	UPF0364 protein			916.867	436.691	389.671	52.4602	49.0257	100.671	39.824	49.7529	38.5376	62.4645	40.6409	43.2237	581.076	67.3857	42.7048	48.7764	58.0811	10.0046	1.1602	0.735263	0.839798	0.0508445	0.043298	0.0405935	CNUS0000101716.1(FORWARD)	FN327240.1	CAX82964.1	NA	GO:0003674;GO:0005634;GO:0008150	hypothetical protein
>gi|226488980|emb|FN319112.1| Schistosoma japonicum isolate Anhui full length mRNA clone SJFCE3117.004|FSE001-P00017-J20, complete sequence	anti-inflammatory protein 16	√	[14]	4686.9	4273.63	2726.9	197.441	109.62	174.267	299.054	421.03	272.129	530.179	403.005	471.99	3895.81	160.442	330.738	468.391	399.565	9.75013	0.401543	0.827745	1.17225	0.0123733	0.0125728	0.014283	PG011699(FORWARD)	FN319112.1	CAX74840.1	NA	NA	SJCHGC05573 protein
>gi|60597077|gb|AY809199.1| Schistosoma japonicum SJCHGC07199 protein mRNA, partial cds	Dynein light intermediate chain 1 cytosolic			3558.77	5011.8	2011.51	95.6802	101.898	168.665	128.634	226.42	192.921	698.121	590.811	499.217	3527.36	122.081	182.658	596.049	389.354	9.05952	0.313547	0.469131	1.53087	0.0307485	0.0299427	0.0366387	CNUS0000095505.1(FORWARD)	AY809199.1	AAX25088.2	K10416	GO:0005874;GO:0030286;GO:0007264;GO:0003774;GO:0005525;GO:0005886;GO:0015031	SJCHGC07199 protein
>gi|56757252|gb|AY815066.1| Schistosoma japonicum SJCHGC07600 protein mRNA, complete cds	Calpain	√	[14]	2796.47	3245.58	2443.8	373.087	457.699	366.146	332.905	251.399	288.406	6.6254	15.799	19.6373	2828.62	398.977	290.903	14.0206	344.94	8.20031	1.15666	0.843344	0.0406464	0.00352362	0.00459463	0.00338851	CNUS0000104564.1(FORWARD)	AY815066.1	AAW26798.1	K01367	GO:0004198;GO:0005622;GO:0006508	calpain (C02 family)
>gi|226469321|emb|FN314407.1| Schistosoma japonicum isolate Anhui full length mRNA clone SJFCA2921.002|FSA001-P00033-N05, complete sequence	Rab-protein 11			631.044	668.638	1146.34	68.5084	41.9031	112.907	74.6567	18.2481	64.3342	166.026	124.966	88.2833	815.34	74.4397	52.413	126.425	100.432	8.1183	0.741192	0.521874	1.25881	0.0186958	0.0210841	0.0328792	CNUS0000100451.1(FORWARD)	FN314407.1	CAX70140.1	K07904	GO:0007264;GO:0005525;GO:0005886;GO:0015031	Rab-protein 11
>gi|56753520|gb|AY813232.1| Schistosoma japonicum SJCHGC03760 protein mRNA, complete cds	DM9 domain-containing protein			8686.05	11084.3	7953.6	960.154	621.819	1079.36	1809.23	1565.5	1531.47	342.517	157.485	179.318	9241.32	887.11	1635.4	226.44	1261.25	7.32709	0.703356	1.29664	0.179536	0.00818827	0.00786596	0.00569023	CNUS0000105257.1(FORWARD)	AY813232.1	AAW24964.1	NA	NA	SJCHGC03760 protein
>gi|60694087|gb|AY915497.1| Schistosoma japonicum SJCHGC07154 protein mRNA, partial cds	Homeobox protein SMOX-1			1013.52	1539.05	1341.48	255.047	243.058	221.496	145.996	94.7363	103.644	62.3479	93.248	88.1565	1298.02	239.867	114.792	81.2508	177.33	7.3198	1.35266	0.647339	0.458191	0.0108171	0.00986747	0.00685469	CNUS0000098459.1(FORWARD)	AY915497.1	AAX30718.2	K08287	GO:0005634;GO:0006355;GO:0007275;GO:0043565;GO:0003700	hox protein Smox1
>gi|56754298|gb|AY813605.1| Schistosoma japonicum SJCHGC06358 protein mRNA, complete cds	hypothetical protein			34998.4	47991.8	47396.2	5290.82	6441.92	7564.39	5925.59	6182.36	4643.78	1655.64	2587.14	2211.97	43462.1	6432.38	5583.91	2151.59	6008.14	7.23387	1.07061	0.92939	0.358112	0.00490416	0.00664606	0.00458743	Sja_S23874809(FORWARD)	AY813605	AAW25337.1	NA	GO:0046872;GO:0005524;GO:0005737	"SJCHGC06358 protein mRNA, complete cds"
>gi|226487131|emb|FN319705.1| Schistosoma japonicum isolate Anhui full length mRNA clone SJFCE3386.005|FSE001-P00008-P01, complete sequence	THO complex subunit 1			3634.2	2802.4	2450.79	523.828	267.461	280.377	498.814	216.432	437.513	688.697	378.608	383.379	2962.46	357.222	384.253	483.561	433.907	6.82741	0.823269	0.885565	1.11443	0.00542533	0.00771165	0.00520748	PG003425(FORWARD)	FN319705.1	CAX75429.1	K12878	GO:0005634	putative UDP-galactose-4-epimerase
>gi|56754258|gb|AY813585.1| Schistosoma japonicum SJCHGC01155 protein mRNA, complete cds	hypothetical protein			24332.2	31873.5	24130	3045.96	3479.01	4810.02	4122.92	4639.15	3686.37	2799.8	3747.48	3180.8	26778.6	3778.33	4149.48	3242.69	3963.91	6.7556	0.953184	1.04682	0.818055	0.00702905	0.00510242	0.00471262	CNUS0000095562.1(FORWARD)	AY813585.1	AAW25317.1	NA	NA	SJCHGC01155 protein
>gi|60602531|gb|AY811834.1| Schistosoma japonicum SJCHGC07102 protein mRNA, partial cds	AMP deaminase			904.556	1220.72	1223.55	213.364	105.641	85.7372	167.974	96.0223	163.148	239.948	175.029	184.452	1116.28	134.914	142.381	199.81	171.095	6.52429	0.788531	0.832174	1.16783	0.0106037	0.00743456	0.00918319	CNUS0000106811.1(FORWARD)	AY811834.1	AAX27723.2	K01490	NA	SJCHGC07102 protein
>gi|56753220|gb|AY813088.1| Schistosoma japonicum SJCHGC07087 protein mRNA, complete cds	hypothetical protein			767.9	1214.7	1241.3	222.866	190.564	161.245	157.659	132.635	149.373	131.203	113.032	100.16	1074.63	191.558	146.556	114.798	169.057	6.35663	1.1331	0.866902	0.67905	0.0175184	0.01405	0.0136573	CNUS0000100792.1(FORWARD)	AY813088.1	AAW24820.1	NA	GO:0005634;GO:0003677;GO:0006350;GO:0006355;GO:0005622;GO:0008270	hypothetical protein
>gi|226469871|emb|FN314484.1| Schistosoma japonicum isolate Anhui full length mRNA clone SJFCA3042.002|FSA001-P00019-G14, complete sequence	hypothetical protein			32376.4	23266.7	15981.6	2774.11	1749.57	2393.62	6494.55	6953.55	2754.41	82.4091	65.1893	47.9273	23874.9	2305.77	5400.84	65.1752	3853.3	6.19595	0.598387	1.40161	0.0169141	0.021499	0.0199945	0.0186557	Sja_S53127611(FORWARD)	FN314484	CAX70217.1	NA	NA	"isolate Anhui full length mRNA clone SJFCA3042.002|FSA001-P00019-G14, complete sequence"
>gi|60601791|gb|AY811464.1| Schistosoma japonicum SJCHGC05701 protein mRNA, partial cds	5'-AMP-activated protein kinase subunit gamma-1			894.925	659.128	769.755	72.3085	101.136	201.551	47.8421	47.1501	73.4582	152.94	109.687	116.21	774.602	124.999	56.1501	126.279	125.639	6.16531	0.994904	0.446917	1.0051	0.00864748	0.00451873	0.003643	PG009791(FORWARD)	AY811464.1	ABA40369.1	K07200	NA	protein kinase subunit gamma
>gi|154818337|gb|EU046089.1| Schistosoma japonicum cercarial stage-specific protein Sj20H8 mRNA, complete cds	cercarial stage-specific protein Sj20H8			43042	40481.1	43154	1080.19	661.851	1269.09	8973.49	8822.37	8906.47	6464.66	3722.9	4817.36	42225.7	1003.71	8900.78	5001.64	6951.21	6.07458	0.144393	1.28046	0.719536	0.000144835	0.000313399	0.000112624	CNUS0000102259.1(FORWARD)	EU046089.1	AAW25910.1	NA	NA	SJCHGC09231 protein
>gi|60596446|gb|AY808884.1| Schistosoma japonicum SJCHGC07134 protein mRNA, partial cds	retinoid X receptor RXR-2			547.102	281.446	592.111	101.226	50.6956	52.7106	80.383	45.2362	75.9335	127.685	74.8112	65.5549	473.553	68.2106	67.1842	89.3503	78.7805	6.01105	0.865832	0.852803	1.13417	0.0236228	0.0211169	0.0274943	CNUS0000101836.1(FORWARD)	AY808884.1	AF129816_1	NA	GO:0003707;GO:0005634;GO:0006355;GO:0008289;GO:0004886;GO:0006350;GO:0008270;GO:0043565;GO:0005496;GO:0003700;GO:0003707;GO:0005634;GO:0006355;GO:0008289;GO:0004886;GO:0006350;GO:0008270;GO:0005496;GO:0003700	retinoid X receptor RXR-2
>gi|226478077|emb|FN317001.1| Schistosoma japonicum isolate Anhui full length mRNA clone SJFCA4100|FSA001-P00010-M06, complete sequence	Troponin T			564.887	1132.53	1207.45	132.466	218.923	227.4	51.0681	25.6995	51.5358	79.7682	142.115	166.702	968.289	192.93	42.7678	129.528	161.229	6.00567	1.19662	0.265261	0.80338	0.0230598	0.0231401	0.0209734	PG010952(FORWARD)	FN317001.1	CAX72732.1	K12046	NA	SJCHGC03233 protein
>gi|60602095|gb|AY811616.1| Schistosoma japonicum SJCHGC08533 protein mRNA, partial cds	Ribosomal RNA-processing protein			1412.08	1276.55	1314.43	324.809	166.388	175.052	241.109	200.021	226.655	246	136.085	140.414	1334.35	222.083	222.595	174.167	222.339	6.00143	0.998849	1.00115	0.783339	9.18663e-05	0.000358436	3.80538e-05	CNUS0000105694.1(FORWARD)	AY811616.1	AAX27505.2	NA	GO:0000221;GO:0015986;GO:0046961	hypothetical protein
>gi|60688076|gb|AY915143.1| Schistosoma japonicum SJCHGC03099 protein mRNA, complete cds	Synaptobrevin-like protein			1100.03	726.84	651.602	168.81	143.422	44.3711	308.159	138.144	46.5397	96.527	51.4643	157.83	826.157	118.868	164.281	101.941	141.574	5.8355	0.839615	1.16038	0.72005	0.0121213	0.00477782	0.0199489	CNUS0000103557.1(FORWARD)	AY915143.1	AAX30364.2	K08510	GO:0016020;GO:0019717;GO:0030054;GO:0016021;GO:0045202;GO:0015031;GO:0016192;GO:0016020;GO:0019717;GO:0031410;GO:0030054;GO:0016021;GO:0015031;GO:0045202;GO:0016192	"Schistosoma japonicum SJCHGC03099 protein mRNA, complete cds"
>gi|60605337|gb|AY812437.1| Schistosoma japonicum SJCHGC07286 protein mRNA, partial cds	hypothetical protein			618.851	1430.8	922.948	52.8388	85.7325	43.6684	319.61	224.709	277.862	63.9533	88.1429	81.8636	990.868	60.7466	274.06	77.9866	176.023	5.62918	0.345105	1.55695	0.443047	0.0272107	0.0566295	0.0290566	CNUS0000104487.1(FORWARD)	AY812437.1	AAX28326.2	K10592	GO:0006333;GO:0003677;GO:0005524;GO:0000785;GO:0006355;GO:0004386;GO:0005737;GO:0016787;GO:0006350;GO:0003682;GO:0016568	hypothetical protein
>gi|60609078|gb|AY812584.1| Schistosoma japonicum SJCHGC09575 protein mRNA, partial cds	phospholipid-transporting ATPase IA-like			616.199	500.489	426.293	84.9857	57.5025	45.9496	75.7874	47.9839	75.8339	171.014	89.5829	90.4723	514.327	62.8126	66.5351	117.023	91.7791	5.60397	0.684389	0.724948	1.27505	0.00463153	0.00734635	0.00327124	CNUS0000098128.1(FORWARD)	AY812584.1	AAX28473.2	K01530	GO:0005524;GO:0006754;GO:0015662;GO:0016020	SJCHGC09575 protein
>gi|226480821|emb|FN317779.1| Schistosoma japonicum isolate Anhui full length mRNA clone SJFCE1852|FSE001-P00027-A23, complete sequence	Ubiquitin carboxyl-terminal hydrolase 2			7000.13	10727	11310.6	938.04	809.01	619.991	938.167	784.01	921.327	1551.12	3557.27	2624.94	9679.24	789.014	881.168	2577.77	1729.47	5.59665	0.456217	0.509501	1.4905	0.0124812	0.0117677	0.00844801	Sja_S53122136(FORWARD)	FN317779	CAX73508.1	K11833	GO:0005634;GO:0006511;GO:0008234;GO:0008233;GO:0004221;GO:0006512	"isolate Anhui full length mRNA clone SJFCE1852|FSE001-P00027-A23, complete sequence"
>gi|226479091|emb|FN317310.1| Schistosoma japonicum isolate Anhui full length mRNA clone SJFCE0983|FSE_150_73_A10, complete sequence	hypothetical protein			962.077	781.042	617.081	92.0603	70.3986	101.799	239.938	114.528	245.57	105.38	67.7191	87.2254	786.734	88.0858	200.012	86.7748	144.049	5.46158	0.6115	1.3885	0.602399	0.0104422	0.0163536	0.0088877	Sja_S53123001(FORWARD)	FN317310	CAX73041.1	NA	NA	"isolate Anhui full length mRNA clone SJFCE0983|FSE_150_73_A10, complete sequence"
>gi|257206489|emb|FN327149.1| Schistosoma japonicum isolate Anhui full length mRNA clone SJFCE5341|FSE001-P00028-J15, complete sequence	similar to MEG 3.1 isoform			3343.66	2906.47	1493.79	19.0677	16.73	21.6976	11.5025	13.6934	12.5266	654.178	504.817	1641.56	2581.31	19.1651	12.5742	933.52	476.342	5.41901	0.0402339	0.0263973	1.95977	0.0222475	0.0220698	0.104565	Sja_S53118185(FORWARD)	FN327149	CAX82856.1	K01072	GO:0046872;GO:0005515	"isolate Anhui full length mRNA clone SJFCE5341|FSE001-P00028-J15, complete sequence"
>gi|226490149|emb|FN313583.1| Schistosoma japonicum isolate Anhui full length mRNA clone SJFCA0015|FSA_049_14_F02, complete sequence	putative protein VTS1			4378.34	9040.02	8670.98	1193.98	1336.05	1119	1448.65	1734.41	1330.26	565.556	821.523	765.202	7363.11	1216.34	1504.44	717.427	1360.39	5.41249	0.894112	1.10589	0.527368	0.0267488	0.0285903	0.0213557	Sja_S53118680(FORWARD)	FN313583	CAX69317.1	K13539	NA	"isolate Anhui full length mRNA clone SJFCA0015|FSA_049_14_F02, complete sequence"
>gi|196476879|gb|EZ000162.2| TSA: Schistosoma japonicum SJCHGC00459 unknown mRNA, mRNA sequence	F-box protein 25/32			16731.8	25418.3	28378.1	3889.87	4243.36	3372.83	4198.1	4408.48	3712.19	3232.62	5887.85	4798.09	23509.4	3835.35	4106.26	4639.52	4372.89	5.37617	0.877075	0.939027	1.06097	0.0158652	0.0163128	0.0116265	CNUS0000097878.1(FORWARD)	EZ000162.2	ACE06942.1	K10305	GO:0005634;GO:0006512	unknown
>gi|60597095|gb|AY809208.1| Schistosoma japonicum SJCHGC08522 protein mRNA, partial cds	hypothetical protein			2152.51	2650.54	1825.16	525.138	430.506	524.741	379.73	295.45	316.986	315.539	272.731	399.45	2209.4	493.461	330.722	329.24	412.092	5.36144	1.19745	0.802545	0.798948	0.0118641	0.0086357	0.0104157	CNUS0000099565.1(FORWARD)	AY809208.1	AAX25097.2	NA	NA	SJCHGC08522 protein
>gi|60601775|gb|AY811456.1| Schistosoma japonicum SJCHGC08829 protein mRNA, partial cds	Cat eye syndrome critical region protein 5-like protein			5417.99	10852.5	5810.26	80.9838	81.5251	108.602	450.767	211.313	352.23	1748.97	3352.9	2254.56	7360.27	90.3703	338.103	2452.14	1395.12	5.27571	0.0647758	0.242346	1.75765	0.02678	0.0303914	0.0316011	CNUS0000101246.1(FORWARD)	AY811456.1	AAX27345.2	NA	NA	SJCHGC08829 protein
>gi|226488870|emb|FN319057.1| Schistosoma japonicum isolate Anhui full length mRNA clone SJFCE3086.002|FSE001-P00029-D20, complete sequence	8 kDa calcium-binding protein			25191.1	44355.6	43168	3210.7	2695.06	4018.79	2312.92	4366.24	2664.39	10699.4	11463.7	10855.5	37571.6	3308.18	3114.52	11006.2	7157.19	5.24949	0.462218	0.435159	1.53778	0.0155329	0.0135528	0.0239948	CNUS0000106117.1(FORWARD)	FN319057.1	CAX74785.1	NA	GO:0005509	8 kDa calcium-binding protein
>gi|60605289|gb|AY812413.1| Schistosoma japonicum SJCHGC04211 protein mRNA, partial cds	hypothetical protein			454.784	214.302	371.438	48.9489	36.1779	32.0081	13.9119	24.6382	27.5376	112.075	85.9755	81.3459	346.841	39.045	22.0292	93.1321	66.0885	5.24813	0.590798	0.333329	1.4092	0.0225088	0.0235756	0.0294908	PG002777(FORWARD)	AY812413.1	AAX28302.2	K11244	NA	SJCHGC04211 protein
>gi|56755676|gb|AY814285.1| Schistosoma japonicum SJCHGC06735 protein mRNA, complete cds	hypothetical protein			7947.96	12284.4	9731.82	1027.61	1004.78	811.734	1607.75	1917.94	1791.69	1733.14	2597.44	1786.16	9988.05	948.044	1772.46	2038.91	1905.69	5.24118	0.497481	0.930091	1.06991	0.00943674	0.0098487	0.00776468	CNUS0000099429.1(FORWARD)	AY814285.1	AAW26017.1	NA	GO:0005737	hypothetical protein
>gi|60597079|gb|AY809200.1| Schistosoma japonicum SJCHGC07216 protein mRNA, partial cds	hypothetical protein			543.503	329.895	360.762	92.8431	58.6177	42.6552	99.2293	97.5714	81.1914	49.2155	52.8046	31.1476	411.387	64.7053	92.664	44.3892	78.6847	5.2283	0.822337	1.17766	0.564141	0.011589	0.0191527	0.0151713	CNUS0000102552.1(FORWARD)	AY809200.1	AAX25089.2	NA	NA	SJCHGC07216 protein
>gi|257215809|emb|FN330840.1| Schistosoma japonicum isolate Anhui partial mRNA clone SJFCE0698|FSE_050_92_D12	hypothetical protein			3265.24	2496.42	2874.46	293.137	479.874	584.941	419.984	421.49	469.718	596.188	627.148	723.12	2878.71	452.651	437.064	648.818	550.735	5.22704	0.821904	0.793602	1.1781	0.00672191	0.00412436	0.00542553	Sja_S53112171(FORWARD)	FN330840	CAX83057.1	NA	GO:0005634;GO:0005515;GO:0006350;GO:0008270	isolate Anhui partial mRNA clone SJFCE0698|FSE_050_92_D12
>gi|60598027|gb|AY809674.1| Schistosoma japonicum SJCHGC04533 protein mRNA, partial cds	Tensin-1			1331.26	2403.92	2811.3	229.986	472.071	706.137	393.986	378.209	329.135	132.894	352.593	312.723	2182.16	469.398	367.11	266.07	418.254	5.21731	1.12228	0.87772	0.636145	0.0155981	0.0291144	0.0187044	PG007773(FORWARD)	AY809674.1	AAX25563.2	NA	GO:0005515;GO:0004721;GO:0005737	TNS1 protein
>gi|56754876|gb|AY813889.1| Schistosoma japonicum SJCHGC06950 protein mRNA, partial cds	1-acyl-sn-glycerol-3-phosphate acyltransferase			1024.28	762.265	747.235	166.774	148.762	166.414	226.88	137.529	155.267	150.195	109.726	134.311	844.592	160.65	173.225	131.411	166.938	5.05933	0.962336	1.03766	0.787184	0.00795091	0.00444418	0.00636723	PG002084(FORWARD)	AY813889.1	AAW25621.1	K13509	GO:0008152;GO:0008415	SJCHGC06950 protein
>gi|226479757|emb|FN317444.1| Schistosoma japonicum isolate Anhui full length mRNA clone SJFCE1243|FSE001-P00001-L01, complete sequence	DENN domain containing protein			2237.97	2948.49	3620.39	369.709	390.751	285.361	291.278	279.783	310.989	699.228	923.577	850.687	2935.62	348.607	294.017	824.498	586.552	5.00487	0.594332	0.501263	1.40567	0.0128936	0.0107448	0.0137829	Sja_S53122668(FORWARD)	FN317444	CAX73175.1	NA	NA	"isolate Anhui full length mRNA clone SJFCE1243|FSE001-P00001-L01, complete sequence"
>gi|60598553|gb|AY809937.1| Schistosoma japonicum SJCHGC05504 protein mRNA, partial cds	putative annexin			5046.42	7386.79	6676.46	821.362	840.702	1473.61	1546.7	1441.83	1701.41	90.9824	98.2335	121.003	6369.89	1045.22	1563.31	103.406	1304.27	4.88388	0.801386	1.19861	0.079283	0.00779628	0.0105908	0.00593428	PG007399(FORWARD)	AY809937.1	AAX25826.2	NA	GO:0005509;GO:0005544	SJCHGC05504 protein
>gi|56756816|gb|AY814848.1| Schistosoma japonicum SJCHGC05755 protein mRNA, complete cds	Hypoxanthine-guanine phosphoribosyltransferase			4235.08	6568.89	2937.13	662.797	735.884	1135.23	1451.04	831.931	866.739	82.4607	110.045	83.0366	4580.37	844.636	1049.9	91.8475	947.27	4.83534	0.891653	1.10835	0.0969602	0.0426147	0.0439662	0.0254843	PG011045(FORWARD)	AY814848.1	AAW26580.1	K00760	GO:0009116	SJCHGC05755 protein
>gi|60599106|gb|AY810213.1| Schistosoma japonicum SJCHGC04886 protein mRNA, partial cds	ATP dependent Clp Protease ATP binding subunit			1798.12	2240.2	2012.8	210.499	149.746	191.534	241.479	227.886	256.013	631.483	566.245	597.953	2017.04	183.926	241.793	598.56	420.176	4.80046	0.437736	0.575455	1.42454	0.00311105	0.00273608	0.00524672	CNUS0000100853.1(FORWARD)	AY810213.1	AAX26102.2	K03544	GO:0005524;GO:0006457;GO:0051082;GO:0000166;GO:0017111	GJ10182
>gi|60598551|gb|AY809936.1| Schistosoma japonicum SJCHGC09609 protein mRNA, partial cds	1-acylglycerophosphocholine O-acyltransferase 1			317.156	376.142	326.955	108.25	48.4093	51.1647	54.4113	38.6899	66.2555	88.6848	72.625	58.8368	340.085	69.2748	53.1189	73.3822	71.3285	4.76787	0.971208	0.744708	1.02879	0.00787441	0.00382676	0.00327019	CNUS0000099594.1(FORWARD)	AY809936.1	AAX25825.2	K13510	GO:0008152;GO:0008415	acetyltransferase-related
>gi|56756680|gb|AY814781.1| Schistosoma japonicum SJCHGC08838 protein mRNA, complete cds	hypothetical protein			2152.9	2205.64	2014	327.68	235.119	294.191	500.365	232.599	352.046	743.407	357.731	497.718	2124.18	285.664	361.67	532.952	447.311	4.74878	0.638624	0.808543	1.19146	0.000779557	0.00177524	0.00340519	PG005301(FORWARD)	AY814781.1	AAW26513.1	NA	GO:0005515	hypothetical protein
>gi|226479063|emb|FN317296.1| Schistosoma japonicum isolate Anhui full length mRNA clone SJFCE0955|FSE_142_22_F03, complete sequence	phosphatidylserine synthase 1			827.827	413.295	512.744	100.304	53.4203	35.9937	47.7525	40.4526	71.3644	252.633	155.795	141.449	584.622	63.2393	53.1898	183.293	123.266	4.74277	0.513031	0.431505	1.48697	0.0203238	0.0258958	0.0248299	Sja_S53123015(FORWARD)	FN317296	CAX73027.1	K08729	GO:0016020;GO:0016021;GO:0006659;GO:0016740	"isolate Anhui full length mRNA clone SJFCE0955|FSE_142_22_F03, complete sequence"
>gi|56753156|gb|AY813056.1| Schistosoma japonicum SJCHGC07772 protein mRNA, complete cds	Tetraspanin			4834.37	3860.28	5166.16	682.662	595.735	728.772	436.811	435.484	527.631	1498.45	1183.34	1169.64	4620.27	669.057	466.642	1283.81	976.435	4.73177	0.685204	0.477904	1.3148	0.00394583	0.00394177	0.00639285	CNUS0000100231.1(FORWARD)	AY813056.1	AAW24788.1	K06489	GO:0016021	tetraspanin 42 invertebrate
>gi|60696295|gb|AY915618.1| Schistosoma japonicum SJCHGC08109 protein mRNA, partial cds	LIM/homeobox protein			344.341	244.62	404.855	91.6286	53.2787	46.2926	58.5273	45.9038	44.4856	105.712	72.672	53.8316	331.272	63.7333	49.6389	77.4052	70.5693	4.69428	0.903131	0.703407	1.09687	0.0158725	0.0132122	0.019925	CNUS0000097260.1(FORWARD)	AY915618.1	AAX30839.2	K09372	GO:0005634;GO:0006350;GO:0006355;GO:0007275;GO:0043565;GO:0008270;GO:0003700	lim homeobox protein
>gi|62825119|gb|DQ000003.1| Schistosoma japonicum hypothetical protein (1UE12) mRNA, complete cds	hypothetical protein			14962.6	14093.9	13112.4	2154.12	1377.51	1973.25	5135.99	3482.15	3925.51	24.0112	17.2507	24.1372	14056.3	1834.96	4181.21	21.7997	3008.09	4.67284	0.610009	1.38999	0.00724703	0.000979673	0.000868253	0.000723863	Sja_S24574482(FORWARD)	DQ000003	AAY16121.1	NA	NA	"hypothetical protein (1UE12) mRNA, complete cds"
>gi|60687913|gb|AY915069.1| Schistosoma japonicum SJCHGC02770 protein mRNA, complete cds	Zinc finger protein 706			728.882	461.316	454.408	57.2915	66.1028	97.2701	170.532	148.7	178.164	47.6719	58.0954	53.9384	548.202	73.5548	165.798	53.2352	119.677	4.58069	0.614613	1.38539	0.444826	0.0204604	0.0248549	0.0168115	PG000133(FORWARD)	AY915069.1	AAX30290.1	NA	NA	"Schistosoma japonicum SJCHGC02770 protein mRNA, complete cds"
>gi|60692620|gb|AY915416.1| Schistosoma japonicum SJCHGC06251 protein mRNA, complete cds	Glycolipid transfer protein			7488.34	11231	9135.38	777.229	801.264	1217.87	1649.23	1275.33	1578.59	2234.76	2389.35	3108.29	9284.89	932.12	1501.05	2577.47	2039.26	4.55307	0.457088	0.736076	1.26392	0.00838203	0.0113608	0.0127077	Sja_S24183297(FORWARD)	AY915416	AAX30637.1	NA	GO:0017089;GO:0051861;GO:0046836;GO:0005737	"SJCHGC06251 protein mRNA, complete cds"
>gi|257205605|emb|FN326730.1| Schistosoma japonicum isolate Anhui full length mRNA clone SJFCE4515|FSE_171_75_C10, complete sequence	hypothetical protein			1114.37	1044.78	1032.79	128.418	146.191	204.587	144.326	326.955	165.499	175.242	296.134	294.724	1063.98	159.732	212.26	255.367	233.813	4.55056	0.68316	0.907818	1.09218	0.00126809	0.003655	0.00323186	Sja_S53118602(FORWARD)	FN326730	CAX82454.1	NA	NA	"isolate Anhui full length mRNA clone SJFCE4515|FSE_171_75_C10, complete sequence"
>gi|60696963|gb|AY915653.1| Schistosoma japonicum SJCHGC08408 protein mRNA, complete cds	EF-hand motif containing protein			9243.26	13827	11432.9	1516.74	2384.49	2652.64	3470.85	2190.87	3023.38	802.622	1780.23	1410.69	11501	2184.63	2895.03	1331.18	2539.83	4.52828	0.860147	1.13985	0.524122	0.00689734	0.0183467	0.00518343	PG000988(FORWARD)	AY915653.1	AAX30874.1	NA	GO:0005509	SJCHGC08408 protein
>gi|56759359|gb|AY816088.1| Schistosoma japonicum SJCHGC04845 protein mRNA, complete cds	hypothetical protein			9626.09	11455.4	9914.06	2624.2	2388.86	2934.38	2423.45	1650.97	1672.54	173.045	74.1643	96.4522	10331.9	2649.15	1915.65	114.554	2282.4	4.52675	1.16069	0.839315	0.0501901	0.00400734	0.00398772	0.00166691	PG007557(FORWARD)	AY816088.1	AAW27820.1	NA	NA	adenylate cyclase
>gi|56758327|gb|AY815572.1| Schistosoma japonicum SJCHGC01018 protein mRNA, complete cds	Dual specificity mitogen-activated protein kinase kinase 2			777.043	810.638	992.158	189.196	207.676	155.098	210.251	126.316	216.144	206.243	222.544	194.356	859.946	183.99	184.237	207.714	195.975	4.38803	0.938843	0.940102	1.0599	0.0069726	0.00396728	0.00614083	CNUS0000104191.1(FORWARD)	AY815572.1	AAW27304.1	K04368	GO:0005515;GO:0005524;GO:0006468;GO:0008270;GO:0007242;GO:0019992;GO:0004697;GO:0005737	protein kinase
>gi|60599676|gb|AY810494.1| Schistosoma japonicum SJCHGC08732 protein mRNA, partial cds	putative pyruvate kinase			415.723	656.61	494.227	257.637	219.838	151.346	29.5382	21.5054	20.1638	23.8326	33.946	29.4202	522.186	209.607	23.7358	29.0663	119.337	4.37574	1.75643	0.198898	0.243565	0.0311272	0.0103593	0.00927307	CNUS0000099691.1(FORWARD)	AY810494.1	AAX26383.2	K10592	NA	pyruvate kinase
>gi|60597871|gb|AY809596.1| Schistosoma japonicum SJCHGC04077 protein mRNA, partial cds	inositol-pentakisphosphate 2-kinase			9431.93	7495.7	5808.23	1920.07	1535.38	2133.57	1355.9	1088.36	1416.68	2555.76	878.211	1383.02	7578.62	1863.01	1286.98	1605.66	1734.34	4.36976	1.07419	0.742059	0.925809	0.0179893	0.0137435	0.00826207	CNUS0000107328.1(FORWARD)	AY809596.1	AAX25485.2	K10572	NA	SJCHGC04077 protein
>gi|226467935|emb|FN320469.1| Schistosoma japonicum isolate Anhui full length mRNA clone SJFCE3613.001|FSE001-P00032-P22, complete sequence	hypothetical protein			2306.96	4003.28	2731.75	259.453	465.975	793.693	601.683	502.259	539.166	399.944	1111.58	999.525	3014	506.374	547.703	837.017	692.36	4.35322	0.731373	0.791066	1.20893	0.019901	0.022076	0.0132	Sja_S53128579(FORWARD)	FN320469	CAX76195.1	NA	NA	"isolate Anhui full length mRNA clone SJFCE3613.001|FSE001-P00032-P22, complete sequence"
>gi|60595348|gb|AY808358.1| Schistosoma japonicum SJCHGC03608 protein mRNA, partial cds	Dymeclin			1990.41	967.124	956.942	463.528	240.431	180.152	386.625	258.992	369.193	270.874	174.077	148.592	1304.83	294.704	338.27	197.848	316.487	4.12284	0.931173	1.06883	0.625137	0.0299033	0.0473045	0.0343821	CNUS0000098593.1(FORWARD)	AY808358.1	AAX24247.2	K03257	GO:0016020;GO:0016021	hypothetical protein
>gi|56754430|gb|AY813671.1| Schistosoma japonicum SJCHGC03372 protein mRNA, complete cds	CCR4-NOT transcription complex subunit 10			286.965	329.472	407.86	145.237	71.8652	58.2558	86.0218	42.6807	59.8058	99.6472	61.9138	62.8768	341.432	91.786	62.8361	74.8126	83.2993	4.09886	1.10188	0.754341	0.898118	0.026713	0.011329	0.0139645	PG012719(FORWARD)	AY813671.1	AAW25403.1	NA	NA	SJCHGC03372 protein
>gi|56758933|gb|AY815875.1| Schistosoma japonicum SJCHGC02483 protein mRNA, complete cds	MIT domain-containing protein 1			2126.89	1591.55	1578.64	483.128	319.419	572.661	463.289	286.699	459.924	418.241	270.498	248.949	1765.7	458.403	403.304	312.563	430.853	4.09814	1.06394	0.936059	0.72545	0.00971693	0.00674882	0.00382216	PG012438(FORWARD)	AY815875.1	AAW27607.1	K01338	GO:0005768;GO:0005524;GO:0031902;GO:0017111;GO:0015031	SJCHGC02483 protein
>gi|60687623|gb|AY914924.1| Schistosoma japonicum SJCHGC00782 protein mRNA, complete cds	hypothetical protein			2831.23	3188.38	2746.5	328.745	791.396	1426.16	702.106	459.373	522.227	336.075	708.482	704.55	2922.04	848.768	561.235	583.036	715.902	4.08162	1.18559	0.783956	0.814408	0.0158107	0.00307971	0.0020057	Sja_S24183789(FORWARD)	AY914924	AAX30145.1	NA	GO:0005737	"SJCHGC00782 protein mRNA, complete cds"
>gi|257216467|emb|FN326715.1| Schistosoma japonicum isolate Anhui full length mRNA clone SJFCE4481|FSE_149_85_E11, complete sequence	Eukaryotic elongation factor 2 kinase			3044.39	2774.55	2259.63	593.068	451.097	333.05	631.237	815.774	705.456	696.398	590.82	542.901	2692.86	459.072	717.489	610.039	663.764	4.05695	0.691619	1.08094	0.91906	0.00248206	0.00770556	0.00407051	CNUS0000102065.1(FORWARD)	FN326715.1	CAX82439.1	K08292	GO:0004674;GO:0005524;GO:0006468	Elongation factor 2 kinase
>gi|60602521|gb|AY811829.1| Schistosoma japonicum SJCHGC03455 protein mRNA, partial cds	Syntaxin-binding protein 5			1136.13	893.147	764.042	241.255	244.368	192.535	136.986	100.662	166.99	308.246	195.194	196.492	931.106	226.053	134.879	233.311	229.682	4.0539	0.9842	0.587245	1.0158	0.00929511	0.0103012	0.00570044	CNUS0000107309.1(FORWARD)	AY811829.1	CAN87960.1	K08518	NA	novel protein similar to vertebrate syntaxin binding protein 5 (tomosyn) (STXBP5)
>gi|56755172|gb|AY814034.1| Schistosoma japonicum SJCHGC03656 protein mRNA, complete cds	putative fimbrin/plastin	√	[14]	832.642	1618.74	1268.59	180.739	223.37	122.873	272.226	267.062	291.538	204.043	447.462	354.421	1239.99	175.661	276.942	335.308	306.125	4.05061	0.57382	0.904669	1.09533	0.0198183	0.0259794	0.0143632	CNUS0000099300.1(FORWARD)	AY814034.1	AAW25766.1	K06115	GO:0005515;GO:0003779	fimbrin/plastin
>gi|60595779|gb|AY808551.1| Schistosoma japonicum SJCHGC08448 protein mRNA, partial cds	hypothetical protein			793.191	867.816	569.118	114.486	131.056	98.4093	113.854	28.3544	91.2702	254.488	206.725	301.973	743.375	114.651	77.8261	254.395	184.523	4.02863	0.621336	0.421769	1.37866	0.0080522	0.0119143	0.0261354	CNUS0000103851.1(FORWARD)	AY808551.1	AAX24440.2	NA	NA	beige/beach protein-related
>gi|56757122|gb|AY815001.1| Schistosoma japonicum SJCHGC05464 protein mRNA, complete cds	hypothetical protein			3738.55	5479.91	5502.95	819.518	1172.52	1825.42	1274.34	1283.9	1045.9	815.671	1356.84	1230.96	4907.14	1272.49	1201.38	1134.49	1236.93	3.96718	1.02874	0.971256	0.917178	0.00598761	0.0136571	0.00628632	CNUS0000097414.1(FORWARD)	AY815001.1	AAW26733.1	NA	NA	hypothetical protein
>gi|226479737|emb|FN317434.1| Schistosoma japonicum isolate Anhui full length mRNA clone SJFCE1229|FSE001-P00001-G03, complete sequence	Serine/threonine kinase NLK			1795.99	2346.11	2077.55	220.673	241.377	273.939	290.316	323.445	318.476	773.408	706.022	728.327	2073.22	245.33	310.746	735.919	523.332	3.96157	0.468784	0.593783	1.40622	0.00348072	0.00354757	0.00866366	CNUS0000101689.1(FORWARD)	FN317434.1	CAX73165.1	K04468	GO:0005634;GO:0005524;GO:0006350;GO:0006355;GO:0006468;GO:0005737;GO:0004707	Serine/threonine kinase NLK
>gi|60596731|gb|AY809026.1| Schistosoma japonicum SJCHGC04239 protein mRNA, partial cds	dbl related			370.447	208.588	222.926	66.915	57.4359	46.8409	73.9929	45.9894	80.0472	93.3829	55.8273	59.5465	267.32	57.0639	66.6765	69.5856	68.131	3.92362	0.837562	0.978651	1.02135	0.0234302	0.0266177	0.0190878	CNUS0000101713.1(FORWARD)	AY809026.1	AAX24915.2	K08810	NA	SJCHGC04239 protein
>gi|56754288|gb|AY813600.1| Schistosoma japonicum SJCHGC03336 protein mRNA, complete cds	hypothetical protein			2927.29	2831.57	3739.62	1067.52	675.946	827.539	929.959	575.483	765.826	513.964	412.514	392.524	3166.16	857.001	757.09	439.668	807.045	3.92315	1.0619	0.938101	0.544787	0.00895895	0.00719137	0.00635338	Sja_S23874814(FORWARD)	AY813600	AAW25332.1	NA	NA	"SJCHGC03336 protein mRNA, complete cds"
>gi|60596787|gb|AY809054.1| Schistosoma japonicum SJCHGC04327 protein mRNA, partial cds	hypothetical protein			2754.34	1172.07	1140.83	685.463	304.95	297.122	405.62	370.705	475.311	729.108	287.256	312.431	1689.08	429.178	417.212	442.932	436.055	3.87355	0.98423	0.956788	1.01577	0.0447391	0.0713049	0.0427589	CNUS0000105293.1(FORWARD)	AY809054.1	AAX24943.2	NA	NA	SJCHGC04327 protein
>gi|226466825|emb|FN313814.1| Schistosoma japonicum isolate Anhui full length mRNA clone SJFCA0402|FSA001-P00017-E06, complete sequence	RING finger protein 11			1752.64	1403.37	1120.85	560.181	271.322	399.305	334.028	320.202	330.479	416.042	263.453	258	1425.62	410.269	328.236	312.498	369.253	3.86082	1.11108	0.88892	0.846299	0.0102877	0.0131405	0.00745016	Sja_S53129076(FORWARD)	FN313814	CAX69548.1	K11980	GO:0016020;GO:0005515;GO:0016021;GO:0008270;GO:0006512	"isolate Anhui full length mRNA clone SJFCA0402|FSA001-P00017-E06, complete sequence"
>gi|60600751|gb|AY810944.1| Schistosoma japonicum SJCHGC05248 protein mRNA, partial cds	BTB domain containing protein			686.997	672.712	881.988	226.508	120.874	106.9	155.575	217.278	231.697	232.471	138.56	185.821	747.232	151.428	201.517	185.617	193.567	3.86033	0.782302	1.04107	0.95893	0.0118619	0.00531227	0.00782483	PG004279(FORWARD)	AY810944.1	AAX26833.2	NA	GO:0005515	hypothetical protein
>gi|226482315|emb|FN318028.1| Schistosoma japonicum isolate Anhui full length mRNA clone SJFCE2166.001|FSE001-P00028-K24, complete sequence	FH1/FH2 domain-containing protein 3			1020.8	965.187	902.189	186.269	199.087	172.194	329.277	322.611	319.448	143.418	108.149	129.771	962.725	185.85	323.779	127.113	254.814	3.77814	0.729354	1.27065	0.498845	0.000776639	0.00120735	0.000737972	CNUS0000098152.1(FORWARD)	FN318028.1	CAX73757.1	K05745	GO:0005488;GO:0003779;GO:0016043;GO:0030036	FH1/FH2 domain-containing protein 3
>gi|257215727|emb|FN330799.1| Schistosoma japonicum isolate Anhui partial mRNA clone SJFCA2166.002|FSA_111_67_C09	FH1/FH2 domain-containing protein 3			1062.02	925.015	805.028	171.99	202.408	149.753	327.005	321.429	306.895	161.339	118.241	119.174	930.688	174.717	318.443	132.918	246.58	3.77438	0.708562	1.29144	0.539045	0.00420776	0.00614718	0.00300994	PG008586(FORWARD)	FN330799.1	CAX83016.1	K05740	GO:0003779;GO:0016043;GO:0030036;GO:0005488	hypothetical protein
>gi|226479269|emb|FN317399.1| Schistosoma japonicum isolate Anhui full length mRNA clone SJFCE1159|FSE_220_87_G11, complete sequence	putative leucine rich repeat-containing protein			3407.73	5603.85	5659.3	232.972	231.278	234.48	466.051	267.921	655.896	1875.38	2121.19	2632.88	4890.29	232.91	463.289	2209.82	1336.55	3.65888	0.174262	0.34663	1.65337	0.0122104	0.0137202	0.022522	Sja_S53122912(FORWARD)	FN317399	CAX73130.1	K08727	GO:0005515;GO:0005524;GO:0005737	"isolate Anhui full length mRNA clone SJFCE1159|FSE_220_87_G11, complete sequence"
>gi|226480679|emb|FN317707.1| Schistosoma japonicum isolate Anhui full length mRNA clone SJFCE1712|FSE001-P00020-J22, complete sequence	Nuclear distribution protein nudE-like 1			2962.86	5443.48	6210.31	553.141	1013.29	553.913	863.526	1067.84	931.819	920.867	2634.54	1608.3	4872.22	706.78	954.396	1721.23	1337.82	3.64192	0.528309	0.713399	1.2866	0.0239762	0.0268197	0.0266781	CNUS0000100170.1(FORWARD)	FN317707.1	AAX27677.2	K06560	NA	SJCHGC01565 protein
>gi|226481328|emb|FN317833.1| Schistosoma japonicum isolate Anhui full length mRNA clone SJFCE1939|FSE001-P00031-P08, complete sequence	Rho GTPase-activating protein 39			4650.9	3737.41	4216.93	1194.52	907.198	1345.99	1204.69	1021.13	1166.57	1414.16	866.636	1202.07	4201.75	1149.24	1130.8	1160.95	1155.1	3.63757	0.994928	0.978962	1.00507	0.00218124	0.00234302	0.000611506	Sja_S53121883(FORWARD)	FN317833	CAX73562.1	K01138	GO:0005515	"isolate Anhui full length mRNA clone SJFCE1939|FSE001-P00031-P08, complete sequence"
>gi|226466517|emb|FN313660.1| Schistosoma japonicum isolate Anhui full length mRNA clone SJFCA0147|FSA_107_96_H12, complete sequence	Lysosomal aspartic protease			1778.89	2383.86	1256.1	246.706	249.093	1825.82	176.47	186.452	307.484	53.9743	81.2899	60.3535	1806.28	773.874	223.469	65.2059	498.671	3.62219	1.55187	0.448128	0.130759	0.167469	0.0240948	0.016043	CNUS0000100039.1(FORWARD)	FN313660.1	CAX69394.1	K01379	GO:0006508;GO:0008233;GO:0005764;GO:0004190	cathepsin D-like protease 3
>gi|226487553|emb|FN318919.1| Schistosoma japonicum isolate Anhui full length mRNA clone SJFCE2996.001|FSE_096_15_G02, complete sequence	Ribonuclease UK114			11200.2	8557.74	8168.4	2093.76	1445.06	2238.97	1421.88	1414.86	1678.47	3928.53	3029.51	2945.43	9308.8	1925.93	1505.07	3301.15	2613.54	3.56175	0.736905	0.575874	1.2631	0.00770169	0.00809439	0.005548	CNUS0000102498.1(FORWARD)	FN318919.1	CAX74647.1	K07567	NA	hypothetical protein
>gi|226482667|emb|FN318204.1| Schistosoma japonicum isolate Anhui full length mRNA clone SJFCE2356.001|FSE001-P00009-H19, complete sequence	DUF3091 domain containing protein			7668.77	6878.98	5816.7	91.6415	106.8	254.001	584.962	102.022	126.489	2166.18	3252.51	5218.23	6788.15	150.814	271.158	3545.64	1908.4	3.55699	0.0790266	0.142087	1.85791	0.00384477	0.00209102	0.0756398	Sja_S53121313(FORWARD)	FN318204	CAX73933.1	NA	NA	"isolate Anhui full length mRNA clone SJFCE2356.001|FSE001-P00009-H19, complete sequence"
>gi|60598163|gb|AY809742.1| Schistosoma japonicum SJCHGC08090 protein mRNA, partial cds	pcd6 interacting protein-related			507.442	434.09	439.706	228.3	96.3371	127.264	96.7438	168.151	70.5717	134.252	77.924	87.2689	460.413	150.634	111.822	99.8149	131.228	3.5085	1.14788	0.852122	0.760622	0.00149411	0.00744965	0.000156805	CNUS0000102770.1(FORWARD)	AY809742.1	AAX25631.2	K12200	NA	SJCHGC08090 protein
>gi|60596632|gb|AY808977.1| Schistosoma japonicum SJCHGC08088 protein mRNA, partial cds	Villin			889.557	947.97	1006.36	142.933	206.321	198.185	236.58	219.174	235.55	288.732	301.519	343.278	947.962	182.479	230.435	311.177	270.806	3.50052	0.673839	0.850923	1.14908	0.0003901	0.00115049	0.000426501	CNUS0000098339.1(FORWARD)	AY808977.1	AAX24866.2	K07520	GO:0005856;GO:0003779;GO:0005509;GO:0051016;GO:0007010;GO:0005737	hypothetical protein
>gi|60598621|gb|AY809971.1| Schistosoma japonicum SJCHGC09460 protein mRNA, partial cds	polyprotein			2033.91	2430.52	2459.55	418.891	640.239	813.327	711.832	513.178	753.527	387.572	844.602	767.769	2307.99	624.152	659.512	666.648	663.08	3.48072	0.941292	0.99462	1.00538	0.000512982	0.00549346	0.000174413	PG008166(FORWARD)	AY809971.1	ABA40326.1	K00281	GO:0005524;GO:0005737	hypothetical protein
>gi|56755310|gb|AY814103.1| Schistosoma japonicum SJCHGC08124 protein mRNA, complete cds	Laminin G domain containing protein			3640.58	4653.88	3874.03	1140.24	703.28	606.898	1141.34	879.064	1147.22	1503.13	1086.47	1300.14	4056.16	816.805	1055.87	1296.58	1176.23	3.44845	0.694427	0.897678	1.10232	0.00815658	0.00835572	0.011355	PG000041(FORWARD)	AY814103.1	AAW25835.1	NA	NA	SJCHGC08124 protein
>gi|226481310|emb|FN317824.1| Schistosoma japonicum isolate Anhui full length mRNA clone SJFCE1929|FSE001-P00031-E06, complete sequence	hypothetical protein			3561.22	7260.7	5525.2	325.222	357.065	265.434	726.898	731.215	698.313	1448.05	3355.81	2580.6	5449.04	315.907	718.809	2461.49	1590.15	3.42675	0.198665	0.452039	1.54796	0.0200708	0.0236832	0.0143682	CNUS0000106233.1(FORWARD)	FN317824.1	CAX73553.1	K10592	GO:0005977	hypothetical protein
>gi|226478777|emb|FN317153.1| Schistosoma japonicum isolate Anhui full length mRNA clone SJFCE0672|FSE_044_09_A02, complete sequence	A disintegrin and metallopeptidase domain 33			635.113	703.065	731.077	255.391	177.58	229.802	165.207	142.125	228.249	206.038	187.762	156.206	689.751	220.924	178.527	183.335	202.13	3.41242	1.09298	0.883229	0.907018	0.00456323	0.00134946	0.00345592	Sja_S53123158(FORWARD)	FN317153	CAX72884.1	NA	GO:0016020;GO:0006508;GO:0005515;GO:0004222;GO:0008233;GO:0016021;GO:0008270;GO:0016020;GO:0004222;GO:0008233;GO:0007155;GO:0005515;GO:0006508;GO:0008270;GO:0016021;GO:0005576	"isolate Anhui full length mRNA clone SJFCE0672|FSE_044_09_A02, complete sequence"
>gi|226466759|emb|FN313781.1| Schistosoma japonicum isolate Anhui full length mRNA clone SJFCA0353|FSA001-P00012-M14, complete sequence	coiled-coil domain containing protein			10157.8	16404.6	14293.9	4549.96	4237.99	4515.77	2758.71	1339.13	2413.53	3178.54	3830.31	3736.48	13618.8	4434.57	2170.46	3581.78	4008.17	3.39775	1.10638	0.541507	0.893618	0.0204464	0.0178584	0.0127768	Sja_S53129109(FORWARD)	FN313781	CAX69515.1	NA	GO:0005737;GO:0005515;GO:0005524;GO:0003774;GO:0005737	"isolate Anhui full length mRNA clone SJFCA0353|FSA001-P00012-M14, complete sequence"
>gi|60598922|gb|AY810121.1| Schistosoma japonicum SJCHGC04032 protein mRNA, partial cds	PH domain containing protein			1172.93	791.655	819.39	306.493	177.819	250.444	354.13	249.377	301.505	242.012	152.824	157.548	927.991	244.919	301.671	184.128	273.295	3.39557	0.896171	1.10383	0.673735	0.00894163	0.0114619	0.00775954	PG003882(FORWARD)	AY810121.1	AAX26010.2	K09593	GO:0005515	SJCHGC04032 protein
>gi|226486585|emb|FN318642.1| Schistosoma japonicum isolate Anhui full length mRNA clone SJFCE2806.003|FSE001-P00026-J07, complete sequence	Prokaryotic membrane lipoprotein lipid attachment site,domain-containing protein			4030.73	5617.6	4225.72	85.2102	55.3452	92.0896	46.8963	44.4883	27.3781	2503.97	2970.86	2469.91	4624.68	77.5483	39.5876	2648.25	1362.9	3.39327	0.0568996	0.0290466	1.9431	0.00618438	0.00579313	0.0142996	Sja_S53120058(FORWARD)	FN318642	CAX74370.1	NA	GO:0016021;GO:0005886;GO:0016021;GO:0005886	"isolate Anhui full length mRNA clone SJFCE2806.003|FSE001-P00026-J07, complete sequence"
>gi|257216391|emb|FN326677.1| Schistosoma japonicum isolate Anhui full length mRNA clone SJFCE4365|FSE_075_48_H06, complete sequence	Actin-related protein 5			862.44	728.295	711.864	322.297	209.028	199.394	145.788	110.915	146.065	257.146	191.427	179.413	767.533	243.573	134.256	209.329	226.451	3.3894	1.07561	0.59287	0.92439	0.000126201	0.00242536	0.000889801	Sja_S53111880(FORWARD)	FN326677	CAX82401.1	K11672	GO:0005856;GO:0005515;GO:0005524;GO:0005198;GO:0005737	"isolate Anhui full length mRNA clone SJFCE4365|FSE_075_48_H06, complete sequence"
>gi|60596817|gb|AY809069.1| Schistosoma japonicum SJCHGC04416 protein mRNA, partial cds	protein kinase			2952.71	2607.26	2655.51	819.742	687.988	623.091	943.574	820.78	1011.41	613.65	350.465	322.132	2738.49	710.274	925.256	428.749	817.765	3.34875	0.868555	1.13144	0.524294	0.000462415	0.00170711	6.59246e-05	CNUS0000105909.1(FORWARD)	AY809069.1	AAX24958.2	NA	GO:0005524;GO:0004683;GO:0006468;GO:0005516	SJCHGC04416 protein
>gi|226480617|emb|FN317676.1| Schistosoma japonicum isolate Anhui full length mRNA clone SJFCE1653|FSE001-P00018-E15, complete sequence	FCH domain only protein 2			464.007	438.518	563.918	181.926	135.095	59.3505	120.265	131.977	120.717	204.771	153.329	149.478	488.814	125.457	124.32	169.193	147.325	3.31793	0.851569	0.843846	1.14843	0.0180017	0.00614716	0.0109078	CNUS0000101920.1(FORWARD)	FN317676.1	CAX73406.1	NA	GO:0005737	proline-serine-threonine phosphatase interacting protein
>gi|56756970|gb|AY814925.1| Schistosoma japonicum SJCHGC04710 protein mRNA, complete cds	Metallophosphoesterase 1			4888.73	4683.08	5001.59	1604.74	1321.35	1820.43	1141.24	806.09	1317.22	1703.76	1053.01	1439.13	4857.8	1582.17	1088.18	1398.63	1490.4	3.25939	1.06157	0.730127	0.938427	0.000127394	0.000113065	0.000799378	CNUS0000104474.1(FORWARD)	AY814925.1	AAW26657.1	NA	GO:0016874	hypothetical protein
>gi|226478855|emb|FN317192.1| Schistosoma japonicum isolate Anhui full length mRNA clone SJFCE0742|FSE_061_44_D06, complete sequence	Mitochondrial ornithine transporter 1			10242.6	12442.1	9966.23	3553.63	2623.46	3363.76	3618.3	3151.05	3736.31	2349.2	1421.8	1846.61	10883.7	3180.29	3501.88	1872.54	3341.08	3.25752	0.951872	1.04813	0.560458	0.00917142	0.00827131	0.00612602	Sja_S53123119(FORWARD)	FN317192	CAX72923.1	K03454	GO:0006810;GO:0005509;GO:0005743;GO:0016021;GO:0005215	"isolate Anhui full length mRNA clone SJFCE0742|FSE_061_44_D06, complete sequence"
>gi|189502813|gb|EZ000008.1| TSA: Schistosoma japonicum SJCHGC00580 unknown mRNA, mRNA sequence	RWD domain containing protein			15590.5	22277.6	19559.8	5180.85	6210.28	6816.02	4764.54	2791.73	3990.44	5255.38	5267.04	6535.9	19142.6	6069.05	3848.91	5686.11	5877.58	3.25689	1.03258	0.654846	0.967423	0.00770127	0.0128845	0.0100705	CNUS0000097789.1(FORWARD)	EZ000008.1	ACE06788.1	NA	GO:0005737;GO:0005515;GO:0005524;GO:0003774;GO:0005737	hypothetical protein
>gi|56759125|gb|AY815971.1| Schistosoma japonicum SJCHGC03459 protein mRNA, complete cds	IQ domain-containing protein K			7924.94	7661.72	8055.74	1057.71	1172.24	2050.2	1716.75	1958.01	1474.21	2753.91	3285.84	3330.37	7880.8	1426.72	1716.32	3123.37	2419.85	3.25674	0.58959	0.709269	1.29073	0.00074481	0.000849013	0.00116556	CNUS0000095490.1(FORWARD)	AY815971.1	AAW27703.1	NA	GO:0005515	SJCHGC03459 protein
>gi|60602429|gb|AY811783.1| Schistosoma japonicum SJCHGC08272 protein mRNA, partial cds	Anoctamin-8			139.366	244.095	232.741	48.767	45.5122	34.0988	79.7427	72.42	101.977	30.1231	54.7157	42.1284	205.401	42.7927	84.7133	42.3224	63.753	3.22182	0.671226	1.32877	0.66385	0.0228463	0.0331697	0.0130921	CNUS0000099998.1(FORWARD)	AY811783.1	AAX27672.2	K13982	NA	hypothetical protein
>gi|60598457|gb|AY809889.1| Schistosoma japonicum SJCHGC04623 protein mRNA, partial cds	Dynamin	√	[14]	759.288	1212.3	1068.59	375.093	275.651	188.423	393.143	320.146	342.009	275.011	250.764	201.949	1013.39	279.722	351.766	242.575	315.744	3.20954	0.885914	1.11409	0.768264	0.0263667	0.0254559	0.0169973	CNUS0000102393.1(FORWARD)	AY809889.1	AAX25778.2	K01528	GO:0016020;GO:0016021;GO:0005739;GO:0005525;GO:0003924	dynamin
>gi|60597469|gb|AY809395.1| Schistosoma japonicum SJCHGC07118 protein mRNA, partial cds	hypothetical protein			410.988	346.082	440.461	130.093	123.756	100.623	103.71	99.5682	103.59	161.821	112.61	117.874	399.177	118.157	102.29	130.768	124.463	3.2072	0.949337	0.821849	1.05066	0.00713043	0.00396494	0.0051546	CNUS0000095782.1(FORWARD)	AY809395.1	AAX25284.2	K11647	NA	hypothetical protein
>gi|60597655|gb|AY809488.1| Schistosoma japonicum SJCHGC08221 protein mRNA, partial cds	hypothetical protein			237.973	546.934	455.478	65.4667	122.396	108.726	175.786	69.5652	170.77	78.1698	155.497	124.658	413.462	98.863	138.707	119.442	129.074	3.20329	0.765939	1.07463	0.925372	0.0258882	0.0745605	0.0256933	PG009180(FORWARD)	AY809488.1	AAX25377.2	NA	GO:0005737	hypothetical protein
>gi|60596009|gb|AY808666.1| Schistosoma japonicum SJCHGC08282 protein mRNA, partial cds	hypothetical protein			2083.26	3195.05	3286.59	259.762	398.044	725.399	1501.34	1294.64	1172.25	68.5256	233.568	151.139	2854.97	461.068	1322.74	151.077	891.906	3.20097	0.516947	1.48305	0.169387	0.00733636	0.0427218	0.00809192	PG003024(FORWARD)	AY808666.1	AAX24555.2	K08287	GO:0015074;GO:0000287;GO:0003677;GO:0003723;GO:0005524;GO:0008233;GO:0004523;GO:0005737;GO:0046797;GO:0003964;GO:0008270;GO:0005634;GO:0016779;GO:0004190;GO:0003887;GO:0006508;GO:0032196;GO:0006310	SJCHGC08282 protein
>gi|60692813|gb|AY915427.1| Schistosoma japonicum SJCHGC06446 protein mRNA, partial cds	hypothetical protein			9786.49	6884.93	6175.92	2355.37	2046.92	1918.72	1381.1	1553.81	1275.44	3740.33	2032.02	2219.66	7615.78	2107.01	1403.45	2664	2385.5	3.19252	0.883254	0.588324	1.11675	0.0149834	0.0150682	0.00730832	Sja_S24183286(FORWARD)	AY915427	ABA40851.1	NA	NA	"SJCHGC06446 protein mRNA, partial cds"
>gi|60596244|gb|AY808783.1| Schistosoma japonicum SJCHGC08578 protein mRNA, partial cds	hypothetical protein			1301.92	2358.71	1445.8	216.107	362.786	329.354	447.384	394.387	438.486	547.55	725.24	667.676	1702.14	302.749	426.752	646.822	536.787	3.17098	0.564003	0.795012	1.20499	0.0212925	0.0333997	0.0337782	PG005400(FORWARD)	AY808783.1	AAX24672.2	K01530	GO:0005524;GO:0006754;GO:0015662;GO:0016020	SJCHGC08578 protein
>gi|60606482|gb|AY812504.1| Schistosoma japonicum SJCHGC01975 protein mRNA, partial cds	E3 ubiquitin-protein ligase MYLIP			3984.4	4554.35	4439.07	1374.31	1244.47	1062.11	580.703	670.555	674.385	1591.57	1671.32	1268.7	4325.94	1226.96	641.881	1510.53	1368.74	3.16052	0.896414	0.468956	1.10359	0.0031014	0.00076572	0.00321873	Sja_S24187689(FORWARD)	AY812504	AAX28393.2	K10637	GO:0005856;GO:0019898;GO:0008092;GO:0005622;GO:0008270;GO:0005198;GO:0005737	"SJCHGC01975 protein mRNA, partial cds"
>gi|226479207|emb|FN317368.1| Schistosoma japonicum isolate Anhui full length mRNA clone SJFCE1108|FSE_195_82_B11, complete sequence	Four and a half LIM domains protein 2	√	[14]	5628.24	8515.74	4927.23	1702.1	3022.91	2376.04	1576.25	1799.02	1614.87	526.979	1062.69	1077.12	6357.07	2367.02	1663.38	888.929	2015.2	3.15456	1.17458	0.825417	0.441112	0.0212442	0.0226224	0.0176693	PG003989(FORWARD)	FN317368.1	CAX73099.1	K05760	GO:0008270	Four and a half LIM domains protein 2
>gi|226480687|emb|FN317711.1| Schistosoma japonicum isolate Anhui full length mRNA clone SJFCE1717|FSE001-P00020-M17, complete sequence	Calpain-B	√	[14]	5157.96	6397.76	5859.41	1237.21	1625.2	1252.07	2066.37	1806.91	1766.77	1410.18	2202.53	1820.66	5805.04	1371.49	1880.02	1811.12	1845.57	3.14539	0.743127	1.01867	0.981335	0.00172117	0.00619034	0.000537844	CNUS0000099609.1(FORWARD)	FN317711.1	AAW26622.1	K08573	GO:0004198;GO:0006508;GO:0008233;GO:0005509;GO:0005622;GO:0004198;GO:0006508;GO:0008233;GO:0005509;GO:0005622	SJCHGC01809 protein
>gi|60696045|gb|AY915599.1| Schistosoma japonicum SJCHGC07850 protein mRNA, partial cds	Protein phosphatase 1 regulatory subunit 12B			592.663	600.238	725.071	133.431	140.559	122.812	150.731	166.759	223.879	213.577	215.828	250.489	639.324	132.268	180.456	226.632	203.544	3.14097	0.649823	0.886571	1.11343	0.00434912	0.0010741	0.00279455	PG006118(FORWARD)	AY915599.1	AAX30820.2	K06270	NA	protein phosphatase 1 regulatory subunit 12b (myosin phosphatase targeting subunit 2)
>gi|56753002|gb|AY812981.1| Schistosoma japonicum SJCHGC01892 protein mRNA, complete cds	unknown			23286.4	36206.5	33117.5	5352.39	8952.3	23391.4	5662.95	7683.09	8230.94	11.6686	14.7842	19.9089	30870.1	12565.4	7192.33	15.4539	9878.84	3.12487	1.27195	0.728054	0.00156434	0.0343602	0.00891159	0.00777765	Sja_S23875433(FORWARD)	AY812981	AAW24713.1	NA	NA	"SJCHGC01892 protein mRNA, complete cds"
>gi|56755893|gb|AY814393.1| Schistosoma japonicum SJCHGC09029 protein mRNA, complete cds	22.4 kDa tegument protein			3694.29	7035.95	5361.78	935.948	1815.54	2725.74	1854.35	1545.66	1594.03	16.0226	10.4951	12.7228	5364.01	1825.74	1664.68	13.0802	1745.21	3.07356	1.04614	0.953855	0.0074949	0.0261054	0.0362519	0.0155475	Sja_S23874021(FORWARD)	AY814393	AAW26125.1	K10418	GO:0005509	"SJCHGC09029 protein mRNA, complete cds"
>gi|226481426|emb|FN317882.1| Schistosoma japonicum isolate Anhui full length mRNA clone SJFCE2024|FSE001-P00035-L24, complete sequence	isocitrate dehydrogenase [NAD] subunit alpha, mitochondrial-like			1385.13	832.25	858.607	340.242	160.056	189.698	218.531	159.157	179.72	621.73	327.214	365.56	1025.33	229.999	185.803	438.168	334.083	3.06908	0.688447	0.556157	1.31155	0.0118712	0.0179586	0.010911	PG011009(FORWARD)	FN317882.1	CAX73611.1	K00030	GO:0000287;GO:0016616;GO:0051287;GO:0055114;GO:0005515;GO:0004449;GO:0005739;GO:0006099	unc-13 (munc13)
>gi|257215807|emb|FN330839.1| Schistosoma japonicum isolate Anhui partial mRNA clone SJFCE0652|FSE_038_70_F09	Proline dehydrogenase 1, mitochondrial			3143.07	3519.56	3349.32	229.545	156.851	206.456	150.339	220.387	185.674	1455.95	2266.62	2212.95	3337.32	197.617	185.467	1978.5	1088.06	3.06721	0.181623	0.170456	1.81838	0.000850803	0.000395172	0.00743482	Sja_S53112172(FORWARD)	FN330839	CAX83056.1	K00318	GO:0006562;GO:0006537;GO:0004657	isolate Anhui partial mRNA clone SJFCE0652|FSE_038_70_F09
>gi|60595414|gb|AY808391.1| Schistosoma japonicum SJCHGC08389 protein mRNA, partial cds	Lysine-specific histone demethylase 1A			419.83	450.543	515.461	221.31	132.177	150.52	120.828	117.742	161.735	136.968	87.9113	108.743	461.945	168.002	133.435	111.208	150.719	3.06495	1.11468	0.885325	0.737849	0.0136399	0.00117341	0.0052556	PG001618(FORWARD)	AY808391.1	AAX24280.2	K11450	GO:0005515	Lysine-specific histone demethylase 1
>gi|226479841|emb|FN317486.1| Schistosoma japonicum isolate Anhui full length mRNA clone SJFCE1315|FSE001-P00003-L24, complete sequence	Annexin A7			5391.86	8681.42	8458.28	646.334	667.066	848.729	1369.62	971.114	1039.66	2741.25	4365.65	4243.89	7510.52	720.71	1126.8	3783.6	2455.2	3.05902	0.293544	0.458944	1.54106	0.0110986	0.0163536	0.0101391	Sja_S53122626(FORWARD)	FN317486	CAX73217.1	K01124	GO:0004859;GO:0005634;GO:0005544;GO:0005509;GO:0005737	"isolate Anhui full length mRNA clone SJFCE1315|FSE001-P00003-L24, complete sequence"
>gi|60596444|gb|AY808883.1| Schistosoma japonicum SJCHGC03947 protein mRNA, partial cds	protein quiver			2021.77	1690.9	1577.09	825.369	375.945	720.364	289.035	346.784	384.108	706.523	373.983	457.083	1763.25	640.559	339.976	512.53	576.545	3.05831	1.11103	0.589679	0.888968	0.00731592	0.00625938	0.00135977	CNUS0000103843.1(FORWARD)	AY808883.1	AAX24772.2	NA	NA	SJCHGC03947 protein
>gi|226479195|emb|FN317362.1| Schistosoma japonicum isolate Anhui full length mRNA clone SJFCE1089|FSE_187_73_A10, complete sequence	GDP/GTP exchange factor Sec2p domain containing protein			8699.05	9788.14	12101.8	1946.82	2308.92	1896.68	4037.65	3535.21	3988.54	2406.48	3721.79	2345.01	10196.3	2050.81	3853.8	2824.43	3339.11	3.05361	0.614177	1.15414	0.845861	0.00812152	0.0119261	0.0126269	Sja_S53122949(FORWARD)	FN317362	CAX73093.1	NA	GO:0006541;GO:0016051;GO:0005529;GO:0005737;GO:0004360	"isolate Anhui full length mRNA clone SJFCE1089|FSE_187_73_A10, complete sequence"
>gi|56756774|gb|AY814827.1| Schistosoma japonicum SJCHGC04643 protein mRNA, complete cds	Crossover junction endonuclease MUS81			2599.09	1923.26	1713.74	996.655	747.284	768.059	481.06	496.252	597.924	705.633	449.782	437.178	2078.7	837.332	525.079	530.864	684.098	3.0386	1.22399	0.767549	0.776006	0.0115933	0.0172351	0.00676708	CNUS0000103827.1(FORWARD)	AY814827.1	AAW26559.1	K08991	GO:0000287;GO:0005634;GO:0003677;GO:0006281;GO:0005515;GO:0007126;GO:0004519;GO:0006974;GO:0006310	hypothetical protein
>gi|226484555|emb|FN318458.1| Schistosoma japonicum isolate Anhui full length mRNA clone SJFCE2608.002|FSE_125_82_B11, complete sequence	Hexokinase			7121.96	10480.3	10142.6	2987.23	3018.16	1527.24	3892.84	3147.89	3707.78	1983.68	1961.53	1371.05	9248.32	2510.88	3582.84	1772.09	3046.86	3.03536	0.824087	1.17591	0.581611	0.0187632	0.0225409	0.0118377	Sja_S53120661(FORWARD)	FN318458	CAX74187.1	K00844	GO:0005524;GO:0006096;GO:0004396	"isolate Anhui full length mRNA clone SJFCE2608.002|FSE_125_82_B11, complete sequence"
>gi|257215964|emb|FN330915.1| Schistosoma japonicum isolate Anhui partial mRNA clone SJFCE3445.006|FSE_072_89_A12	Rho-associated protein kinase 1			1357.53	1909.21	2037.75	449.169	418.602	552.767	431.053	380.5	481.505	599.435	760.857	726.461	1768.17	473.513	431.02	695.584	584.549	3.02484	0.810048	0.737355	1.18995	0.0107709	0.0114058	0.0113119	Sja_S53112093(FORWARD)	FN330915	CAX83132.1	K04514	GO:0046872;GO:0004674;GO:0005524;GO:0006468;GO:0005737	isolate Anhui partial mRNA clone SJFCE3445.006|FSE_072_89_A12
>gi|60595793|gb|AY808558.1| Schistosoma japonicum SJCHGC02683 protein mRNA, partial cds	alpha-crystallin domain containing protein			4169.96	7259.64	8175.48	1246.79	1537.42	1740.36	3095.77	2840.38	2502.9	821.931	1550.51	1336.38	6535.03	1508.19	2813.01	1236.27	2160.6	3.02463	0.698042	1.30196	0.572188	0.0212884	0.0566602	0.0178348	CNUS0000097948.1(FORWARD)	AY808558.1	AAX24447.2	K12604	GO:0005212	SJCHGC02683 protein
>gi|60597839|gb|AY809580.1| Schistosoma japonicum SJCHGC07900 protein mRNA, partial cds	5'-AMP-activated protein kinase subunit gamma-1			944.671	1078.2	1111.27	172.795	179.737	95.3959	222.66	176.739	264.327	397.926	484.264	530.822	1044.72	149.309	221.242	471.004	346.123	3.01834	0.431376	0.6392	1.3608	0.00306708	0.00206742	0.000298924	CNUS0000104514.1(FORWARD)	AY809580.1	AAX25469.2	K07200	GO:0005634;GO:0006633	AMP-activated protein kinase gamma regulatory subunit
>gi|226479759|emb|FN317445.1| Schistosoma japonicum isolate Anhui full length mRNA clone SJFCE1247|FSE001-P00001-N01, complete sequence	Lysoplasmalogenase-like protein TMEM86A			21168.9	16015.7	17095.3	7850.38	4445.87	5098.07	5493.72	5601.76	5485.38	8510.29	5070.35	5069.43	18093.3	5798.1	5526.95	6216.69	6007.4	3.01184	0.965161	0.920025	1.03484	0.000913817	0.00783977	0.000884506	CNUS0000096127.1(FORWARD)	FN317445.1	CAX73176.1	NA	GO:0016020;GO:0016021	Transmembrane protein 86A
>gi|226467643|emb|FN313965.1| Schistosoma japonicum isolate Anhui full length mRNA clone SJFCA0637|FSA001-P00035-P17, complete sequence	Zinc finger, RING-type,domain-containing protein			10286.3	19282.4	19587.5	2445.88	4802.3	5529.48	6251.69	7031.36	6889.53	130.574	207.785	257.421	16385.4	4259.22	6724.19	198.593	5491.71	2.98367	0.775573	1.22443	0.0361624	0.0149647	0.0377388	0.0165082	Sja_S53128725(FORWARD)	FN313965	CAX69698.1	K11980	GO:0016020;GO:0005515;GO:0016021;GO:0008270;GO:0006512	"isolate Anhui full length mRNA clone SJFCA0637|FSA001-P00035-P17, complete sequence"
>gi|60597147|gb|AY809234.1| Schistosoma japonicum SJCHGC07121 protein mRNA, partial cds	Transient receptor potential cation channel subfamily M member 7			371.218	235.756	126.514	78.4763	64.7493	69.5766	97.2223	82.2061	82.0283	86.7084	77.3636	69.574	244.496	70.9341	87.1522	77.882	82.5171	2.96297	0.859629	1.05617	0.943828	0.062772	0.0704476	0.0635045	PG010562(FORWARD)	AY809234.1	AAX25123.2	NA	GO:0005515;GO:0005216;GO:0006811;GO:0016020;GO:0055085	hypothetical protein
>gi|56755752|gb|AY814323.1| Schistosoma japonicum SJCHGC07356 protein mRNA, complete cds	RNA-binding protein 40			3162.26	2614.66	3261.78	1020.06	746.257	867.556	828.716	719.197	954.899	1176.53	1091.61	1204.01	3012.9	877.958	834.271	1157.38	1017.67	2.96058	0.862713	0.819784	1.13729	0.00250988	0.00210452	0.00402674	CNUS0000103433.1(FORWARD)	AY814323.1	AAW26055.1	K13157	GO:0006397;GO:0003723;GO:0000166;GO:0005737;GO:0006397;GO:0005634;GO:0003723;GO:0000166;GO:0005737	hypothetical protein
>gi|56757810|gb|AY815314.1| Schistosoma japonicum SJCHGC06972 protein mRNA, complete cds	Anoctamin-8			16514.7	14450.5	13123.9	4577.6	3552.67	3125.69	6250.3	5231.93	6191	4944.32	3303.82	3954.2	14696.4	3751.99	5891.08	4067.45	4979.26	2.95152	0.753523	1.18312	0.816877	0.00130489	0.0061256	0.00240477	Sja_S23873100(FORWARD)	AY815314	AAW27046.1	K13982	GO:0031404;GO:0016020;GO:0005509;GO:0005254;GO:0016021;GO:0034707;GO:0006811	"SJCHGC06972 protein mRNA, complete cds"
>gi|60596414|gb|AY808868.1| Schistosoma japonicum SJCHGC08747 protein mRNA, partial cds	hypothetical protein			3658.17	4349.14	2972.89	573.973	572.861	817.972	275.849	275.948	362.224	1485.85	2005.15	1997.84	3660.07	654.935	304.674	1829.61	1242.27	2.94626	0.527207	0.245255	1.47279	0.0117852	0.00774054	0.0255619	PG014888(FORWARD)	AY808868.1	AAX24757.2	NA	GO:0005515	SJCHGC08747 protein
>gi|60597891|gb|AY809606.1| Schistosoma japonicum SJCHGC05107 protein mRNA, partial cds	Troponin			20010.8	22407.4	23151.9	4969.26	7338.36	8135.12	7062.26	8938.03	8235.06	183.805	177.37	194.666	21856.7	6814.25	8078.45	185.28	7446.35	2.93522	0.915112	1.08489	0.024882	5.02929e-07	0.000910651	0.000949633	PG003065(FORWARD)	AY809606.1	ABA40314.1	NA	NA	SJCHGC05107 protein
>gi|60595805|gb|AY808564.1| Schistosoma japonicum SJCHGC08707 protein mRNA, partial cds	MFS domain containing protein			5008.1	6707.09	4852.11	1949.14	2001.97	2544.14	2050.83	1562.35	1202.2	213.252	64.8016	85.0592	5522.43	2165.08	1605.13	121.038	1885.1	2.92951	1.14852	0.851479	0.0642074	0.0208484	0.0130461	0.00647061	PG007558(FORWARD)	AY808564.1	AAX24453.2	NA	GO:0046677;GO:0015904;GO:0006810;GO:0016021;GO:0005886;GO:0015520	adenylate cyclase
>gi|257205681|emb|FN326768.1| Schistosoma japonicum isolate Anhui full length mRNA clone SJFCE4612|FSE001-P00001-C13, complete sequence	putative oxidoreductase YjmC			10859.5	14485.3	14043.4	878.522	818.957	1171.84	944.669	655.961	870.668	5827.57	9512.81	8796.51	13129.4	956.438	823.766	8045.63	4501.04	2.91698	0.212493	0.183017	1.78751	0.00417782	0.00476791	0.000134353	Sja_S53118564(FORWARD)	FN326768	CAX82492.1	K00025	GO:0008152;GO:0005737;GO:0047559	"isolate Anhui full length mRNA clone SJFCE4612|FSE001-P00001-C13, complete sequence"
>gi|56753286|gb|AY813115.1| Schistosoma japonicum SJCHGC04318 protein mRNA, complete cds	hypothetical protein			7647.77	6953.4	4857.02	800.856	457.851	725.355	3774.34	3478.53	4189.76	790.66	614.387	582.395	6486.06	661.354	3814.21	662.481	2238.34	2.89771	0.295466	1.70403	0.295969	0.0103801	0.0589456	0.00892804	CNUS0000097452.1(FORWARD)	AY813115.1	AAW24847.1	NA	NA	SJCHGC04318 protein
>gi|56758081|gb|AY815449.1| Schistosoma japonicum SJCHGC07006 protein mRNA, complete cds	RING finger protein 44			1851.25	1833.67	2109.24	672.983	648.552	437.646	415.075	618.266	596.217	884.023	693.277	682.604	1931.38	586.394	543.186	753.301	669.848	2.88332	0.875414	0.81091	1.12459	0.00721252	0.00205177	0.00634138	Sja_S23872965(FORWARD)	AY815449	AAW27181.1	K00382	GO:0005515;GO:0008270	"SJCHGC07006 protein mRNA, complete cds"
>gi|56754119|gb|AY813517.1| Schistosoma japonicum SJCHGC09509 protein mRNA, partial cds	hypothetical protein			1245.31	1046.2	1373.55	513.628	518.806	802.919	212.09	294.273	203.187	76.0932	57.9716	61.2704	1221.69	611.785	236.517	65.1117	424.151	2.88031	1.44238	0.557624	0.153511	0.00511333	0.00763542	0.00325378	CNUS0000102254.1(FORWARD)	AY813517.1	AAW25249.2	K12613	GO:0005856;GO:0003779;GO:0046872;GO:0005516;GO:0005737;GO:0005886	hypothetical protein
>gi|226480555|emb|FN317645.1| Schistosoma japonicum isolate Anhui full length mRNA clone SJFCE1595|FSE001-P00015-N08, complete sequence	Neuronal calcium sensor 2			4687.62	6502.9	6111.87	1511.27	1993.46	1699.4	942.353	1200.62	994.882	1932.69	2602.49	2295.57	5767.47	1734.71	1045.95	2276.92	2005.81	2.87537	0.864841	0.52146	1.13516	0.00556686	0.00532193	0.00548433	Sja_S53122269(FORWARD)	FN317645	CAX73375.1	K13764	GO:0005509	"isolate Anhui full length mRNA clone SJFCE1595|FSE001-P00015-N08, complete sequence"
>gi|60697567|gb|AY915684.1| Schistosoma japonicum SJCHGC08645 protein mRNA, partial cds	lamin	√	[14]	824.463	689.303	855.262	174.299	231.02	281.34	256.095	155.768	212.121	379.387	281.563	301.883	789.676	228.886	207.995	320.944	274.915	2.87243	0.832571	0.756577	1.16743	0.00487441	0.00153775	0.00428515	CNUS0000103837.1(FORWARD)	AY915684.1	AAX30905.2	NA	GO:0005882;GO:0005198;GO:0005882;GO:0005198	lamin
>gi|60602435|gb|AY811786.1| Schistosoma japonicum SJCHGC05695 protein mRNA, partial cds	Xaa-Pro aminopeptidase			1399.76	2057.17	2608.09	510.997	602.492	644.961	777.683	775.069	851.958	390.448	761.894	689.247	2021.68	586.15	801.57	613.863	707.716	2.85662	0.828227	1.13261	0.867385	0.0218414	0.0327873	0.0172541	CNUS0000104418.1(FORWARD)	AY811786.1	AAX27675.2	K01262	GO:0009987;GO:0016787	SJCHGC05695 protein
>gi|226469903|emb|FN314500.1| Schistosoma japonicum isolate Anhui full length mRNA clone SJFCA3068.002|FSA001-P00033-E16, complete sequence	bhlhzip transcription factor max/bigmax			6117.72	7554.57	8902.37	2917.83	2762.62	2303.85	2043.82	2177.29	2200.72	2321.69	2854.97	2675.08	7524.89	2661.43	2140.61	2617.25	2639.34	2.85105	1.00837	0.81104	0.991629	0.0192079	0.00963856	0.010134	CNUS0000105016.1(FORWARD)	FN314500.1	CAX70233.1	K04453	GO:0005634;GO:0006350;GO:0006355;GO:0003700	putative helix-loop-helix zipper protein
>gi|226481586|emb|FN317962.1| Schistosoma japonicum isolate Anhui full length mRNA clone SJFCE2101.002|FSE_070_89_A12, complete sequence	PDZ and LIM domain protein 7			8558.12	11504.9	8373.79	3304.68	3409.14	5037.1	2854.53	3096.37	2270.86	1383.64	1613.69	1797.09	9478.95	3916.97	2740.59	1598.14	3328.78	2.84757	1.1767	0.823301	0.480097	0.0282937	0.00764692	0.00816989	CNUS0000097047.1(FORWARD)	FN317962.1	CAX73691.1	K05760	GO:0005856;GO:0005515;GO:0008270;GO:0005737	putative LIM domain binding 3
>gi|56753174|gb|AY813065.1| Schistosoma japonicum SJCHGC04876 protein mRNA, complete cds	hypothetical protein			4868.3	9984.75	11339.4	3526.65	3559.29	3756.92	2789.51	2486.51	2313.41	1817.41	2661.4	1994.35	8730.82	3614.29	2529.81	2157.72	3072.05	2.84202	1.17651	0.823493	0.702371	0.0581763	0.0493618	0.0356287	CNUS0000103790.1(FORWARD)	AY813065.1	AAW24797.1	NA	NA	SJCHGC04876 protein
>gi|60601295|gb|AY811216.1| Schistosoma japonicum SJCHGC03460 protein mRNA, partial cds	Type II inositol 1,4,5-trisphosphate 5-phosphatase			637.01	620.298	688.807	263.981	176.788	156.642	234.863	260.93	260.19	260.016	170.987	184.3	648.705	199.137	251.994	205.101	228.548	2.83838	0.871315	1.10259	0.89741	0.00516236	0.00128808	0.00342783	PG013148(FORWARD)	AY811216.1	AAX27105.2	K01099	GO:0016020;GO:0005515;GO:0004445;GO:0004439;GO:0005737	SJCHGC03460 protein
>gi|60598906|gb|AY810113.1| Schistosoma japonicum SJCHGC05736 protein mRNA, partial cds	putative ubiquitin 1			1105.42	1402.73	1939.44	529.568	661.319	679.096	573.899	352.248	357.995	114.867	153.141	175.437	1482.53	623.328	428.047	147.815	525.687	2.82017	1.18574	0.814262	0.281184	0.0265232	0.0368056	0.0138984	PG009941(FORWARD)	AY810113.1	AAX26002.2	K12163	GO:0005515	SJCHGC05736 protein
>gi|226479719|emb|FN317425.1| Schistosoma japonicum isolate Anhui full length mRNA clone SJFCE1209|FSE_246_77_E10, complete sequence	ankyrin repeats and SOCS box containing protein			6775.76	6282.26	6540.01	3105.1	2014.84	3076.32	2036.16	826.019	2238.2	2685.53	1226.15	1801.53	6532.68	2732.09	1700.13	1904.4	2318.24	2.81794	1.17852	0.733368	0.821485	0.00199745	0.00240656	0.00187496	Sja_S53122687(FORWARD)	FN317425	CAX73156.1	NA	GO:0005737;GO:0005737	"isolate Anhui full length mRNA clone SJFCE1209|FSE_246_77_E10, complete sequence"
>gi|226490187|emb|FN313602.1| Schistosoma japonicum isolate Anhui full length mRNA clone SJFCA0045|FSA_061_22_F03, complete sequence	hypothetical protein			6447.29	5405.42	4806.6	1888.3	1402.2	2003.33	2284.99	2173.37	2105.19	1459.76	1029.83	1304.34	5553.1	1764.61	2187.85	1264.64	1976.23	2.80995	0.892917	1.10708	0.639926	0.00909605	0.0078588	0.00497445	Sja_S53118661(FORWARD)	FN313602	CAX69336.1	NA	GO:0016020;GO:0016021	"isolate Anhui full length mRNA clone SJFCA0045|FSA_061_22_F03, complete sequence"
>gi|226479035|emb|FN317282.1| Schistosoma japonicum isolate Anhui full length mRNA clone SJFCE0929|FSE_131_36_D05, complete sequence	Methionine synthase reductase			8869.65	10834.2	10307.8	3737.19	3414.79	3063.72	3863.75	3526.1	3760.11	2873.75	2934.21	3727.78	10003.9	3405.23	3716.65	3178.58	3560.94	2.80933	0.956273	1.04373	0.892623	0.00608763	0.00570204	0.00336973	Sja_S53123029(FORWARD)	FN317282	CAX73013.1	K00327	GO:0016020;GO:0006810;GO:0000103;GO:0009055;GO:0005506;GO:0006118;GO:0004783;GO:0010181;GO:0019344	"isolate Anhui full length mRNA clone SJFCE0929|FSE_131_36_D05, complete sequence"
>gi|56753066|gb|AY813011.1| Schistosoma japonicum SJCHGC06348 protein mRNA, complete cds	hypothetical protein			1581.96	1142.96	847.54	185.696	196.5	200.597	707.699	691.947	576.722	27.5702	26.4086	24.6727	1190.82	194.264	658.789	26.2172	426.527	2.7919	0.455456	1.54454	0.0614666	0.0222887	0.0484313	0.0158639	Sja_S23875403(FORWARD)	AY813011	AAW24743.1	NA	NA	"SJCHGC06348 protein mRNA, complete cds"
>gi|226480525|emb|FN317630.1| Schistosoma japonicum isolate Anhui full length mRNA clone SJFCE1574|FSE001-P00014-O10, complete sequence	beta arrestin 1			5989.46	6189.38	6614.16	1122.19	1601.88	868.339	3147.23	2977.56	2475.38	1496.7	1817.15	1638.6	6264.33	1197.47	2866.72	1650.82	2258.77	2.77334	0.530142	1.26915	0.730847	0.00235476	0.00631947	0.000796284	Sja_S53122284(FORWARD)	FN317630	CAX73360.1	K04439	GO:0007165;GO:0050896;GO:0007601;GO:0005737	"isolate Anhui full length mRNA clone SJFCE1574|FSE001-P00014-O10, complete sequence"
>gi|56754492|gb|AY813702.1| Schistosoma japonicum SJCHGC04457 protein mRNA, complete cds	COBW domain-containing protein 1			1466.34	774.951	671.743	610.305	291.036	469.983	245.282	307.741	176.645	271.31	231.58	184.042	971.01	457.108	243.223	228.978	350.165	2.773	1.30541	0.694594	0.653913	0.0566447	0.0491514	0.0411257	CNUS0000099908.1(FORWARD)	AY813702.1	AAW25434.1	K12605	NA	SJCHGC04457 protein
>gi|226478969|emb|FN317249.1| Schistosoma japonicum isolate Anhui full length mRNA clone SJFCE0875|FSE_107_71_G09, complete sequence	mucolipin 3			1664.27	1557.38	1334.87	462.528	483.563	469.699	665.312	588.313	608.125	431.801	541.596	480.583	1518.84	471.93	620.584	484.66	552.622	2.74843	0.853984	1.12298	0.877019	0.00433193	0.00454054	0.00551845	Sja_S53123062(FORWARD)	FN317249	CAX72980.1	K04994	NA	"isolate Anhui full length mRNA clone SJFCE0875|FSE_107_71_G09, complete sequence"
>gi|60597491|gb|AY809406.1| Schistosoma japonicum SJCHGC02348 protein mRNA, partial cds	Kelch domain containing protein			3341.18	2328.42	1958.72	1472.29	690.68	647.961	853.162	941.588	984.521	1479.71	550.266	714.619	2542.77	936.977	926.424	914.864	931.7	2.72917	1.00566	0.994337	0.98193	0.00500687	0.0350143	0.00691147	Sja_S24186190(FORWARD)	AY809406	AAX25295.2	NA	GO:0003779;GO:0005737	"SJCHGC02348 protein mRNA, partial cds"
>gi|226481458|emb|FN317898.1| Schistosoma japonicum isolate Anhui full length mRNA clone SJFCE2043.002|FSE_128_14_F02, complete sequence	Taurocyamine kinase			12288.2	16823.4	12382	2432.57	1787.37	1399.12	967.193	1141.34	1143.81	7286.58	9883.43	7632.65	13831.2	1873.02	1084.11	8267.55	5070.28	2.7279	0.369411	0.213817	1.63059	0.00843298	0.00649961	0.00756042	Sja_S53121818(FORWARD)	FN317898	CAX73626.1	K00933	GO:0005524;GO:0004111;GO:0005739;GO:0004054	"isolate Anhui full length mRNA clone SJFCE2043.002|FSE_128_14_F02, complete sequence"
>gi|226479281|emb|FN317405.1| Schistosoma japonicum isolate Anhui full length mRNA clone SJFCE1173|FSE_227_23_G03, complete sequence	Ethanolaminephosphotransferase 1			5278.4	5478.75	5893.6	2783.86	1321.17	1470.97	1395.65	1368.34	1517.67	2815.41	1815.12	2021.58	5550.25	1858.67	1427.22	2217.37	2038.02	2.72336	0.911997	0.700298	1.088	0.0128457	0.000596283	0.00845874	Sja_S53122906(FORWARD)	FN317405	CAX73136.1	K00993	GO:0008654;GO:0016020;GO:0016780	"isolate Anhui full length mRNA clone SJFCE1173|FSE_227_23_G03, complete sequence"
>gi|226466711|emb|FN313757.1| Schistosoma japonicum isolate Anhui full length mRNA clone SJFCA0319|FSA001-P00009-L02, complete sequence	Antigen EM13			13687.2	19056	16381.2	4299.39	4725.92	4241.82	7706.14	7027.99	8324	3636.08	5156.85	4108.13	16374.8	4422.38	7686.05	4300.35	6054.21	2.7047	0.730463	1.26954	0.710307	0.00700449	0.0196224	0.00421172	PG008412(FORWARD)	FN313757.1	CAX69491.1	K10408	GO:0005856;GO:0005515;GO:0006897;GO:0005737;GO:0005886	membrane traffic protein
>gi|60599100|gb|AY810210.1| Schistosoma japonicum SJCHGC05952 protein mRNA, partial cds	Serine/threonine-protein kinase TAO1			2397.6	2240.32	2946.12	873.887	1023.59	785.488	1004.37	855.59	1069.72	893.672	728.545	974.563	2528.02	894.322	976.561	865.594	935.441	2.70248	0.956043	1.04396	0.925332	0.0138757	0.00539593	0.00426795	Sja_S24185386(FORWARD)	AY810210	AAX26099.2	K04429	GO:0004674;GO:0005524;GO:0006468;GO:0005737;GO:0004674;GO:0005524;GO:0006468;GO:0005737;GO:0004674;GO:0005524;GO:0006468;GO:0005737	"SJCHGC05952 protein mRNA, partial cds"
>gi|56756273|gb|AY814580.1| Schistosoma japonicum SJCHGC09346 protein mRNA, complete cds	Zinc finger MYND domain-containing protein 11			422.945	508.807	508.545	203.349	121.636	108.022	145.551	189.031	156.097	234.447	181.812	160.628	480.099	144.336	163.559	192.295	177.927	2.69828	0.811205	0.919248	1.08075	0.0143834	0.002339	0.0144506	Sja_S23873834(FORWARD)	AY814580	AAW26312.1	NA	GO:0005634;GO:0003677;GO:0005515;GO:0006350;GO:0006355;GO:0008270	"SJCHGC09346 protein mRNA, complete cds"
>gi|60603231|gb|AY812184.1| Schistosoma japonicum SJCHGC08587 protein mRNA, partial cds	Zinc finger protein 26			648.481	624.524	776.704	234.503	260.487	158.056	278.55	294.849	293.926	241.32	157.263	181.452	683.236	217.682	289.108	193.345	253.395	2.69633	0.859062	1.14094	0.763018	0.013435	0.00662458	0.00628824	PG005547(FORWARD)	AY812184.1	AAX28073.2	K09228	GO:0005622;GO:0008270	zinc finger protein
>gi|226486737|emb|FN318718.1| Schistosoma japonicum isolate Anhui full length mRNA clone SJFCE2863.001|FSE001-P00004-E14, complete sequence	Extended synaptotagmin 2			2397.27	3038.59	3108.62	573.608	690.635	676.157	1132.01	1475.27	1441.41	653.984	796.162	841.017	2848.16	646.8	1349.56	763.721	1056.64	2.69548	0.612128	1.27722	0.722781	0.00369958	0.00319954	0.00332094	Sja_S53119982(FORWARD)	FN318718	CAX74446.1	K11492	GO:0016020;GO:0006810;GO:0008021;GO:0005509;GO:0030054;GO:0016021;GO:0045202;GO:0005215	"isolate Anhui full length mRNA clone SJFCE2863.001|FSE001-P00004-E14, complete sequence"
>gi|60602991|gb|AY812064.1| Schistosoma japonicum SJCHGC04719 protein mRNA, partial cds	Transmembrane protein 62			2070.13	1044.96	982.285	770.641	419.906	173.812	540.686	489.247	646.398	375.616	387.62	205.518	1365.79	454.787	558.777	322.918	506.782	2.69503	0.897401	1.1026	0.637194	0.0227648	0.079378	0.0430699	CNUS0000098180.1(FORWARD)	AY812064.1	AAX27953.2	NA	GO:0016020;GO:0016787;GO:0016021	helicase
>gi|60601393|gb|AY811265.1| Schistosoma japonicum clone SJCHGC01485 unknown mRNA	hypothetical protein			149.713	287.844	251.707	101.065	62.8349	32.0251	105.273	75.917	124.18	71.7545	77.442	57.6236	229.754	65.3082	101.79	68.94	85.3649	2.69144	0.765047	1.19241	0.807592	0.0524468	0.0590084	0.0305623	PG015219(FORWARD)	AY811265.1	AAX30177.1	NA	NA	SJCHGC01486 protein
>gi|60607684|gb|AY812543.1| Schistosoma japonicum SJCHGC05936 protein mRNA, partial cds	Zinc finger RNA-binding protein			2420.16	2749.43	3583.36	1228.86	1100.17	893.701	981.135	1024.71	1061.61	1058.54	1110.98	1113.06	2917.65	1074.25	1022.48	1094.19	1084.22	2.69101	0.990801	0.94306	1.0092	0.0266262	0.0140001	0.0158979	PG001366(FORWARD)	AY812543.1	AAX28432.2	K13203	GO:0005622;GO:0008270;GO:0003676	double-stranded rna-binding protein zn72d
>gi|28317339|gb|AY222892.1| Schistosoma japonicum clone ZZZ430 mRNA sequence	unknown			239.344	226.027	155.447	64.8832	109.291	122.385	52.4304	58.3479	55.0069	8.9923	7.7225	7.6696	206.939	98.8528	55.2617	8.12813	77.0573	2.68552	1.28285	0.717151	0.105482	0.0595067	0.0142966	0.0081841	PG007458(FORWARD)	AY222892.1	AAP05904.1	NA	NA	similar to GenBank Accession Number M22346 antigen 10-3 in Schistosoma mansoni
>gi|60606045|gb|AY812486.1| Schistosoma japonicum SJCHGC03581 protein mRNA, partial cds	Protein FAM179B			883.128	696.229	711.457	212.792	130.614	159.752	146.681	143.946	147.495	489.469	385.704	329.843	763.604	167.719	146.04	401.672	284.696	2.68218	0.589118	0.512971	1.41088	0.00196237	0.00458331	0.00254832	CNUS0000099213.1(FORWARD)	AY812486.1	AAX28375.2	K08857	GO:0005737;GO:0005488	hypothetical protein
>gi|60690469|gb|AY915293.1| Schistosoma japonicum SJCHGC04304 protein mRNA, partial cds	Kyphoscoliosis peptidase			9293.57	10030.5	8660.16	3172.76	3187.74	2613.93	2875.68	3083.2	3011.34	4915.95	3319.57	3664.74	9328.08	2991.48	2990.08	3966.75	3479.11	2.68117	0.859838	0.859436	1.14016	0.00080147	0.00175944	0.00826491	PG006917(FORWARD)	AY915293.1	ABA40817.1	NA	NA	"Schistosoma japonicum SJCHGC04304 protein mRNA, partial cds"
>gi|56757489|gb|AY815180.1| Schistosoma japonicum SJCHGC05494 protein mRNA, complete cds	Histone-lysine N-methyltransferase SUV39H2			3359.31	3323.24	4339.69	2097.57	1507.28	1465.27	1057.65	878.99	1224.43	1132.94	1079.83	853.894	3674.08	1690.04	1053.69	1022.22	1371.87	2.67817	1.23193	0.768071	0.745131	0.0262108	0.0045197	0.0119229	PG010768(FORWARD)	AY815180.1	AAW26912.1	K11419	GO:0005634;GO:0016568;GO:0018024;GO:0000785;GO:0003682;GO:0006333;GO:0008270;GO:0005515	histone-lysine n-methyltransferase suv9
>gi|60605247|gb|AY812392.1| Schistosoma japonicum SJCHGC04862 protein mRNA, partial cds	Triple functional domain protein			1120.26	1030.8	995.536	466.698	395.392	318.7	281.204	410.11	284.024	475.334	377.68	335.183	1048.86	393.597	325.112	396.065	394.831	2.65649	0.996874	0.823422	1.00313	0.000167311	0.00378522	2.33041e-05	CNUS0000105654.1(FORWARD)	AY812392.1	AAX28281.2	K08810	GO:0005622;GO:0007242;GO:0035023;GO:0005737;GO:0005089	dbl related
>gi|60605171|gb|AY812354.1| Schistosoma japonicum SJCHGC04476 protein mRNA, partial cds	Zinc finger MYM-type protein 3			564.001	314.795	380.459	231.629	117.273	91.9356	99.3433	102.914	97.6191	241.393	122.725	143.825	419.751	146.946	99.9587	169.314	158.13	2.65447	0.929273	0.632129	1.07073	0.0102706	0.0255938	0.011305	PG002609(FORWARD)	AY812354.1	AAX28243.2	K01178	NA	hypothetical protein
>gi|60596047|gb|AY808685.1| Schistosoma japonicum SJCHGC07488 protein mRNA, partial cds	scribble protein			444.448	296.395	345.009	105.596	102.512	86.2064	144.177	105.146	122.993	178.244	118.578	149.205	361.951	98.1047	124.105	148.676	136.391	2.65378	0.719293	0.909924	1.09008	0.0121656	0.00905586	0.0078081	CNUS0000096762.1(FORWARD)	AY808685.1	AAX24574.2	NA	GO:0016020;GO:0005515;GO:0016020;GO:0005515;GO:0030054;GO:0005737;GO:0045202	cell polarity protein; leucine-rich repeat protein; scribble complex protein
>gi|56755672|gb|AY814283.1| Schistosoma japonicum SJCHGC04411 protein mRNA, complete cds	cAMP-dependent protein kinase catalytic subunit			3728.53	5671.67	3601.51	622.209	562.322	727.708	1382.68	1489.59	2117.06	1533.25	1505.59	1782.86	4333.9	637.413	1663.11	1607.24	1635.17	2.65043	0.389814	1.01708	0.982915	0.0174663	0.0392115	0.0322239	Sja_S23874131(FORWARD)	AY814283	AAW26015.1	K04345	GO:0005634;GO:0005524;GO:0006468;GO:0005737;GO:0004691	"SJCHGC04411 protein mRNA, complete cds"
>gi|226483360|emb|FN318252.1| Schistosoma japonicum isolate Anhui full length mRNA clone SJFCE2400.001|FSE001-P00005-G16, complete sequence	Hematopoietic lineage cell-specific protein			1028.56	1420.59	1572.09	547.52	471.158	545.187	490.258	360.091	448.81	516.152	508.545	446.37	1340.41	521.288	433.053	490.355	505.822	2.64997	1.03058	0.856138	0.969423	0.0203526	0.0196556	0.0209583	CNUS0000102566.1(FORWARD)	FN318252.1	CAX73981.1	NA	GO:0005856;GO:0003779;GO:0005622;GO:0005737	Protein app1
>gi|226478927|emb|FN317228.1| Schistosoma japonicum isolate Anhui full length mRNA clone SJFCE0827|FSE_089_96_H12, complete sequence	hypothetical protein			565.313	750.085	861.53	267.312	171.556	142.28	286.058	178.993	197.861	317.365	355.101	311.664	725.643	193.716	220.971	328.043	274.507	2.64344	0.705687	0.804973	1.19503	0.0250707	0.0244263	0.0224267	Sja_S53123083(FORWARD)	FN317228	CAX72959.1	NA	GO:0016020;GO:0005515;GO:0003824;GO:0005737	"isolate Anhui full length mRNA clone SJFCE0827|FSE_089_96_H12, complete sequence"
>gi|60604250|gb|AY812242.1| Schistosoma japonicum SJCHGC04016 protein mRNA, partial cds	Pleckstrin homology domain-containing family G member 6			1191.84	1699.18	1127	267.089	482.483	408.606	803.935	541.701	546.21	162.581	178.313	194.283	1339.34	386.059	630.616	178.392	508.337	2.63474	0.759455	1.24055	0.350933	0.0111148	0.045981	0.0118661	PG003162(FORWARD)	AY812242.1	AAX28131.2	K11341	GO:0046872;GO:0005515;GO:0005622;GO:0007242;GO:0035023;GO:0005737;GO:0005089	SJCHGC04016 protein
>gi|226480081|emb|FN317607.1| Schistosoma japonicum isolate Anhui full length mRNA clone SJFCE1538|FSE001-P00013-L17, complete sequence	Centromere/kinetochore protein zw10-like protein			1668.67	1583.86	2245.51	1285.13	618.044	543.038	517.582	436.882	518.69	863.834	392.251	486.75	1832.68	815.403	491.052	580.945	698.174	2.62496	1.16791	0.703337	0.832092	0.0583073	0.00999615	0.0228234	PG010696(FORWARD)	FN317607.1	CAX73337.1	NA	GO:0000775;GO:0005634;GO:0007067	"ZW10 homolog, centromere/kinetochore protein"
>gi|226471673|emb|FN315186.1| Schistosoma japonicum isolate Anhui full length mRNA clone SJFCA3590.003|FSA001-P00010-A08, complete sequence	Eukaryotic translation initiation factor 2 subunit 2			5509.11	5207.27	4171.71	2162.79	1626.9	1898.4	1995	1566.09	2094.46	2335.65	1525.13	1723.96	4962.7	1896.03	1885.19	1861.58	1890.61	2.62492	1.00287	0.997133	0.984645	0.0083924	0.0127696	0.00653917	CNUS0000102168.1(FORWARD)	FN315186.1	CAX70918.1	K03238	NA	SJCHGC06204 protein
>gi|60596616|gb|AY808969.1| Schistosoma japonicum SJCHGC03828 protein mRNA, partial cds	Transcription factor 25			263.029	162.746	189.165	73.2801	67.3643	82.8336	81.5396	46.5792	61.8435	79.5652	73.4122	94.6292	204.98	74.4927	63.3208	82.5355	78.5141	2.61074	0.948781	0.806489	1.05122	0.0241982	0.00984192	0.0284851	PG000361(FORWARD)	AY808969.1	AAX24858.2	NA	NA	hypothetical protein
>gi|56752920|gb|AY812940.1| Schistosoma japonicum SJCHGC02783 protein mRNA, complete cds	Adenosine deaminase			14334.1	19144	16653.8	4348.45	3689.78	4510.8	9203.73	8585.2	8103.28	2702.4	2640.33	3426.43	16710.6	4183.01	8630.74	2923.05	6406.87	2.60823	0.652894	1.34711	0.456237	0.00786785	0.0181887	0.00532283	Sja_S23875474(FORWARD)	AY812940	AAW24672.1	K01488	GO:0004000;GO:0009168	"SJCHGC02783 protein mRNA, complete cds"
>gi|60598743|gb|AY810032.1| Schistosoma japonicum SJCHGC07298 protein mRNA, partial cds	Rho GTPase-activating protein 39			864.556	498.941	708	305.9	247.491	237.656	199.877	270.52	243.245	360.414	206.981	231.792	690.499	263.682	237.881	266.396	265.039	2.60527	0.994881	0.897531	1.00512	0.0214255	0.0347971	0.011879	CNUS0000099165.1(FORWARD)	AY810032.1	AAX25921.2	K08857	GO:0005622;GO:0007165;GO:0005856;GO:0005515	mkiaa1688 protein
>gi|226468477|emb|FN314183.1| Schistosoma japonicum isolate Anhui full length mRNA clone SJFCA2619.001|FSA_124_80_H10, complete sequence	ATP-dependent RNA helicase DDX54			1651.33	1590.06	2114.32	823.783	430.715	432.39	583.794	397.341	563.149	1099.42	720.341	605.094	1785.23	562.296	514.761	808.284	685.29	2.60508	0.820522	0.751158	1.17948	0.019475	0.00638194	0.0369691	PG005016(FORWARD)	FN314183.1	CAX69916.1	K01529	GO:0003676;GO:0005524;GO:0008026	hypotherical protein
>gi|226487285|emb|FN319782.1| Schistosoma japonicum isolate Anhui full length mRNA clone SJFCE3415.003|FSE001-P00006-H01, complete sequence	Leukocyte receptor cluster member 9			9489.04	7443.52	7290.73	3262.97	2312.17	3132.07	2907.83	2916.87	3188.48	3749.21	2660.93	3175.43	8074.43	2902.41	3004.39	3195.19	3099.79	2.60483	0.936323	0.969224	1.03078	0.00653499	0.0110215	0.00460365	CNUS0000104517.1(FORWARD)	FN319782.1	CAX75506.1	K00970	GO:0016070;GO:0005622;GO:0003824;GO:0005737	Leukocyte receptor cluster member 9
>gi|60596925|gb|AY809123.1| Schistosoma japonicum SJCHGC05917 protein mRNA, partial cds	hypothetical protein			2377.98	1618.95	1787.26	923.849	690.573	819.39	570.458	579.859	645.301	905.654	455.301	652.446	1928.06	811.271	598.539	671.134	741.202	2.60126	1.09453	0.807525	0.905466	0.0110778	0.015641	0.00365234	PG002175(FORWARD)	AY809123.1	ABA40289.1	NA	NA	"Schistosoma japonicum SJCHGC05917 protein mRNA, partial cds"
>gi|56757482|gb|AY815177.1| Schistosoma japonicum SJCHGC08394 protein mRNA, complete cds	PH-interacting protein			472.781	276.791	400.4	89.2183	115.3	105.275	244.103	97.8161	133.622	205.209	92.7949	111.977	383.324	103.264	158.514	136.66	147.587	2.59727	0.699684	1.07404	0.925965	0.0246152	0.0062729	0.00816191	CNUS0000103473.1(FORWARD)	AY815177.1	AAW26909.1	K11797	GO:0005634;GO:0005737	hypothetical protein
>gi|60599912|gb|AY810611.1| Schistosoma japonicum SJCHGC08904 protein mRNA, partial cds	subfamily C1A unassigned peptidase (C01 family)			1238.94	1296.43	1012.76	165.575	239.018	225.233	512.003	248.066	300.415	542.486	542.547	589.495	1182.71	209.942	353.495	558.176	455.835	2.5946	0.460566	0.775488	1.22451	0.00448296	0.00852078	0.0128238	CNUS0000097212.1(FORWARD)	AY810611.1	AAX26500.2	K02677	GO:0005515	SJCHGC08904 protein
>gi|189503157|gb|EZ000180.1| TSA: Schistosoma japonicum SJCHGC02286 unknown mRNA, mRNA sequence	Mitogen-activated protein kinase 3			628.716	1127.2	435.475	119.275	337.426	427.573	383.222	164.101	258.569	166.486	292.568	290.639	730.462	294.758	268.631	249.898	281.694	2.5931	1.04637	0.953625	0.887124	0.0985223	0.103811	0.068727	PG006704(FORWARD)	EZ000180.1	ACE06960.1	NA	NA	TSA: Schistosoma japonicum SJCHGC02286 unknown mRNA
>gi|60595627|gb|AY808477.1| Schistosoma japonicum SJCHGC05370 protein mRNA, partial cds	hypothetical protein			1085.44	713.593	878.942	396.895	317.09	483.581	233.991	289.443	333.472	399.496	213.462	256.424	892.657	399.189	285.635	289.794	344.491	2.59123	1.15878	0.829151	0.841223	0.018459	0.0205863	0.00404143	CNUS0000106140.1(FORWARD)	AY808477.1	AAX24366.2	NA	NA	hypothetical protein
>gi|60613052|gb|AY812708.1| Schistosoma japonicum SJCHGC08464 protein mRNA, partial cds	Solute carrier family 13 member 3			2801.71	3726.47	2852.71	987.517	878.705	632.516	1692.04	1319.32	1747.94	360.503	145.429	169.518	3126.96	832.912	1586.43	225.15	1209.67	2.58496	0.688543	1.31146	0.186125	0.00837243	0.0354073	0.00698905	CNUS0000105532.1(FORWARD)	AY812708.1	AAX28597.2	NA	GO:0005215;GO:0006814;GO:0016020;GO:0055085	SJCHGC08464 protein
>gi|56756804|gb|AY814842.1| Schistosoma japonicum SJCHGC04640 protein mRNA, complete cds	Catenin beta			1693.26	2326.15	2457.06	914.253	913.502	549.961	1021.77	768.421	850.175	622.93	914.181	812.162	2158.82	792.572	880.121	783.091	836.346	2.58125	0.94766	1.05234	0.936324	0.0263171	0.02606	0.00719633	Sja_S23873572(FORWARD)	AY814842	AAW26574.1	K02105	GO:0005643;GO:0005634;GO:0006606;GO:0005737;GO:0005488	"SJCHGC04640 protein mRNA, complete cds"
>gi|60595741|gb|AY808532.1| Schistosoma japonicum SJCHGC08325 protein mRNA, partial cds	hypothetical protein			532.764	837.128	1105.53	242.789	288.928	427.945	299.777	357.269	307.822	252.314	288.185	246.283	825.139	319.887	321.622	262.261	320.755	2.57249	0.997296	1.0027	0.817636	0.0236367	0.0455949	0.0390347	CNUS0000097089.1(FORWARD)	AY808532.1	AAX24421.2	NA	GO:0005634	SJCHGC08325 protein
>gi|56753775|gb|AY813353.1| Schistosoma japonicum SJCHGC05564 protein mRNA, complete cds	Baculoviral IAP repeat-containing protein 6			1593.86	1489.32	1348.37	558.63	554.651	497.987	409.889	399.919	444.66	684.713	556.073	593.476	1477.18	537.089	418.156	611.421	574.255	2.57235	0.93528	0.728171	1.06472	0.00160739	0.00299394	0.00206941	CNUS0000105208.1(FORWARD)	AY813353.1	AAW25085.1	K10586	GO:0043687;GO:0005515;GO:0051246;GO:0006512;GO:0004842	inhibitor of apoptosis (iap) domain family member
>gi|60602665|gb|AY811901.1| Schistosoma japonicum SJCHGC09201 protein mRNA, partial cds	Inositol hexakisphosphate and diphosphoinositol-pentakisphosphate kinase 2			1907.98	1673	2011.3	606.533	1041.15	697.756	628.32	628.951	772.52	630.681	669.789	721.29	1864.09	781.813	676.597	673.92	729.205	2.55634	1.07214	0.927856	0.924185	0.0203436	0.00186281	0.00306085	CNUS0000099272.1(FORWARD)	AY811901.1	AAX27790.2	K13024	GO:0000287;GO:0006464;GO:0005524;GO:0006412;GO:0003824;GO:0030145;GO:0000287;GO:0006464;GO:0005524;GO:0006412;GO:0003824;GO:0030145	histidine acid phosphatase
>gi|60602769|gb|AY811953.1| Schistosoma japonicum SJCHGC08151 protein mRNA, partial cds	Fibronectin type III domain-containing protein 3B			294.808	228.447	398.04	108.891	78.3102	41.9482	128.253	86.0665	135.415	133.538	122.115	115.587	307.098	76.383	116.578	123.747	120.163	2.55569	0.635664	0.970172	1.02983	0.0340845	0.0176001	0.035968	CNUS0000102064.1(FORWARD)	AY811953.1	AAX27842.2	K11244	GO:0016020;GO:0007155;GO:0005515;GO:0005576;GO:0016021;GO:0005578	factor for adipocyte differentiation
>gi|56753202|gb|AY813079.1| Schistosoma japonicum SJCHGC07563 protein mRNA, complete cds	Actin-binding LIM protein 1			1260.36	1174.05	940.643	240.35	269.034	199.215	635.432	614.778	658.281	229.401	259.097	244.243	1125.02	236.2	636.164	244.247	440.205	2.55567	0.536568	1.44515	0.554848	0.00408414	0.0215731	0.00608709	CNUS0000096872.1(FORWARD)	AY813079.1	AAW24811.1	K07520	GO:0005634;GO:0006355;GO:0007275;GO:0043565;GO:0008270;GO:0005737;GO:0003700	hypothetical protein
>gi|226466531|emb|FN313667.1| Schistosoma japonicum isolate Anhui full length mRNA clone SJFCA0160|FSA_115_53_E07, complete sequence	hypothetical protein			1160.32	925.803	861.092	369.361	249.579	410.689	472.791	426.267	380.057	151.079	134.637	143.883	982.405	343.21	426.372	143.2	384.791	2.55309	0.891939	1.10806	0.372151	0.0118147	0.00689181	0.00536751	PG000752(FORWARD)	FN313667.1	CAX69401.1	NA	GO:0016021;GO:0005886;GO:0051205	hypothetical protein
>gi|60602549|gb|AY811843.1| Schistosoma japonicum SJCHGC05922 protein mRNA, partial cds	Protein phosphatase PP2A regulatory subunit			891.983	653.946	598.589	257.751	197.086	132.999	408.361	319.929	368.526	167.718	134.359	130.806	714.839	195.945	365.606	144.294	280.775	2.54595	0.697872	1.30213	0.513913	0.00607509	0.0208244	0.00915933	CNUS0000104163.1(FORWARD)	AY811843.1	AAX27732.2	K04354	GO:0007165;GO:0008601;GO:0000159;GO:0007165;GO:0000159	protein phosphatase pp2a regulatory subunit B
>gi|60611032|gb|AY812647.1| Schistosoma japonicum SJCHGC07825 protein mRNA, partial cds	Ran binding protein 9-related			593.002	639.466	771.098	187.476	302.084	276.26	247.241	219.324	253.403	264.867	273.757	269.892	667.855	255.273	239.989	269.506	262.389	2.54528	0.972879	0.914631	1.02712	0.00599551	0.00663453	0.00848355	CNUS0000098154.1(FORWARD)	AY812647.1	AAX28536.2	K08464	NA	SJCHGC07825 protein
>gi|60598275|gb|AY809798.1| Schistosoma japonicum SJCHGC08572 protein mRNA, partial cds	beta arrestin 1			362.26	288.062	335.202	130.453	88.5143	131.357	91.138	75.9118	110.29	182.126	128.358	114.579	328.508	116.775	92.4465	141.688	129.231	2.54202	0.903612	0.715357	1.09639	0.00113678	0.00285447	0.00452831	CNUS0000099845.1(FORWARD)	AY809798.1	AAX25687.2	K04439	GO:0007165;GO:0050896;GO:0007601	beta-arrestin 1
>gi|60597243|gb|AY809282.1| Schistosoma japonicum SJCHGC08205 protein mRNA, partial cds	Pre-B-cell leukemia transcription factor 2			2606	1942.85	2874.14	1008.25	940.226	841.693	454.547	354.768	378.561	1295.22	842.498	916.168	2474.33	930.058	395.959	1017.96	974.01	2.54036	0.954876	0.406524	1.04512	0.017694	0.00790689	0.0149955	CNUS0000097867.1(FORWARD)	AY809282.1	AAX25171.2	K01178	GO:0005634;GO:0003677;GO:0006355;GO:0005622;GO:0008270	erythrocyte membrane protein
>gi|60597331|gb|AY809326.1| Schistosoma japonicum SJCHGC07636 protein mRNA, partial cds	hypothetical protein			2142.82	2288.8	2058.74	961.904	1046.67	762.636	643.934	916.335	780.132	756.634	800.931	735.51	2163.45	923.738	780.134	764.358	851.936	2.53946	1.08428	0.915719	0.897202	0.000359806	0.00106083	0.000586595	CNUS0000103361.1(FORWARD)	AY809326.1	AAX25215.2	NA	GO:0016020	hypothetical protein
>gi|60598888|gb|AY810104.1| Schistosoma japonicum SJCHGC07595 protein mRNA, partial cds	Exocyst complex component 6			3852.68	4098.04	2901.34	1292.17	1258.12	1202.15	1372.63	1287.12	1603.81	1434.01	1311.43	1543.01	3617.35	1250.81	1421.19	1429.48	1425.34	2.5379	0.877556	0.99709	1.00291	0.0102	0.0205365	0.0181142	CNUS0000100701.1(FORWARD)	AY810104.1	AAX25993.2	K00600	GO:0000145;GO:0006904;GO:0005737;GO:0015031;GO:0006887	sec15
>gi|60596358|gb|AY808840.1| Schistosoma japonicum SJCHGC07750 protein mRNA, partial cds	Histone-lysine N-methyltransferase 2E			426.926	285.091	389.758	153.652	142.974	123.769	123.55	124.79	126.55	234.214	100.019	114.41	367.258	140.131	124.963	149.548	144.84	2.53562	0.967494	0.862771	1.03251	0.0166802	0.014778	0.00858595	CNUS0000102553.1(FORWARD)	AY808840.1	AAX24729.2	K09189	GO:0005634;GO:0003677;GO:0005515;GO:0006350;GO:0006355;GO:0008270;GO:0005634;GO:0005515;GO:0006350;GO:0006355;GO:0008270	hypothetical protein
>gi|60597643|gb|AY809482.1| Schistosoma japonicum SJCHGC07688 protein mRNA, partial cds	RB1-inducible coiled-coil protein 1			1545.01	880.494	817.061	392.003	255.157	232.579	405.425	509.648	441.831	617.433	278.617	307.845	1080.86	293.247	452.301	401.298	426.8	2.53247	0.687082	1.05975	0.940249	0.0250072	0.0665291	0.0165646	PG003945(FORWARD)	AY809482.1	AAX25371.2	K08464	NA	hypothetical protein
>gi|60595875|gb|AY808599.1| Schistosoma japonicum SJCHGC08201 protein mRNA, partial cds	Calcium/calmodulin-dependent protein kinase type 1G			3881.23	3515.29	4021.57	1379.02	1624.18	1082.74	1257.44	1382.78	1140.61	1654.95	1649.93	1629.99	3806.03	1361.98	1260.28	1644.96	1503.47	2.5315	0.905891	0.838247	1.09411	0.00755323	0.00367804	0.0025644	CNUS0000097409.1(FORWARD)	AY808599.1	AAX24488.2	K00908	GO:0004674;GO:0005524;GO:0000166;GO:0004672;GO:0006468;GO:0016740	serine/threonine protein kinase
>gi|56754424|gb|AY813668.1| Schistosoma japonicum SJCHGC04196 protein mRNA, complete cds	Transcription factor 20			2491.72	2491.91	2581.39	1108.89	976.13	558	860.754	1092.55	992.046	1076.48	957.17	1004.36	2521.67	881.008	981.782	1012.67	997.226	2.52869	0.883458	0.984513	1.01549	0.00692884	0.001068	0.000514507	PG012478(FORWARD)	AY813668.1	AAW25400.1	K09188	GO:0005515;GO:0008270	hypothetical protein
>gi|257206069|emb|FN326962.1| Schistosoma japonicum isolate Anhui full length mRNA clone SJFCE4999|FSE001-P00016-J16, complete sequence	Adiponectin receptor 2			3176.18	3703.59	3644	1543.81	904.385	1028.82	649.525	970.208	807.857	1841.69	1815	1197.56	3507.92	1159.01	809.197	1618.08	1388.55	2.52633	0.834692	0.582766	1.16531	0.0114802	0.0005676	0.0138293	CNUS0000105456.1(FORWARD)	FN326962.1	CAX82686.1	K07297	GO:0016020;GO:0004872;GO:0016021;GO:0006629	adiponectin receptor 2
>gi|56755510|gb|AY814202.1| Schistosoma japonicum SJCHGC02933 protein mRNA, complete cds	Serine/threonine-protein kinase			643.394	481.438	515.525	318.639	202.026	126.76	223.387	206.996	221.181	143.176	109.274	94.6728	546.786	215.808	217.188	115.708	216.498	2.52559	0.996814	1.00319	0.534451	0.00453023	0.00929148	0.00370545	CNUS0000102747.1(FORWARD)	AY814202.1	AAW25934.1	K06071	GO:0005622;GO:0007165	serine/threonine protein kinase
>gi|60600917|gb|AY811027.1| Schistosoma japonicum SJCHGC07574 protein mRNA, partial cds	hypothetical protein			656.456	563.941	645.403	175.519	293.537	223.321	248.019	275.339	263.565	203.246	191.936	281.466	621.933	230.792	262.308	225.549	246.55	2.52254	0.936087	1.06391	0.914821	0.0123783	0.00502659	0.00256641	CNUS0000095673.1(FORWARD)	AY811027.1	AAX26916.2	NA	GO:0007264;GO:0005622;GO:0005525;GO:0005886	hypothetical protein
>gi|56757634|gb|AY815237.1| Schistosoma japonicum SJCHGC04169 protein mRNA, complete cds	putative protein C10orf118			8964.37	10488.4	9551.84	2893.47	3167.08	2906.68	3268.92	4785	4148.85	3652.17	3748.32	3405.66	9668.2	2989.08	4067.59	3602.05	3834.82	2.52116	0.779457	1.0607	0.939301	0.00145722	0.000155646	0.0023142	Sja_S23873177(FORWARD)	AY815237	AAW26969.1	K04514	GO:0003779;GO:0006941;GO:0005524;GO:0003774;GO:0005516;GO:0005737;GO:0005863;GO:0003779;GO:0006941;GO:0005524;GO:0003774;GO:0005516;GO:0005737;GO:0005863;GO:0003779;GO:0006941;GO:0005524;GO:0003774;GO:0005737;GO:0005863	"SJCHGC04169 protein mRNA, complete cds"
>gi|226467094|emb|FN320302.1| Schistosoma japonicum isolate Anhui full length mRNA clone SJFCE3577.008|FSE001-P00031-E15, complete sequence	Charged multivesicular body protein 2a			1034.72	850.335	1470.97	446.546	314.349	479.185	159.12	121.166	175.003	672.614	428.335	332.678	1118.68	413.36	151.763	477.876	445.618	2.51039	0.927611	0.340567	1.07239	0.0196291	0.0147528	0.0619464	Sja_S53128942(FORWARD)	FN320302	CAX76028.1	K12191	GO:0005768;GO:0016020;GO:0005737;GO:0015031;GO:0005768;GO:0016020;GO:0005737;GO:0015031	"isolate Anhui full length mRNA clone SJFCE3577.008|FSE001-P00031-E15, complete sequence"
>gi|226468461|emb|FN314175.1| Schistosoma japonicum isolate Anhui full length mRNA clone SJFCA2608.001|FSA_130_64_H08, complete sequence	Hexokinase			14274.9	24619.1	22731.1	6438.71	8392.98	5048.21	9597.12	8854.99	10858	4759.83	5875.71	5305.87	20541.7	6626.63	9770.05	5313.8	8198.34	2.50559	0.808289	1.19171	0.648156	0.0226711	0.0400578	0.016997	CNUS0000098688.1(FORWARD)	FN314175.1	CAX69908.1	K00844	GO:0005524;GO:0005975;GO:0016773	Hexokinase A
>gi|60600979|gb|AY811058.1| Schistosoma japonicum SJCHGC09112 protein mRNA, partial cds	ATP-citrate synthase like			691.535	497.702	440.507	239.875	179.122	235.363	195.77	148.31	250.383	295.802	161.897	191.964	543.248	218.12	198.154	216.554	217.337	2.49956	1.0036	0.911736	0.996397	0.0224033	0.0298088	0.00834168	CNUS0000097991.1(FORWARD)	AY811058.1	ABA40351.1	K01648	GO:0006099;GO:0004775;GO:0000287;GO:0000166;GO:0030145	SJCHGC09112 protein
>gi|226479225|emb|FN317377.1| Schistosoma japonicum isolate Anhui full length mRNA clone SJFCE1124|FSE_204_17_A03, complete sequence	GTP-binding protein 2			1186.49	1722.83	1509.43	450.917	425.423	278.276	610.302	636.305	668.978	507.01	619.573	496.422	1472.92	384.872	638.528	541.002	589.765	2.49746	0.652585	1.08268	0.917318	0.0127664	0.0149004	0.00929683	CNUS0000098351.1(FORWARD)	FN317377.1	CAX73108.1	K03231	GO:0006413;GO:0003743;GO:0005622;GO:0006412;GO:0005525;GO:0005737;GO:0003924	GTP-binding protein 2
>gi|56756900|gb|AY814890.1| Schistosoma japonicum SJCHGC01809 protein mRNA, complete cds	Calpain-B	√	[14]	9689.05	13038.5	12550.8	4038.42	4024.79	3046.26	4757.63	4612.46	4706.49	4290.08	5415.79	4572.4	11759.4	3703.16	4692.19	4759.42	4725.81	2.48834	0.783603	0.992887	1.00711	0.0109311	0.0113037	0.00651696	Sja_S23873524(FORWARD)	AY814890	AAW26622.1	K08573	GO:0004198;GO:0006508;GO:0008233;GO:0005509;GO:0005622;GO:0004198;GO:0006508;GO:0008233;GO:0005509;GO:0005622	"SJCHGC01809 protein mRNA, complete cds"
>gi|60602587|gb|AY811862.1| Schistosoma japonicum SJCHGC03961 protein mRNA, partial cds	GPI ethanolamine phosphate transferase 1			544.11	364.457	376.729	241.457	146.566	197.328	160.269	143.145	144.798	234.085	71.5917	92.0134	428.432	195.117	149.404	132.563	172.261	2.48712	1.13269	0.867314	0.769552	0.0117466	0.0168107	0.000317475	CNUS0000097035.1(FORWARD)	AY811862.1	AAX27751.2	K05285	GO:0006506;GO:0005783;GO:0016021;GO:0005789;GO:0016740;GO:0007047;GO:0006506;GO:0005783;GO:0016021;GO:0005789;GO:0016740;GO:0007047	hypothetical protein
>gi|60605891|gb|AY812481.1| Schistosoma japonicum SJCHGC05431 protein mRNA, partial cds	NF-kappa-B inhibitor-interacting Ras-like protein 1			1623.31	1617.2	1384.22	690.573	540.291	617.332	589.016	582.861	700.902	649.725	522.015	624.746	1541.58	616.065	624.259	598.829	620.162	2.48576	0.993394	1.00661	0.9656	0.00461829	0.00794082	0.00533103	PG011469(FORWARD)	AY812481.1	AAX28370.2	K13103	GO:0005515	SJCHGC05431 protein
>gi|60598349|gb|AY809835.1| Schistosoma japonicum SJCHGC05427 protein mRNA, partial cds	Scribble protein			478.017	407.618	611.791	218.568	140.525	127.109	205.848	169.52	143.181	299.067	191.726	195.467	499.142	162.067	172.85	228.753	200.801	2.48575	0.807103	0.860799	1.1392	0.0223922	0.0226037	0.0334966	CNUS0000102761.1(FORWARD)	AY809835.1	AAX25724.2	K01768	GO:0016020;GO:0005515;GO:0016020;GO:0005515;GO:0030054;GO:0005737;GO:0045202	cell polarity protein; leucine-rich repeat protein; scribble complex protein
>gi|226468547|emb|FN314218.1| Schistosoma japonicum isolate Anhui full length mRNA clone SJFCA2695.001|FSA001-P00028-O17, complete sequence	Transmembrane protein 170			10003	9499.73	10273.9	4144.71	3392.59	3801.44	4071.49	4057.54	3650.31	5179.96	3064.46	4059.19	9925.53	3779.58	3926.45	4101.2	4013.82	2.47284	0.94164	0.978231	1.02177	0.000420551	0.00162377	0.00371252	CNUS0000102755.1(FORWARD)	FN314218.1	CAX69951.1	NA	NA	SJCHGC09096 protein
>gi|56753670|gb|AY813306.1| Schistosoma japonicum SJCHGC09325 protein mRNA, complete cds	Actin binding LIM protein 1			1816.17	1626.83	1187.99	256.32	354.13	313.291	970.035	840.152	946.341	307.536	292.33	396.291	1543.67	307.914	918.843	332.053	625.448	2.4681	0.49231	1.4691	0.530904	0.0124403	0.041564	0.0151568	Sja_S23875108(FORWARD)	AY813306	AAW25038.1	NA	NA	"SJCHGC09325 protein mRNA, complete cds"
>gi|226466653|emb|FN313728.1| Schistosoma japonicum isolate Anhui full length mRNA clone SJFCA0276|FSA001-P00006-N14, complete sequence	Protein SDA1 homolog			915.332	1254.78	1088.79	294.837	349.265	259.842	535.028	570.622	636.091	244.976	287.552	333.09	1086.3	301.314	580.58	288.539	440.947	2.46356	0.683334	1.31667	0.654362	0.00578316	0.0156488	0.00600742	CNUS0000098454.1(FORWARD)	FN313728.1	CAX69462.1	NA	GO:0005634;GO:0042254;GO:0005730;GO:0015031;GO:0005488	Protein SDA1 homolog
>gi|60597999|gb|AY809660.1| Schistosoma japonicum SJCHGC09406 protein mRNA, partial cds	Myosin light chain kinase			1473.41	2327.85	1634.47	358.293	738.387	435.318	885.605	974.009	693.944	364.873	892.594	602.324	1811.91	510.666	851.186	619.93	735.558	2.46331	0.694257	1.1572	0.842803	0.00618932	0.0246026	0.00529261	PG012741(FORWARD)	AY809660.1	AAX25549.2	NA	GO:0000287;GO:0046872;GO:0004674;GO:0005524;GO:0005509;GO:0006468;GO:0005516	SJCHGC09406 protein
>gi|56752618|gb|AY812791.1| Schistosoma japonicum SJCHGC04941 protein mRNA, complete cds	Conserved oligomeric Golgi complex subunit 4			1691.87	1374.32	1422.15	549.475	548.5	510.665	789.312	593.287	652.93	522.538	385.028	410.52	1496.11	536.213	678.51	439.362	607.362	2.4633	0.882857	1.11714	0.723394	0.00478049	0.00135274	0.00143114	PG011303(FORWARD)	AY812791.1	AAW24523.1	NA	GO:0005515;GO:0005794;GO:0017119;GO:0015031;GO:0000139	oligomeric golgi complex component
>gi|226478637|emb|FN317083.1| Schistosoma japonicum isolate Anhui full length mRNA clone SJFCA4227|FSA001-P00024-I06, complete sequence	Serine/threonine-protein phosphatase 6 regulatory subunit 1			1957.37	2620.01	2566.37	910.78	936.462	785.869	827.17	1064.6	991.306	988.235	991.395	973.046	2381.25	877.704	961.027	984.225	972.626	2.44827	0.902406	0.988074	1.01193	0.0113227	0.00514039	0.0113543	Sja_S53123228(FORWARD)	FN317083	CAX72814.1	K10592	NA	"isolate Anhui full length mRNA clone SJFCA4227|FSA001-P00024-I06, complete sequence"
>gi|60605165|gb|AY812351.1| Schistosoma japonicum SJCHGC04394 protein mRNA, partial cds	N-terminal Xaa-Pro-Lys N-methyltransferase 1			8810.44	9691.62	9192.18	4235.93	3054.61	2804.97	3252.74	3690.7	3364.96	4553.09	3855.95	4037.43	9231.41	3365.17	3436.13	4148.82	3792.48	2.43414	0.887327	0.906039	1.09396	0.00602565	0.000247319	0.00399473	PG012448(FORWARD)	AY812351.1	AAX28240.2	K07252	GO:0008168;GO:0005515	hypothetical protein
>gi|56757312|gb|AY815096.1| Schistosoma japonicum SJCHGC09446 protein mRNA, complete cds	hypothetical protein			1051.54	719.707	909.854	526.759	287.162	154.493	329.122	308.745	376.428	467.507	408.096	314.76	893.701	322.805	338.098	396.788	367.443	2.43222	0.878516	0.920138	1.07986	0.0135653	0.012785	0.016544	Sja_S23873318(FORWARD)	AY815096	AAW26828.1	NA	GO:0005737	"SJCHGC09446 protein mRNA, complete cds"
>gi|159023691|gb|EU221240.1| Schistosoma japonicum high voltage-activated calcium channel beta subunit CavB mRNA, complete cds	high voltage-activated calcium channel beta subunit CavB			879.937	1302.68	994.821	472.489	500.475	481.078	240.694	323.745	306.572	328.37	462.235	377.42	1059.14	484.681	290.337	389.342	437.011	2.42361	1.10908	0.66437	0.890919	0.0198267	0.00924385	0.00830376	Sja_S41489464(FORWARD)	EU221240	ABW87269.1	K04863	GO:0016020;GO:0005515;GO:0005509;GO:0005245;GO:0006811	"high voltage-activated calcium channel beta subunit CavB mRNA, complete cds.~~"
>gi|60598773|gb|AY810047.1| Schistosoma japonicum SJCHGC08555 protein mRNA, partial cds	Dab2-interacting protein 2-like			299.99	328.036	361.598	114.853	135.674	99.6244	146.13	161.718	158.808	97.6485	102.167	91.8367	329.875	116.717	155.552	97.2174	136.135	2.42315	0.857367	1.14263	0.714127	0.00647571	0.0035089	0.0035667	CNUS0000101938.1(FORWARD)	AY810047.1	AAX25936.2	K12604	GO:0005515	SJCHGC08555 protein
>gi|226478899|emb|FN317214.1| Schistosoma japonicum isolate Anhui full length mRNA clone SJFCE0794|FSE_080_71_G09, complete sequence	Oxalate:formate antiporter			8103.44	5930.96	4895.51	3460.99	2441.5	1378.24	2430.62	2488.85	2132.96	3231.23	2736.05	2393.56	6309.97	2426.91	2350.81	2786.95	2606.93	2.42046	0.930946	0.901756	1.06905	0.0047153	0.0229613	0.0188253	Sja_S53123097(FORWARD)	FN317214	CAX72945.1	K08177	GO:0055085	"isolate Anhui full length mRNA clone SJFCE0794|FSE_080_71_G09, complete sequence"
>gi|226479263|emb|FN317396.1| Schistosoma japonicum isolate Anhui full length mRNA clone SJFCE1154|FSE_219_89_A12, complete sequence	Nuclear hormone receptor FTZ-F1 beta			1199.44	1414.8	2106.84	836.057	700.811	291.351	548.181	729.256	695.838	688.359	730.748	514.31	1573.69	609.406	657.758	644.472	651.115	2.41692	0.935942	1.0102	0.989797	0.0791678	0.0329966	0.0546621	PG009884(FORWARD)	FN317396.1	CAX73127.1	K08705	GO:0003677;GO:0004879;GO:0005634;GO:0006355;GO:0003700;GO:0008270;GO:0043565;GO:0003707	"nuclear receptor subfamily 5, group A, member 2"
>gi|56757246|gb|AY815063.1| Schistosoma japonicum SJCHGC03903 protein mRNA, complete cds	calpain-7	√	[14]	2347.43	2262.37	2512.1	986.237	781.038	896.257	1202.73	924.191	1057.42	1178.06	753.858	779.094	2373.97	887.844	1061.45	903.67	982.559	2.41611	0.903604	1.08029	0.919711	0.00122014	0.00235487	0.00609416	PG007842(FORWARD)	AY815063.1	AAW26795.1	K08576	GO:0004198;GO:0006508;GO:0008233;GO:0005509;GO:0005622;GO:0005737;GO:0004198;GO:0006508;GO:0008233;GO:0005509;GO:0005622;GO:0005737	calpain-7 (C02 family)
>gi|226479795|emb|FN317463.1| Schistosoma japonicum isolate Anhui full length mRNA clone SJFCE1276|FSE001-P00002-L21, complete sequence	Paxillin	√	[14]	10110.9	9463.83	10227.5	3236.15	2938.28	2926.07	4445.45	4545.55	4485.1	3770.84	3566.67	3861.9	9934.07	3033.5	4492.03	3733.14	4112.58	2.41553	0.737614	1.09227	0.907735	0.000527692	0.0011621	0.000300409	Sja_S53122649(FORWARD)	FN317463	CAX73194.1	K05760	GO:0005856;GO:0005634;GO:0005515;GO:0006355;GO:0043565;GO:0008270;GO:0005737	"isolate Anhui full length mRNA clone SJFCE1276|FSE001-P00002-L21, complete sequence"
>gi|60698958|gb|AY915761.1| Schistosoma japonicum SJCHGC09680 protein mRNA, partial cds	hypothetical protein			2410.48	2339.49	2389.23	172.704	129.297	240.786	97.6112	96.0682	113.768	1848.3	1777.01	1752.26	2379.73	180.929	102.482	1792.52	986.727	2.41175	0.183363	0.103861	1.81664	7.21204e-05	3.88262e-05	0.000895245	Sja_S24182952(FORWARD)	AY915761	ABA40904.1	NA	NA	"SJCHGC09680 protein mRNA, partial cds"
>gi|60596829|gb|AY809075.1| Schistosoma japonicum SJCHGC06174 protein mRNA, partial cds	Myosin light chain kinase			3994.3	4820.57	4046.62	956.834	1541.58	1710.33	2446.95	1913.04	1473.21	845.42	2000.63	2003.73	4287.16	1402.91	1944.4	1616.59	1780.5	2.40785	0.787933	1.09206	0.907945	0.00473565	0.0145922	0.00737107	PG002896(FORWARD)	AY809075.1	AAX24964.2	NA	NA	SJCHGC06174 protein
>gi|56756197|gb|AY814542.1| Schistosoma japonicum SJCHGC03212 protein mRNA, complete cds	Solute carrier family 13 member 3			17956.7	14220.3	11232.1	6026.58	6076.3	4001.38	6445.11	6213.65	7392.23	3437.44	1015.41	1289.92	14469.7	5368.09	6683.66	1914.26	6025.88	2.40126	0.89084	1.10916	0.317673	0.0120422	0.036203	0.00577022	PG014295(FORWARD)	AY814542.1	AAW26274.1	K01183	GO:0005215;GO:0006814;GO:0016020;GO:0055085	SJCHGC03212 protein
>gi|56752954|gb|AY812957.1| Schistosoma japonicum SJCHGC01049 protein mRNA, complete cds	RutC family protein			9712.96	10188.9	11231.7	3576.89	3891.37	4644.3	3133.57	3028.54	3045.96	4008	4834.87	4992.75	10377.9	4037.52	3069.36	4611.88	4324.7	2.39967	0.933596	0.709728	1.0664	0.000216673	0.00205146	0.000992327	Sja_S23875457(FORWARD)	AY812957	AAW24689.1	NA	GO:0005737	"SJCHGC01049 protein mRNA, complete cds"
>gi|60597957|gb|AY809639.1| Schistosoma japonicum SJCHGC08249 protein mRNA, partial cds	DNA-binding protein Ets97D			544.905	709.075	838.935	405.358	288.257	77.0415	228.389	233.72	261.729	387.695	342.686	246.143	697.639	256.885	241.279	325.508	291.197	2.39577	0.882172	0.828579	1.11783	0.0669845	0.0132657	0.0488839	PG011695(FORWARD)	AY809639.1	AAX25528.2	K09441	GO:0003700;GO:0006355;GO:0043565	gabp alpha
>gi|60597181|gb|AY809251.1| Schistosoma japonicum SJCHGC04935 protein mRNA, partial cds	Protein FAM63B			685.049	1042.74	1223.41	179.301	179.243	204.533	425.118	396.807	420.285	308.002	438.372	475.104	983.735	187.692	414.07	407.159	410.615	2.39576	0.457101	1.00842	0.991585	0.0172726	0.035862	0.0166915	CNUS0000103986.1(FORWARD)	AY809251.1	AAX25140.2	NA	NA	SJCHGC04935 protein
>gi|60605425|gb|AY812467.1| Schistosoma japonicum SJCHGC05821 protein mRNA, partial cds	AP2-associated protein kinase			224.394	314.501	305.149	97.1899	110.344	79.0143	163.236	114.881	126.034	92.3673	91.5758	117.028	281.348	95.5162	134.717	100.324	117.52	2.39404	0.812763	1.14633	0.853671	0.0125366	0.0383713	0.0103663	CNUS0000105489.1(FORWARD)	AY812467.1	AAX28356.2	K08853	GO:0004672;GO:0005524;GO:0006468	SJCHGC05821 protein
>gi|257206627|emb|FN327218.1| Schistosoma japonicum isolate Anhui full length mRNA clone SJFCE5453|FSE001-P00033-G03, complete sequence	pol polyprotein	√	[14]	7006.68	6401.46	5398.8	3388.9	2171.12	2297.14	1128.3	1423.03	1572.73	3453.23	2239.33	2200.85	6268.98	2619.06	1374.69	2631.14	2625.1	2.3881	0.997699	0.523671	1.0023	0.00394686	0.00720464	0.00296758	PG002776(FORWARD)	FN327218.1	AAW24840.1	NA	NA	SJCHGC06386 protein
>gi|60598195|gb|AY809758.1| Schistosoma japonicum SJCHGC05300 protein mRNA, partial cds	Hormone-sensitive lipase			1063.48	1698.63	1517.01	861.548	375.509	556.299	500.89	241.897	365.341	863.314	434.342	495.293	1426.37	597.785	369.376	597.65	597.718	2.38637	1.00011	0.617978	0.999887	0.0644555	0.0282343	0.0617939	Sja_S24185838(FORWARD)	AY809758	AAX25647.2	K07188	GO:0016020;GO:0005783;GO:0008152;GO:0004091;GO:0016020;GO:0005783;GO:0008152;GO:0004091;GO:0016020;GO:0005783;GO:0008152;GO:0004091;GO:0016020;GO:0005783;GO:0008152;GO:0004091	"SJCHGC05300 protein mRNA, partial cds"
>gi|189503057|gb|EZ000130.1| TSA: Schistosoma japonicum SJCHGC05988 unknown mRNA, mRNA sequence	Transcription factor BTF3			576.288	490.008	514.894	205.996	224.828	302.778	266.433	145.224	182.184	156.409	134.506	157.627	527.063	244.534	197.947	149.514	221.24	2.38231	1.10529	0.894714	0.6758	0.0130057	0.000483526	0.00156481	PG014219(FORWARD)	EZ000130.1	ACE06910.1	K01527	NA	putative basic transcription factor 3-like 4
>gi|56757168|gb|AY815024.1| Schistosoma japonicum SJCHGC08315 protein mRNA, complete cds	hypothetical protein			7609.14	8906.94	9718.3	690.276	1044.43	1519.5	1626.07	1404.36	1408.83	4240.88	7118.77	6240.98	8744.79	1084.74	1479.75	5866.87	3673.31	2.38063	0.295302	0.402839	1.59716	0.00124598	0.00434875	0.0170669	PG009529(FORWARD)	AY815024.1	AAW26756.1	NA	NA	SJCHGC08315 protein
>gi|226466569|emb|FN313686.1| Schistosoma japonicum isolate Anhui full length mRNA clone SJFCA0204|FSA001-P00002-G10, complete sequence	Phospholipase DDHD1			4081.05	4035.68	3224.38	1296.05	1203.4	1143.44	2149.28	1885.42	1865.58	1150.62	1177.28	945.464	3780.37	1214.29	1966.76	1091.12	1590.53	2.3768	0.763454	1.23655	0.686012	0.00442257	0.0082567	0.00291442	Sja_S53129204(FORWARD)	FN313686	CAX69420.1	K13619	GO:0046872	"isolate Anhui full length mRNA clone SJFCA0204|FSA001-P00002-G10, complete sequence"
>gi|56755050|gb|AY813973.1| Schistosoma japonicum SJCHGC08894 protein mRNA, complete cds	Transcriptional repressor NF-X1			2255.03	2327.37	1965.1	510.321	221.568	214.976	455.893	309.909	374.736	1863.13	1222.72	1283.31	2182.5	315.622	380.179	1456.39	918.283	2.37672	0.343709	0.414011	1.58599	0.00203514	0.00232381	0.0362503	CNUS0000104329.1(FORWARD)	AY813973.1	AAW25705.1	K12236	GO:0005215;GO:0006810;GO:0016021;GO:0055085;GO:0016020;GO:0022891	nuclear transcription factor X-box binding 1 (nfx1)
>gi|60602679|gb|AY811908.1| Schistosoma japonicum SJCHGC07953 protein mRNA, partial cds	Ran binding protein 9-related			956.385	1717.42	1508.2	603.494	567.214	257.622	814.729	685.154	594.627	361.075	593.249	441.167	1394	476.11	698.17	465.164	587.14	2.37422	0.810897	1.1891	0.792253	0.0419275	0.0651342	0.0155212	CNUS0000106135.1(FORWARD)	AY811908.1	AAX27797.2	NA	GO:0005515	ran binding protein 9-related
>gi|226480641|emb|FN317688.1| Schistosoma japonicum isolate Anhui full length mRNA clone SJFCE1676|FSE001-P00019-D06, complete sequence	Calcyphosin-like protein			7125.42	7576.74	4947.65	619.845	541.779	946.073	1064.11	945.863	1077.96	4551.95	4603.26	4325.03	6549.94	702.566	1029.31	4493.41	2761.36	2.37199	0.254427	0.372754	1.62725	0.0123256	0.0112321	0.0526758	CNUS0000096273.1(FORWARD)	FN317688.1	CAX73418.1	K13412	GO:0005509	Calcyphosin-like protein
>gi|226482425|emb|FN318083.1| Schistosoma japonicum isolate Anhui full length mRNA clone SJFCE2233.002|FSE001-P00031-N08, complete sequence	U4/U6.U5 tri-snRNP-associated protein 3			3101.71	2466.94	2435	1040.5	766.845	1145.18	538.13	536.609	613.869	1530.29	1025.1	1261.17	2667.88	984.175	562.869	1272.19	1128.18	2.36477	0.872356	0.498918	1.12764	0.00853406	0.00593681	0.00348113	Sja_S53121434(FORWARD)	FN318083	CAX73812.1	K12846	NA	"isolate Anhui full length mRNA clone SJFCE2233.002|FSE001-P00031-N08, complete sequence"
>gi|56755959|gb|AY814426.1| Schistosoma japonicum SJCHGC05256 protein mRNA, complete cds	putative thrombospondin			8999.19	11276.8	7744.27	3136.75	4289.42	4309.14	2651.86	3314.48	3155.06	3410.27	4788.16	3773.04	9340.09	3911.77	3040.47	3990.49	3951.13	2.3639	0.990038	0.769518	1.00996	0.0176606	0.0115409	0.00921588	CNUS0000096523.1(FORWARD)	AY814426.1	AAW26158.1	K07375	NA	endoplasmin
>gi|60601153|gb|AY811145.1| Schistosoma japonicum SJCHGC08105 protein mRNA, partial cds	Dedicator of cytokinesis protein			2594.82	2456.67	2449.47	788.14	1253.26	976.508	1084.15	1113.18	1133.86	922.962	719.422	915.393	2500.32	1005.97	1110.4	852.592	1058.18	2.36284	0.950657	1.04934	0.805713	0.00667976	0.000957363	0.000659046	PG011675(FORWARD)	AY811145.1	AAX27034.2	K05727	GO:0005085;GO:0005525;GO:0051020	dock-9
>gi|60605271|gb|AY812404.1| Schistosoma japonicum SJCHGC08356 protein mRNA, partial cds	Transcription initiation factor TFIID subunit 3			447.7	451.518	526.863	119.793	204.094	159.474	117.823	194.352	136.027	217.417	234.412	279.045	475.36	161.12	149.401	243.625	202.373	2.34894	0.796157	0.738246	1.20384	0.00619208	0.00688033	0.00073511	PG009743(FORWARD)	AY812404.1	AAX28293.2	K13154	NA	SJCHGC08356 protein
>gi|226479897|emb|FN317514.1| Schistosoma japonicum isolate Anhui full length mRNA clone SJFCE1363|FSE001-P00005-E21, complete sequence	Delta-1-pyrroline-5-carboxylate synthase			691.334	846.265	819.955	41.7549	30.0283	25.6432	66.2418	18.6485	39.0798	695.71	641.906	569.88	785.852	32.4755	41.3234	635.832	338.578	2.32104	0.0959173	0.12205	1.87795	0.00239079	0.00334705	0.0977504	Sja_S53122598(FORWARD)	FN317514	CAX73245.1	K12657	GO:0006561;GO:0050661;GO:0004350;GO:0005737	"isolate Anhui full length mRNA clone SJFCE1363|FSE001-P00005-E21, complete sequence"
>gi|28317355|gb|AY222908.1| Schistosoma japonicum clone ZZD1195 mRNA sequence	Protein lifeguard 3			13185.1	11142.5	9940.29	4917.66	3416.92	3842.49	6784.91	5534.24	5057.03	1402.07	554.542	806.967	11422.6	4059.02	5792.06	921.193	4925.54	2.31906	0.824076	1.17592	0.187024	0.00387387	0.0029991	0.00264016	Sja_S23515622(FORWARD)	AY222908	AAP05920.1	K06890	GO:0016021;GO:0005886	clone ZZD1195 mRNA sequence
>gi|226480533|emb|FN317634.1| Schistosoma japonicum isolate Anhui full length mRNA clone SJFCE1579|FSE001-P00015-D07, complete sequence	Calcyphosin-like protein			6461.51	6449.43	4851.22	650.212	518.331	972.422	1078.03	868.339	1025.3	3834.8	4234.23	4289.22	5920.72	713.655	990.556	4119.42	2554.99	2.31732	0.279319	0.387695	1.6123	0.00796165	0.00621968	0.0519566	PG011455(FORWARD)	FN317634.1	CAX73364.1	K13412	GO:0005509	Calcyphosin-like protein
>gi|56754964|gb|AY813933.1| Schistosoma japonicum SJCHGC04190 protein mRNA, complete cds	Ndr			3806.48	6408.85	6248.75	3249.1	3137.05	1837.6	1687.72	1401.96	1895.97	2135.72	2006.91	1855.94	5488.03	2741.25	1661.88	1999.52	2370.39	2.31525	1.15646	0.701102	0.843543	0.0690843	0.0242272	0.030833	Sja_S23874481(FORWARD)	AY813933	AAW25665.1	K08242	NA	"SJCHGC04190 protein mRNA, complete cds"
>gi|56755836|gb|AY814365.1| Schistosoma japonicum SJCHGC06298 protein mRNA, complete cds	Coronin	√	[14]	3115.92	2877.94	3764.6	2269.17	728.323	1152.74	709.255	757.612	699.475	1940.35	1077.14	1280.22	3252.82	1383.41	722.114	1432.57	1407.99	2.31025	0.982543	0.512868	1.01746	0.0357263	0.00599797	0.0202551	PG009899(FORWARD)	AY814365.1	AAW26097.1	K13887	GO:0005515;GO:0005622;GO:0008270	coronin
>gi|60597765|gb|AY809543.1| Schistosoma japonicum SJCHGC07314 protein mRNA, partial cds	hypothetical protein			3123.55	4639.48	3122.01	990.812	910.768	1154.57	1383.54	1089.46	1047.64	1505.18	2326.16	2102.41	3628.35	1018.72	1173.55	1977.92	1575.73	2.30264	0.646503	0.744763	1.25524	0.0216602	0.0238351	0.0238306	CNUS0000095886.1(FORWARD)	AY809543.1	AAX25432.2	K04851	GO:0005216;GO:0006811;GO:0016020;GO:0055085	hypothetical protein
>gi|56756726|gb|AY814803.1| Schistosoma japonicum SJCHGC05288 protein mRNA, complete cds	alpha-crystallin domain containing protein			9118.17	16055	13972.4	2634.54	3250.93	3723.31	3627.33	3521.08	3138.99	5002.33	9439.63	9321.13	13048.5	3202.93	3429.13	7921.03	5675.08	2.29927	0.564385	0.604244	1.39576	0.0165244	0.022685	0.0106309	CNUS0000096800.1(FORWARD)	AY814803.1	AAW26535.1	K09541	GO:0005212	SJCHGC05288 protein
>gi|226478575|emb|FN317052.1| Schistosoma japonicum isolate Anhui full length mRNA clone SJFCA4185|FSA001-P00020-G14, complete sequence	hypothetical protein			3039.91	6135.66	7279.83	1459.83	2304.03	3507.63	1677.03	1065.6	1019.94	1526.44	3129.7	2415.56	5485.13	2423.83	1254.19	2357.23	2390.53	2.29452	1.01393	0.524648	0.986071	0.0269358	0.0515183	0.0420406	Sja_S53123259(FORWARD)	FN317052	CAX72783.1	NA	NA	"isolate Anhui full length mRNA clone SJFCA4185|FSA001-P00020-G14, complete sequence"
>gi|60602201|gb|AY811669.1| Schistosoma japonicum clone SJCHGC01501 unknown mRNA	Dynein light chain Tctex-type 1			9660.03	10153	6945.93	1862.93	2285.4	2548.13	4996.51	4528.95	3582.1	3111.77	3845.24	3295.02	8919.67	2232.15	4369.19	3417.34	3893.26	2.29105	0.573338	1.12224	0.877757	0.0140436	0.0100461	0.0136517	Sja_S24183927(FORWARD)	AY811669	AAW27533.1	NA	NA	clone SJCHGC01501 unknown mRNA
>gi|226466679|emb|FN313741.1| Schistosoma japonicum isolate Anhui full length mRNA clone SJFCA0302|FSA001-P00008-H15, complete sequence	Roadblock/LC7 domain containing protein			1842.59	1964.63	1499.8	925.932	553.449	957.83	759.215	590.92	855.532	586.01	345.954	509.654	1769.01	812.404	735.222	480.539	773.813	2.28609	1.04987	0.950129	0.621002	0.0313946	0.0197925	0.00970197	PG007465(FORWARD)	FN313741.1	CAX69475.1	NA	NA	hypothetical protein
>gi|56758785|gb|AY815801.1| Schistosoma japonicum clone SJCHGC01502 unknown mRNA	Dynein light chain Tctex-type 1			5440.56	7097.11	5983.62	1711.46	1560.26	2030.18	3186.31	2242.51	3152.16	1678.14	3010.3	2987.77	6173.76	1767.3	2860.33	2558.74	2709.53	2.27854	0.652252	1.05565	0.944347	0.00813114	0.0261096	0.00395508	PG006039(FORWARD)	AY815801.1	AAW27533.1	K10420	NA	unknown
>gi|257215709|emb|FN330790.1| Schistosoma japonicum isolate Anhui partial mRNA clone SJFCA0492|FSA001-P00025-E19	Cell division cycle protein 27-like protein			1120.11	1387.78	1366.35	601.547	544.15	446.172	458.876	649.245	705.493	528.283	429.318	455.392	1291.41	530.623	604.538	470.998	567.58	2.2753	0.934886	1.06511	0.829834	0.0126	0.000705563	0.00956187	CNUS0000099687.1(FORWARD)	FN330790.1	CAX83007.1	K03350	GO:0005634;GO:0005488	cell division cycle
>gi|226480535|emb|FN317635.1| Schistosoma japonicum isolate Anhui full length mRNA clone SJFCE1581|FSE001-P00015-F22, complete sequence	Enhancer of polycomb homolog 1	√	[14]	24541.1	22376.9	22334.5	11196.8	8873.93	8135.1	7570.42	5996.75	7049.21	11505.9	10327.4	10844.6	23084.2	9401.93	6872.13	10892.6	10147.3	2.27491	0.926547	0.677238	1.07345	0.000184058	0.000463142	0.000685005	CNUS0000097116.1(FORWARD)	FN317635.1	CAX73365.1	K11322	GO:0005634;GO:0006281;GO:0006350;GO:0006355;GO:0007049;GO:0006974;GO:0005634;GO:0006281;GO:0006350;GO:0006355;GO:0007049;GO:0006974;GO:0005634;GO:0006281;GO:0006350;GO:0006355;GO:0007049;GO:0006974;GO:0005634;GO:0006281;GO:0006350;GO:0006355;GO:0007049;GO:0006974	enhancer of polycomb
>gi|60603165|gb|AY812151.1| Schistosoma japonicum SJCHGC08191 protein mRNA, partial cds	hypothetical protein			1161.44	1048.29	1481.11	324.511	409.588	244.528	462.949	706.096	588.011	461.829	506.641	527.73	1230.28	326.209	585.685	498.734	542.209	2.26901	0.601629	1.08018	0.919817	0.0179028	0.0286449	0.0129187	CNUS0000097070.1(FORWARD)	AY812151.1	AAX28040.2	K08287	GO:0016020;GO:0005634;GO:0005515;GO:0016021	hypothetical protein
>gi|60603737|gb|AY812230.1| Schistosoma japonicum SJCHGC09373 protein mRNA, partial cds	Zinc finger, C2H2-type domain-containing protein			3074.9	3982.56	4414.21	1459.06	1276.55	1345.54	1021.75	683.936	1216.73	2036.4	1897.82	2136.63	3823.89	1360.38	974.14	2023.62	1692	2.25998	0.804009	0.575733	1.19599	0.0149996	0.00953979	0.0214024	PG005370(FORWARD)	AY812230.1	AAX28119.2	NA	GO:0005622;GO:0008270;GO:0003676	SJCHGC09373 protein
>gi|226487567|emb|FN318926.1| Schistosoma japonicum isolate Anhui full length mRNA clone SJFCE3002.002|FSE_093_07_G01, complete sequence	von Willebrand factor A domain-containing protein 5A			16145.5	18372.8	13949.9	3654.04	3137.2	2324.26	5637.06	5201.3	7073.2	8160.23	8683.77	8186.69	16156.1	3038.5	5970.52	8343.56	7157.04	2.25737	0.424547	0.834216	1.16578	0.00340532	0.015307	0.0102579	CNUS0000102689.1(FORWARD)	FN318926.1	CAX74655.1	K10798	GO:0004867;GO:0005576;GO:0030212;GO:0005576;GO:0016020;GO:0030904;GO:0005737;GO:0015031;GO:0007034	Loss of heterozygosity 11 chromosomal region 2 gene A protein homolog
>gi|60696560|gb|AY915633.1| Schistosoma japonicum SJCHGC08194 protein mRNA, partial cds	son of sevenless			596.294	548.168	616.854	328.261	255.621	201.562	214.829	225.345	260.548	337.33	215.194	225.074	587.105	261.814	233.574	259.2	260.507	2.2537	1.00502	0.896614	0.994981	0.00952617	0.00115018	0.00672739	CNUS0000096970.1(FORWARD)	AY915633.1	AAX30854.2	K03099	GO:0005085;GO:0005622;GO:0007264	ras GTP exchange factor son of sevenless
>gi|60595623|gb|AY808475.1| Schistosoma japonicum SJCHGC07119 protein mRNA, partial cds	Protein wings apart-like			1956.08	1786.67	2782.91	623.796	926.478	1173.79	823.579	938.97	858.617	805.628	1013.84	1255.84	2175.22	908.02	873.722	1025.1	966.562	2.25047	0.939433	0.903948	1.06057	0.0142506	0.0280652	0.0170107	CNUS0000098048.1(FORWARD)	AY808475.1	AAX24364.2	K11294	NA	hypothetical protein
>gi|257206601|emb|FN327205.1| Schistosoma japonicum isolate Anhui full length mRNA clone SJFCE5429|FSE001-P00032-B10, complete sequence	hypothetical protein			4079.56	4942.88	4545.83	1875.77	1941.55	2544.52	1317.83	904.954	934.847	1947.38	1985.88	1787.04	4522.75	2120.62	1052.54	1906.77	2013.69	2.246	1.0531	0.522694	0.946901	0.00788314	0.00574052	0.0044544	Sja_S53118129(FORWARD)	FN327205	CAX82877.1	NA	NA	"isolate Anhui full length mRNA clone SJFCE5429|FSE001-P00032-B10, complete sequence"
>gi|60612644|gb|AY812695.1| Schistosoma japonicum SJCHGC05258 protein mRNA, partial cds	Zinc phosphodiesterase			1089.81	1049.55	1322.34	699.587	400.665	423.314	432.88	319.902	486.411	736.719	406.14	419.226	1153.9	507.855	413.064	520.695	514.275	2.24374	0.987517	0.803197	1.01248	0.0240007	0.0024429	0.0287805	Sja_S24187498(FORWARD)	AY812695	AAX28584.2	K00784	GO:0042779;GO:0008270;GO:0042781;GO:0042779;GO:0008270;GO:0042781	"SJCHGC05258 protein mRNA, partial cds"
>gi|60597759|gb|AY809540.1| Schistosoma japonicum SJCHGC02294 protein mRNA, partial cds	hypothetical protein			477.978	671.537	419.679	82.0161	101.739	162.839	158.206	169.707	138.177	132.021	450.207	352.098	523.065	115.531	155.364	311.442	233.403	2.24104	0.494987	0.665646	1.33435	0.0229845	0.0162555	0.05968	CNUS0000106154.1(FORWARD)	AY809540.1	AAX25429.2	NA	NA	SJCHGC02294 protein
>gi|60597283|gb|AY809302.1| Schistosoma japonicum SJCHGC03966 protein mRNA, partial cds	FYVE, RhoGEF and PH domain-containing protein 4			795.984	790.755	969.88	226.082	222.037	109.065	353.932	579.744	435.475	330.389	356.981	226.576	852.206	185.728	456.384	304.649	380.516	2.23961	0.488095	1.19938	0.800619	0.0103007	0.0271375	0.0153761	CNUS0000098348.1(FORWARD)	AY809302.1	AAX25191.2	K05723	GO:0005737	SJCHGC03966 protein
>gi|60596905|gb|AY809113.1| Schistosoma japonicum SJCHGC08160 protein mRNA, partial cds	E3 SUMO-protein ligase RanBP2			2478.78	1820.46	2157.42	844.438	965.808	1033.83	814.244	1021.36	1090.48	1012.19	714.48	905.429	2152.22	948.027	975.362	877.365	961.695	2.23795	0.985788	1.01421	0.912311	0.017108	0.0220706	0.00334028	CNUS0000103538.1(FORWARD)	AY809113.1	AAX25002.2	K12172	NA	ran-binding protein
>gi|56753799|gb|AY813365.1| Schistosoma japonicum SJCHGC06635 protein mRNA, complete cds	MEG-8 family			2391.15	6168.61	5361.03	464.049	1960.83	5514.63	1345.99	1477.51	1712.01	11.6463	15.2883	14.2412	4640.27	2646.5	1511.84	13.7253	2079.17	2.23179	1.27286	0.727135	0.00660132	0.127124	0.0510256	0.0281779	PG001657(FORWARD)	AY813365.1	AAW25097.1	NA	GO:0016020;GO:0005515	SJCHGC06635 protein
>gi|56755074|gb|AY813985.1| Schistosoma japonicum SJCHGC01839 protein mRNA, complete cds	Venom allergen-like protein 7			25276.9	28249.7	25972.6	9227.34	11675.1	21692.1	6811.35	9648.43	12252.3	1967.69	2771.04	2232.63	26499.7	14198.2	9570.69	2323.79	11884.4	2.22978	1.19469	0.805313	0.195532	0.0459947	0.00443369	0.000375766	CNUS0000099072.1(FORWARD)	AY813985.1	AAW25717.1	K13449	GO:0008200;GO:0005576;GO:0009405	SJCHGC01839 protein
>gi|226483438|emb|FN318291.1| Schistosoma japonicum isolate Anhui full length mRNA clone SJFCE2433.001|FSE001-P00016-H18, complete sequence	ATP-dependent DNA helicase 2 subunit 2			1662.46	2282.48	2297.95	921.404	910.791	737.893	803.542	683.963	1006.69	1059.59	982.87	996.371	2080.96	856.696	831.398	1012.95	934.821	2.22606	0.916428	0.889367	1.08357	0.0192833	0.014115	0.0221471	Sja_S53121027(FORWARD)	FN318291	CAX74020.1	K10885	GO:0000781;GO:0005634;GO:0003723;GO:0003677;GO:0005694;GO:0004003;GO:0005958;GO:0006974;GO:0006303	"isolate Anhui full length mRNA clone SJFCE2433.001|FSE001-P00016-H18, complete sequence"
>gi|56753932|gb|AY813427.1| Schistosoma japonicum SJCHGC05901 protein mRNA, complete cds	Alpha-tocopherol transfer protein-like			9589.8	13958.9	10254.5	3014.54	2482.71	3063.58	5307.25	4320.82	5583.33	4372.62	5363.68	5455.58	11267.7	2853.61	5070.47	5063.96	5067.21	2.22366	0.563152	1.00064	0.999358	0.015978	0.0347151	0.0177698	CNUS0000095863.1(FORWARD)	AY813427.1	AAW25159.1	NA	GO:0016020;GO:0006810;GO:0005622;GO:0005737;GO:0005215	SJCHGC05901 protein
>gi|46849991|gb|AY594257.1| Schistosoma japonicum MAP kinase mRNA, complete cds	MAP kinase			1202.76	2028.44	1952.87	525.418	534.842	667.048	1272.93	577.626	712.317	496.101	762.287	844.272	1728.02	575.769	854.29	700.887	777.588	2.22229	0.740455	1.09864	0.90136	0.0211655	0.103871	0.0126524	CNUS0000099602.1(FORWARD)	AY594257.1	AAT02418.1	K04371	GO:0005634;GO:0005524;GO:0006350;GO:0006355;GO:0006468;GO:0004707;GO:0005737	MAP kinase
>gi|56759367|gb|AY816092.1| Schistosoma japonicum SJCHGC07290 protein mRNA, complete cds	hypothetical protein			2953.76	3216.45	1928.72	731.683	749.554	1167.69	516.242	488.993	431.876	1265.73	1761.66	1627.29	2699.64	882.974	479.037	1551.56	1217.27	2.21779	0.725374	0.393535	1.27463	0.0381158	0.0134281	0.0578496	CNUS0000106010.1(FORWARD)	AY816092.1	AAW27824.1	NA	NA	SJCHGC07290 protein
>gi|60603445|gb|AY812222.1| Schistosoma japonicum SJCHGC03974 protein mRNA, partial cds	hypothetical protein			274.961	475.564	470.458	48.2038	69.1532	60.8771	240.865	344.669	338.312	29.7319	47.8284	46.9989	406.994	59.4114	307.949	41.5197	183.68	2.21578	0.32345	1.67655	0.226044	0.0144561	0.0463969	0.0130107	PG007427(FORWARD)	AY812222.1	AAX28111.2	K08857	NA	SJCHGC03974 protein
>gi|60597261|gb|AY809291.1| Schistosoma japonicum SJCHGC07697 protein mRNA, partial cds	Kelch domain-containing protein 3			1241.57	1485.4	1562.84	596.902	568.723	508.79	741.83	669.617	797.743	545.447	538.091	524.241	1429.94	558.139	736.397	535.926	647.268	2.20919	0.8623	1.1377	0.827983	0.0092555	0.00969348	0.00643241	CNUS0000098799.1(FORWARD)	AY809291.1	AAX25180.2	K10260	GO:0005515;GO:0005737	hypothetical protein
>gi|60595767|gb|AY808545.1| Schistosoma japonicum SJCHGC07475 protein mRNA, partial cds	Fanconi anemia group D2 protein-like protein			947.09	558.009	580.293	336.272	300.673	233.753	287.424	280.58	281.243	450.166	221.458	346.715	695.131	290.232	283.082	339.446	314.839	2.20789	0.921843	0.899132	1.07816	0.0311745	0.0399124	0.021703	CNUS0000103278.1(FORWARD)	AY808545.1	AAX24434.2	NA	NA	hypothetical protein
>gi|226466543|emb|FN313673.1| Schistosoma japonicum isolate Anhui full length mRNA clone SJFCA0168|FSA_121_86_F11, complete sequence	Prestin			1175.1	976.825	978.826	408.727	239.183	163.301	414.286	460.763	418.526	739.056	457.676	348.504	1043.58	270.404	431.192	515.079	473.135	2.20568	0.571515	0.91135	1.08865	0.000431901	0.00739278	0.00557485	CNUS0000098891.1(FORWARD)	FN313673.1	CAX69407.1	K14078	GO:0016020;GO:0008272;GO:0016021;GO:0008271	"cadherin, EGF LAG seven-pass G-type receptor 3"
>gi|226479189|emb|FN317359.1| Schistosoma japonicum isolate Anhui full length mRNA clone SJFCE1083|FSE_184_60_D08, complete sequence	TBC1 domain family member 25			4654.07	4764.92	4907.84	1438.77	1509.8	1548.81	2032.18	2108.19	2134.34	2075.6	2600.96	2142.04	4775.61	1499.13	2091.57	2272.87	2182.22	2.18842	0.686974	0.95846	1.04154	8.54746e-05	0.00014582	0.00250495	Sja_S53122952(FORWARD)	FN317359	CAX73090.1	NA	GO:0005097;GO:0005622;GO:0032313	"isolate Anhui full length mRNA clone SJFCE1083|FSE_184_60_D08, complete sequence"
>gi|226490269|emb|FN313643.1| Schistosoma japonicum isolate Anhui full length mRNA clone SJFCA0114|FSA_092_81_A11, complete sequence	hypothetical protein			2185.08	3383.02	3304.13	758.554	834.881	652.312	2018.79	1914.3	1599.43	599.353	1049.13	939.818	2957.41	748.582	1844.18	862.767	1353.47	2.18506	0.553083	1.36255	0.637447	0.0150624	0.0727075	0.00722774	CNUS0000099254.1(FORWARD)	FN313643.1	CAX69377.1	NA	NA	hypothetical protein
>gi|60597851|gb|AY809586.1| Schistosoma japonicum SJCHGC04859 protein mRNA, partial cds	Synergin gamma			994.887	750.178	854.527	616.567	363.765	264.281	380.326	305.892	322.724	482.331	383.476	271.731	866.53	414.871	336.314	379.179	397.025	2.18256	1.04495	0.847085	0.955051	0.0113813	0.00424368	0.00831422	CNUS0000102434.1(FORWARD)	AY809586.1	ABA40312.1	NA	GO:0016020;GO:0005509;GO:0006897	hypothetical protein
>gi|257208540|emb|FN324230.1| Schistosoma japonicum isolate Anhui full length mRNA clone SJFCE3917.004|FSE001-P00011-M07, complete sequence	hypothetical protein			1987.42	768.971	496.637	20.6645	12.7615	16.4944	12.9212	22.4795	16.5584	1054.86	880.359	999.908	1084.34	16.6401	17.3197	978.376	497.848	2.17806	0.0334241	0.0347891	1.96521	0.0721432	0.0731394	0.413874	PG003388(FORWARD)	FN324230.1	CAX79952.1	NA	NA	hypothetical protein
>gi|60595873|gb|AY808598.1| Schistosoma japonicum SJCHGC09562 protein mRNA, partial cds	C-Jun-amino-terminal kinase-interacting protein 4			1623.51	2081.64	2394.6	955.801	1039.05	914.515	868.797	959.23	867.51	536.013	585.317	568.837	2033.25	969.789	898.512	563.389	934.15	2.17658	1.03815	0.96185	0.603103	0.0227148	0.0182669	0.0102292	PG002967(FORWARD)	AY808598.1	AAX24487.2	K04436	NA	homeobox protein six-related
>gi|226485584|emb|FN319484.1| Schistosoma japonicum isolate Anhui full length mRNA clone SJFCE3304.002|FSE001-P00030-K21, complete sequence	InaF motif containing protein			10649.7	9148.87	7723.24	5500.12	4080.26	4783.48	3301.08	3404.69	3198.74	4599.42	2902.62	3505.1	9173.93	4787.95	3301.5	3669.05	4228.5	2.16955	1.13231	0.780774	0.867695	0.0130738	0.00942284	0.00674361	PG011803(FORWARD)	FN319484.1	CAX75212.1	NA	NA	"Schistosoma japonicum isolate Anhui full length mRNA clone SJFCE3304.002|FSE001-P00030-K21, complete sequence"
>gi|226467733|emb|FN314010.1| Schistosoma japonicum isolate Anhui full length mRNA clone SJFCA2168.002|FSA001-P00016-E16, complete sequence	Abhydrolase domain-containing protein 12			9241.09	10549.6	10790.3	3586.84	2380.02	3116.72	5820.47	3878.56	4612.08	4693.95	4768.39	4422.13	10193.6	3027.86	4770.37	4628.16	4699.26	2.1692	0.644326	1.01513	0.984869	0.00566377	0.0165316	0.00458466	PG008470(FORWARD)	FN314010.1	CAX69743.1	K13704	NA	Abhydrolase domain-containing protein 12
>gi|226483316|emb|FN318230.1| Schistosoma japonicum isolate Anhui full length mRNA clone SJFCE2376.002|FSE001-P00020-O15, complete sequence	Dihydrofolate reductase			8713.6	7788.76	8199.62	3881.7	3423.84	4225.43	3387.28	3472.41	4216.05	4119.84	3144.9	4016.76	8233.99	3843.66	3691.91	3760.5	3802.08	2.16566	1.01094	0.971025	0.989064	0.00158691	0.00390396	0.000531981	CNUS0000102148.1(FORWARD)	FN318230.1	CAX73959.1	K00287	GO:0050661;GO:0009165;GO:0006730;GO:0006545;GO:0004146	dihydrofolate reductase
>gi|56756922|gb|AY814901.1| Schistosoma japonicum SJCHGC03388 protein mRNA, complete cds	FERM, RhoGEF and pleckstrin domain-containing protein 1			1094.5	1082.54	1201.49	632.459	495.847	459.48	318.049	367.978	388.181	621.669	433.48	486.646	1126.18	529.262	358.069	513.932	521.597	2.1591	1.0147	0.686487	0.985304	0.00895591	0.000701932	0.00682003	PG010183(FORWARD)	AY814901.1	AAW26633.1	K06082	GO:0005515	hypothetical protein
>gi|257206633|emb|FN327221.1| Schistosoma japonicum isolate Anhui full length mRNA clone SJFCE5458|FSE001-P00033-H12, complete sequence	Sorcin			15434.4	21482.1	18052.5	4290.61	5079.24	6279.15	7532.62	7210.99	6330.16	8631.06	11304.4	9961.32	18323	5216.34	7024.59	9965.59	8495.09	2.15689	0.614041	0.8269	1.1731	0.00781485	0.0129006	0.00677893	CNUS0000100334.1(FORWARD)	FN327221.1	CAX82501.1	K02183	GO:0005509	Sorcin
>gi|226482569|emb|FN318155.1| Schistosoma japonicum isolate Anhui full length mRNA clone SJFCE2315.001|FSE001-P00017-C03, complete sequence	hypothetical protein			12351.9	14641.5	14401.9	2444.31	2927.91	4077.82	3520.66	5101.21	3945.41	6753.12	10027.5	9180.35	13798.4	3150.01	4189.09	8653.65	6421.37	2.14883	0.490551	0.652367	1.34763	0.00130946	0.00119405	0.00154702	PG004341(FORWARD)	FN318155.1	AAX25556.2	NA	NA	SJCHGC05422 protein
>gi|56758649|gb|AY815733.1| Schistosoma japonicum SJCHGC04673 protein mRNA, complete cds	Uncharacterized protein C18orf8			3452.06	3167.49	2751.64	1649.23	1699.91	1244.76	1362.92	1059.3	1723.3	1275.94	1077.36	1045.93	3123.73	1531.3	1381.84	1133.08	1456.57	2.14458	1.0513	0.948696	0.777907	0.00219294	0.0197464	0.00261823	Sja_S23872682(FORWARD)	AY815733	AAW27465.1	NA	NA	"SJCHGC04673 protein mRNA, complete cds"
>gi|60600923|gb|AY811030.1| Schistosoma japonicum SJCHGC04507 protein mRNA, partial cds	Lipopolysaccharide-induced tumor necrosis factor-alpha factor-like protein			2444.05	2105.3	1056.06	95.5861	90.3189	92.0896	66.8352	44.2694	19.6881	1587.69	1665.89	1703.94	1868.47	92.6649	43.5976	1652.51	872.586	2.14131	0.106196	0.0499636	1.8938	0.0255016	0.0229112	0.3388	CNUS0000098056.1(FORWARD)	AY811030.1	AAX26919.2	K01110	GO:0006350;GO:0006355	SJCHGC04507 protein
>gi|56756217|gb|AY814552.1| Schistosoma japonicum SJCHGC03002 protein mRNA, complete cds	Protein yippee-like 3			213.364	170.152	219.521	153.561	76.9018	86.8188	107.871	47.7819	83.9034	99.405	75.8509	71.4738	201.013	105.761	79.8521	82.2432	94.002	2.13839	1.12509	0.849473	0.87491	0.0228009	0.00256834	0.00851509	CNUS0000097389.1(FORWARD)	AY814552.1	AAW26284.1	K13289	NA	SJCHGC03002 protein
>gi|226479947|emb|FN317539.1| Schistosoma japonicum isolate Anhui full length mRNA clone SJFCE1400|FSE001-P00007-B15, complete sequence	hypothetical protein			12846.2	12530.2	9892.84	1205.75	1433.53	1900.68	1880.18	2816.03	2362.35	7271.22	9139.15	9554.71	11756.4	1513.32	2352.85	8655.03	5503.94	2.136	0.274952	0.427485	1.57251	0.00604255	0.00560239	0.0889421	Sja_S53122573(FORWARD)	FN317539	CAX73270.1	NA	NA	"isolate Anhui full length mRNA clone SJFCE1400|FSE001-P00007-B15, complete sequence"
>gi|56753102|gb|AY813029.1| Schistosoma japonicum SJCHGC04209 protein mRNA, complete cds	myelin proteolipid-related			21691.3	21309.6	17854.9	11451.8	6789.94	7826.62	3293.73	3949.28	3666	12567.1	9292.8	9118.17	20285.3	8689.46	3636.34	10326	9507.75	2.13355	0.913935	0.38246	1.08607	0.00777596	0.00286592	0.00531263	PG006166(FORWARD)	AY813029.1	AAW24761.1	NA	GO:0016021	SJCHGC04209 protein
>gi|226482619|emb|FN318180.1| Schistosoma japonicum isolate Anhui full length mRNA clone SJFCE2340.002|FSE_119_23_G03, complete sequence	myo inositol monophosphatase			9295.23	8220.35	8549.03	3203.43	4960.57	4034.76	3434.18	4104.47	3243.34	4066.69	4089.07	4195.53	8688.2	4066.25	3594	4117.1	4091.68	2.12338	0.993787	0.878368	1.00621	0.0150075	0.00502856	0.00266269	Sja_S53121337(FORWARD)	FN318180	CAX73909.1	K09349	NA	"isolate Anhui full length mRNA clone SJFCE2340.002|FSE_119_23_G03, complete sequence"
>gi|56759151|gb|AY815984.1| Schistosoma japonicum SJCHGC06731 protein mRNA, complete cds	FNIP_C domain containing protein			6684.27	6524.53	6514.89	2735.04	2763.75	2147.21	2800.85	2794.77	2949.33	3709.2	3027.1	3303.89	6574.56	2548.66	2848.32	3346.73	3097.52	2.12252	0.822806	0.919546	1.08045	0.000989282	0.000303036	0.00109102	CNUS0000104417.1(FORWARD)	AY815984.1	AAW27716.1	NA	GO:0005737	SJCHGC06731 protein
>gi|60598960|gb|AY810140.1| Schistosoma japonicum SJCHGC03683 protein mRNA, partial cds	putative ATPase n2b			6306.8	4569.49	3964	2132.5	2310.82	2470.33	2525.02	2230.42	2334.32	2305.84	1865	2168.48	4946.76	2304.55	2363.25	2113.1	2333.9	2.11953	0.987424	1.01258	0.905395	0.0401187	0.0275716	0.023701	PG012299(FORWARD)	AY810140.1	AAX26029.2	K06916	GO:0005524	SJCHGC03683 protein
>gi|257205869|emb|FN326862.1| Schistosoma japonicum isolate Anhui full length mRNA clone SJFCE4798|FSE001-P00008-O14, complete sequence	alpha actinin			14503.3	15793.8	11090.8	7919.95	7609.02	9729.74	4460.64	4847.06	4535.67	4794.87	4329.96	4586.91	13796	8419.57	4614.46	4570.58	6517.01	2.11691	1.29194	0.708063	0.701331	0.0604003	0.0103046	0.0119447	Sja_S53118470(FORWARD)	FN326862	CAX82586.1	K05699	GO:0005856;GO:0003779;GO:0005737;GO:0005856;GO:0003779;GO:0005509;GO:0005737	"isolate Anhui full length mRNA clone SJFCE4798|FSE001-P00008-O14, complete sequence"
>gi|56756600|gb|AY814741.1| Schistosoma japonicum SJCHGC04525 protein mRNA, complete cds	Deoxyribonuclease-1-like 2			6747.55	8159.09	6150.27	2086.52	2178.39	2628.21	4303.51	4333.78	4468.92	2229.29	2104.69	2518.39	7018.97	2297.71	4368.73	2284.12	3333.22	2.10576	0.689335	1.31066	0.68526	0.0109495	0.0258689	0.0108079	PG013668(FORWARD)	AY814741.1	AAW26473.1	K11995	GO:0004536;GO:0006308	SJCHGC04525 protein
>gi|226487623|emb|FN318954.1| Schistosoma japonicum isolate Anhui full length mRNA clone SJFCE3019.001|FSE001-P00001-N13, complete sequence	hypothetical protein			8715.75	8242.72	6717.14	3236.54	3846.06	4898.68	1831.99	2590.34	2564.7	3261.03	3660.58	3592.26	7891.87	3993.76	2329.01	3504.62	3749.19	2.10495	1.06523	0.621204	0.934768	0.0347915	0.00978233	0.011582	Sja_S53119540(FORWARD)	FN318954	CAX74682.1	NA	NA	"isolate Anhui full length mRNA clone SJFCE3019.001|FSE001-P00001-N13, complete sequence"
>gi|226482461|emb|FN318101.1| Schistosoma japonicum isolate Anhui full length mRNA clone SJFCE2254.001|FSE_121_80_H10, complete sequence	N-alpha-acetyltransferase 35, NatC auxiliary subunit			2886.47	2045.34	2006.93	1624.15	1169.28	792.717	928.154	1044.81	1043.49	1079.78	700.083	834.5	2312.91	1195.38	1005.48	871.453	1100.43	2.10182	1.08628	0.913717	0.791919	0.00581017	0.0283972	0.00840704	Sja_S53121416(FORWARD)	FN318101	CAX73830.1	NA	GO:0004596;GO:0006474;GO:0031417;GO:0005737	"isolate Anhui full length mRNA clone SJFCE2254.001|FSE_121_80_H10, complete sequence"
>gi|56755574|gb|AY814234.1| Schistosoma japonicum SJCHGC04025 protein mRNA, complete cds	hypothetical protein			3334.54	5364.28	3807.55	1687.03	2261.45	3304.01	1544.19	1557.33	1570.43	139.902	127.637	104.582	4168.79	2417.5	1557.32	124.04	1987.41	2.0976	1.21641	0.783593	0.0624131	0.0726497	0.0253481	0.0111294	Sja_S23874180(FORWARD)	AY814234	AAW25966.1	NA	GO:0016020	"SJCHGC04025 protein mRNA, complete cds"
>gi|60600372|gb|AY810841.1| Schistosoma japonicum SJCHGC05765 protein mRNA, partial cds	Regulator of G-protein signaling 7			4934.36	3738.11	4104.49	2418.8	2165.09	1697.67	1503.73	1723.18	1478.84	2087.68	1969.13	1901.67	4258.98	2093.85	1568.58	1986.16	2040.01	2.08773	1.02639	0.768911	0.973606	0.00919374	0.0112201	0.00922494	PG009552(FORWARD)	AY810841.1	AAX26730.2	K07973	GO:0023034;GO:0004871;GO:0005834;GO:0007186	SJCHGC05765 protein
>gi|60602091|gb|AY811614.1| Schistosoma japonicum SJCHGC03313 protein mRNA, partial cds	putative protein C10orf118			5274.04	8198.81	8804.06	2260.62	2861.01	3802.55	3457	4642.42	3449.25	2485.5	3508.4	3813.56	7425.64	2974.72	3849.55	3269.15	3559.35	2.08623	0.835749	1.08153	0.918468	0.0127698	0.0363866	0.0132135	CNUS0000102300.1(FORWARD)	AY811614.1	AAX27503.2	NA	GO:0003779;GO:0006941;GO:0005524;GO:0003774;GO:0005516;GO:0005737;GO:0005863;GO:0003779;GO:0006941;GO:0005524;GO:0003774;GO:0005516;GO:0005737;GO:0005863;GO:0003779;GO:0006941;GO:0005524;GO:0003774;GO:0005737;GO:0005863	SJCHGC03313 protein
>gi|226490207|emb|FN313612.1| Schistosoma japonicum isolate Anhui full length mRNA clone SJFCA0061|FSA_069_17_A03, complete sequence	hypothetical protein			3157.66	3598.69	3919.23	1453.55	1746.62	2363.35	1307.09	1562.46	1417.05	1325.31	1690.56	1658.93	3558.53	1854.51	1428.87	1558.27	1706.39	2.08542	1.0868	0.837363	0.913197	0.00125413	0.00409049	0.0021583	Sja_S53118651(FORWARD)	FN313612	CAX69346.1	NA	NA	"isolate Anhui full length mRNA clone SJFCA0061|FSA_069_17_A03, complete sequence"
>gi|226478753|emb|FN317141.1| Schistosoma japonicum isolate Anhui full length mRNA clone SJFCE0649|FSE_037_80_H10, complete sequence	putative ATP-dependent RNA helicase DDX31			1442.15	1424.17	1678.27	764.841	632.189	671.273	684.358	838.468	783.118	565.61	568.893	552.586	1514.86	689.434	768.648	562.363	729.041	2.07789	0.945672	1.05433	0.771373	0.00671487	0.00704393	0.00410219	Sja_S53123170(FORWARD)	FN317141	CAX72872.1	K01529	GO:0005634;GO:0003723;GO:0005524;GO:0004386;GO:0005737;GO:0006364;GO:0008026;GO:0042254	"isolate Anhui full length mRNA clone SJFCE0649|FSE_037_80_H10, complete sequence"
>gi|226480813|emb|FN317775.1| Schistosoma japonicum isolate Anhui full length mRNA clone SJFCE1845|FSE001-P00026-L16, complete sequence	Phosphatidate cytidylyltransferase, photoreceptor-specific			6860.99	4513.86	4259.32	2926.75	695.132	819.421	671.457	656.289	887.558	5673.3	2301.65	2688.68	5211.39	1480.44	738.435	3554.55	2517.49	2.07007	0.58806	0.293322	1.41194	0.000798729	0.0178928	0.0155169	PG012344(FORWARD)	FN317775.1	CAX73504.1	K00981	GO:0016020;GO:0016772;GO:0004605	phosphatidate cytidylyltransferase; phosphatidate cytidylyltransferase 1
>gi|60595697|gb|AY808510.1| Schistosoma japonicum SJCHGC08222 protein mRNA, partial cds	RNA polymerase II-associated protein 1			3555.3	2534.61	3134.29	1400.11	1222.4	1157.86	1747.75	1590.33	1806.82	1401.32	837.397	944.217	3074.73	1260.13	1714.97	1060.98	1487.55	2.06698	0.847117	1.15288	0.713239	0.00969667	0.0160566	0.00307346	CNUS0000107914.1(FORWARD)	AY808510.1	AAX24399.2	NA	GO:0003899;GO:0005634;GO:0003677;GO:0005515;GO:0006350;GO:0016779	hypothetical protein
>gi|226480769|emb|FN317753.1| Schistosoma japonicum isolate Anhui full length mRNA clone SJFCE1797|FSE001-P00024-G13, complete sequence	hypothetical protein			2618.04	2784.15	2917.32	1042.09	1309.65	1210.23	1445.27	1270.1	1774.15	848.775	827.547	1025.58	2773.17	1187.32	1496.51	900.633	1341.91	2.06658	0.884798	1.1152	0.671155	0.000898669	0.00428854	0.000429624	CNUS0000098232.1(FORWARD)	FN317753.1	CAX73482.1	NA	NA	hypothetical protein
>gi|60601069|gb|AY811103.1| Schistosoma japonicum SJCHGC04426 protein mRNA, partial cds	Hepatocyte growth factor-regulated tyrosine kinase substrate			1326.62	1410.95	1543.61	693.342	652.13	462.663	750.762	714.847	706.951	621.943	848.094	504.626	1427.06	602.712	724.187	658.221	691.204	2.0646	0.871974	1.04772	0.952282	0.0125859	0.00565064	0.0160433	Sja_S24184493(FORWARD)	AY811103	AAX26992.2	K12182	GO:0010008;GO:0005768;GO:0006886;GO:0008270;GO:0010008;GO:0005768;GO:0006886;GO:0008270;GO:0010008;GO:0005768;GO:0006886;GO:0008270	"SJCHGC04426 protein mRNA, partial cds"
>gi|56753288|gb|AY813116.1| Schistosoma japonicum SJCHGC03201 protein mRNA, complete cds	rRNA methyltransferase 1, mitochondrial			4439.73	3809.28	5284.42	2355	1696.1	2553.44	1792.42	1565.99	1604.38	2551.68	2051.73	2016.87	4511.14	2201.52	1654.26	2206.76	2204.14	2.04667	0.99881	0.750525	1.00119	0.00411505	0.0108474	0.0206212	CNUS0000098530.1(FORWARD)	AY813116.1	AAW24848.1	K03218	GO:0006396;GO:0003723;GO:0008173;GO:0009451;GO:0006364	rRNA methylase
>gi|226484751|emb|FN318556.1| Schistosoma japonicum isolate Anhui full length mRNA clone SJFCE2736.002|FSE001-P00030-D11, complete sequence	RNA-binding protein pno1			607.097	792.097	755.634	439.005	234.537	509.319	284.699	142.756	188.546	388.521	289.086	247.457	718.276	394.287	205.333	308.354	351.321	2.0445	1.1223	0.584462	0.8777	0.0562484	0.0173713	0.0252008	CNUS0000102692.1(FORWARD)	FN318556.1	CAX74285.1	K11884	NA	hypothetical protein
>gi|60602943|gb|AY812040.1| Schistosoma japonicum SJCHGC04537 protein mRNA, partial cds	PHD finger and CXXC domain-containing protein			1652.45	1112.92	1128.31	832.094	421.287	561.241	324.003	251.68	370.59	990.021	483.7	523.48	1297.89	604.874	315.424	665.734	635.304	2.04295	0.952102	0.496493	1.0479	0.0054752	0.0152381	0.000348295	CNUS0000103018.1(FORWARD)	AY812040.1	AAX27929.2	K11445	GO:0005634;GO:0003677;GO:0005515;GO:0006350;GO:0006355;GO:0008270;GO:0005634;GO:0003677;GO:0005515;GO:0006350;GO:0006355;GO:0008270;GO:0005634;GO:0003677;GO:0006350;GO:0006355;GO:0008270	cpg binding protein
>gi|60612550|gb|AY812692.1| Schistosoma japonicum SJCHGC04836 protein mRNA, partial cds	Synergin gamma			2880.57	2866.32	3629.32	1602.07	1654.02	1584.62	1337.64	1539.08	1467.94	1497.11	1148.03	1201.76	3125.4	1613.57	1448.22	1282.3	1530.89	2.04155	1.054	0.945996	0.837613	0.0149141	0.0107506	0.0133871	CNUS0000102433.1(FORWARD)	AY812692.1	AAX28581.2	NA	GO:0016020;GO:0005509;GO:0006897	SJCHGC04836 protein
>gi|56754838|gb|AY813870.1| Schistosoma japonicum SJCHGC06588 protein mRNA, complete cds	hypothetical protein			2667.95	1538.83	1192.33	681.751	495.134	518.359	841.051	927.624	1099.33	1112.5	666.968	655.223	1799.7	565.082	956.001	811.565	883.783	2.03636	0.639389	1.08171	0.918285	0.043609	0.121155	0.0404777	Sja_S23874544(FORWARD)	AY813870	AAW25602.1	NA	NA	"SJCHGC06588 protein mRNA, complete cds"
>gi|226479927|emb|FN317529.1| Schistosoma japonicum isolate Anhui full length mRNA clone SJFCE1384|FSE001-P00006-E21, complete sequence	Innexin unc-9			784.23	908.716	879.604	248.546	297.408	248.492	341.447	297.978	299.869	424.386	654.997	516.815	857.516	264.815	313.098	532.066	422.582	2.02923	0.62666	0.740916	1.25908	0.00119898	0.00443194	0.00596737	Sja_S53122583(FORWARD)	FN317529	CAX73260.1	NA	GO:0016020;GO:0005921;GO:0016021	"isolate Anhui full length mRNA clone SJFCE1384|FSE001-P00006-E21, complete sequence"
>gi|60597251|gb|AY809286.1| Schistosoma japonicum SJCHGC06012 protein mRNA, partial cds	hypothetical protein			1504.15	1517.47	1583.44	517.796	506.661	710.687	1118.25	995.4	699.077	11.4224	10.7701	23.405	1535.02	578.381	937.577	15.1992	757.979	2.02515	0.763057	1.23694	0.0200522	0.000985438	0.0283812	9.10149e-05	CNUS0000101084.1(FORWARD)	AY809286.1	AAX25175.2	NA	NA	SJCHGC06012 protein
>gi|226466873|emb|FN313838.1| Schistosoma japonicum isolate Anhui full length mRNA clone SJFCA0445|FSA001-P00020-J10, complete sequence	hypothetical protein			11545.4	14589.5	12796.5	5379.39	6411.5	11258.4	2557.46	6281.14	6770.31	20.047	22.7331	20.7288	12977.2	7683.1	5202.97	21.1696	6443.04	2.01414	1.19247	0.807534	0.00328566	0.0573216	0.00650839	0.00230429	Sja_S53129052(FORWARD)	FN313838	CAX69572.1	NA	GO:0016020	"isolate Anhui full length mRNA clone SJFCA0445|FSA001-P00020-J10, complete sequence"
>gi|60597711|gb|AY809516.1| Schistosoma japonicum SJCHGC08297 protein mRNA, partial cds	WD repeat-containing protein 11			1161.33	1265.07	1213.12	337.06	371.704	187.439	671.291	703.379	1037.14	473.86	351.352	384.448	1213.17	298.734	803.938	403.22	603.579	2.00996	0.494938	1.33195	0.668048	0.00207467	0.0372667	0.00328516	CNUS0000096297.1(FORWARD)	AY809516.1	AAX25405.2	K04809	GO:0016020;GO:0005634;GO:0031410;GO:0006350;GO:0006355;GO:0015031;GO:0016192	hypothetical protein
>gi|226480889|emb|FN317813.1| Schistosoma japonicum isolate Anhui full length mRNA clone SJFCE1916|FSE001-P00030-K09, complete sequence	Transcription initiation factor TFIID subunit 7			3424.6	4114.43	4399.58	1892.59	1804.39	2781.19	1827.11	1710.3	1875.25	1550.34	1584.15	1608.21	3979.54	2159.39	1804.22	1580.9	1981.8	2.00804	1.08961	0.910392	0.797708	0.0089051	0.00871381	0.00634478	CNUS0000102132.1(FORWARD)	FN317813.1	CAX73542.1	K03132	GO:0005634;GO:0006350;GO:0006355;GO:0016251;GO:0005669	"TAF7 RNA polymerase II, TATA box binding protein (TBP)-associated factor"
>gi|226479861|emb|FN317496.1| Schistosoma japonicum isolate Anhui full length mRNA clone SJFCE1331|FSE001-P00004-D05, complete sequence	hypothetical protein			20525.2	12620.1	11596.8	9739.41	6657.47	7208.09	6630.97	7124.45	7257.8	9389.77	4872.17	5399.79	14914.1	7868.32	7004.41	6553.91	7436.37	2.00556	1.05809	0.941913	0.881332	0.0335864	0.0597404	0.0145486	CNUS0000098363.1(FORWARD)	FN317496.1	CAX73227.1	NA	GO:0005524;GO:0016740	hypothetical protein
>gi|257206691|emb|FN327250.1| Schistosoma japonicum isolate Anhui full length mRNA clone SJFCE5501|FSE001-P00035-F24, complete sequence	alpha actinin			20104.1	25085.4	22200.7	12973.8	12947.3	16014.6	7842.66	8901.38	8567.47	7208.15	8303.31	8009.17	22463.4	13978.5	8437.17	7840.21	11207.9	2.00425	1.24721	0.752791	0.699528	0.0221287	0.00332355	0.00302403	CNUS0000100577.1(FORWARD)	FN327250.1	CAX82974.1	K05699	GO:0005515	Smoothelin
>gi|60605123|gb|AY812330.1| Schistosoma japonicum SJCHGC07104 protein mRNA, partial cds	Transcription factor IIIB subunit			3663.03	3542.36	4409.71	1720.42	2384.64	2462.17	1464.4	1819.77	1670.06	1372.69	1875.86	1776.59	3871.7	2189.08	1651.41	1675.05	1932.06	2.00392	1.13303	0.854739	0.866974	0.011738	0.00853137	0.00809457	PG015507(FORWARD)	AY812330.1	AAX28219.2	K08825	GO:0005634;GO:0008270;GO:0016563;GO:0045941	transcription initiation factor brf1
