# Supplementary material for: A next-generation microarray further reveals stage-enriched gene expression pattern in the blood fluke Schistosoma japonicum
Source: Parasit Vectors. 2017 Jan 10;10:19. doi: 10.1186/s13071-016-1947-x (PMC5223471; doi:10.1186/s13071-016-1947-x)
Supplement: Additional file 5: Table S4. — Information on mRNA transcripts enriched in hepatic schistosomula (forward probe). (XLSX 64 kb) [file 13071_2016_1947_MOESM5_ESM.xlsx]

## Sheet: Sheet1
Table S4. Information on S. japonicum mRNA transcripts enriched in hepatic schistosomula (forward probe).
Genes	Annotation	C1	C2	C3	S1	S2	S3	A1	A2	A3	E1	E2	E3	Mean C	Mean S	Mean A	Mean E	Median	Mean C/Median	Mean S/Median	Mean A/Median	Mean E/Median	p-value (S-C)	p-value (S-A)	p-value (S-E)	Probe Set ID	NCBI_Nucleotide	NCBI_Protein	KO	GO	Description
>gi|60597937|gb|AY809629.1| Schistosoma japonicum SJCHGC03548 protein mRNA, partial cds	hypothetical protein	229.155	166.498	79.9242	8593.36	8791.2	10217.6	125.745	638.812	250.751	289.618	156.071	167.584	158.526	9200.71	338.436	204.424	271.43	0.584039	33.8972	1.24686	0.753138	0.00185883	0.00198258	0.00176199	CNUS0000105021.1(FORWARD)	AY809629.1	AAX25518.2	NA	GO:0005524	SJCHGC03548 protein
>gi|60600056|gb|AY810683.1| Schistosoma japonicum SJCHGC09249 protein mRNA, partial cds	putative collagen alpha-1(V) chain precursor	81.4502	66.0899	99.4979	926.379	3957.82	3769.96	488.903	525.478	388.449	144.375	155.944	178.25	82.346	2884.72	467.61	159.523	313.567	0.262611	9.19971	1.49126	0.508737	0.0518869	0.0673324	0.0537153	Sja_S24184913(FORWARD)	AY810683	AAX26572.2	K14313	GO:0006817;GO:0007155;GO:0005201;GO:0005576;GO:0005581;GO:0005737	"SJCHGC09249 protein mRNA, partial cds"
>gi|56757915|gb|AY815366.1| Schistosoma japonicum SJCHGC01690 protein mRNA, complete cds	Alpha-ketoglutarate-dependent dioxygenase alkB 6	594.942	482.862	87.1381	2626.3	2235.78	2997.37	433.018	348.557	187.509	545.385	234.176	323.363	388.314	2619.82	323.028	367.642	377.978	1.02735	6.93114	0.854622	0.972654	0.0117826	0.00683474	0.00437854	PG010605(FORWARD)	AY815366.1	AAW27592.1	K10768	GO:0016491	unknown
>gi|56753936|gb|AY813429.1| Schistosoma japonicum SJCHGC09067 protein mRNA, complete cds	hypothetical protein	464.816	465.502	416.524	7848.55	9487	7133.93	2441.69	2537.84	2231.3	648.87	682.301	709.581	448.947	8156.49	2403.61	680.251	1541.93	0.291159	5.28979	1.55883	0.441168	0.00389811	0.00562871	0.00433775	CNUS0000104030.1(FORWARD)	AY813429.1	AAW25161.1	K08773	GO:0005622;GO:0007165	SJCHGC09067 protein
>gi|60600761|gb|AY810949.1| Schistosoma japonicum SJCHGC05793 protein mRNA, partial cds	Homeobox protein engrailed-like SMOX-2	135.706	156.929	122.441	864.577	1303.91	1634.68	387.102	392.924	308.873	62.8243	116.21	81.2451	138.359	1267.72	362.966	86.7599	250.663	0.551972	5.05749	1.44803	0.346122	0.018944	0.033047	0.0160749	PG010646(FORWARD)	AY810949.1	AAX26838.2	K09319	GO:0003700;GO:0006355;GO:0043565;GO:0005515;GO:0003677;GO:0005634;GO:0007275;GO:0030528	RecName: Full=Homeobox protein engrailed-like SMOX-2 >gi|161104|gb|AAA29929.1| engrailed-like homeodomain protein
>gi|189502907|gb|EZ000055.1| TSA: Schistosoma japonicum SJCHGC01173 unknown mRNA, mRNA sequence	Vacuolar protein sorting-associated protein 29	343.52	200.548	265.7	1794.9	1713.28	960.464	296.854	318.708	310.7	381.063	247.399	225.086	269.923	1489.55	308.754	284.516	296.635	0.909949	5.02148	1.04085	0.959145	0.0217491	0.023789	0.0180398	CNUS0000097141.1(FORWARD)	EZ000055.1	ACE06835.1	K07095	GO:0004672;GO:0005524;GO:0006468;GO:0016788;GO:0004674;GO:0016787	similar to NM_019780 vacuolar protein sorting 29
>gi|60599481|gb|AY810397.1| Schistosoma japonicum SJCHGC04157 protein mRNA, partial cds	Protocadherin Fat 4	141.092	184.086	167.43	1160.1	643.389	963.594	179.939	198.669	176.999	208.244	176.826	202.985	164.203	922.36	185.202	196.018	190.61	0.861456	4.83898	0.971628	1.02837	0.0215453	0.0211267	0.0178721	CNUS0000103813.1(FORWARD)	AY810397.1	AAX26286.2	K06807	GO:0005515;GO:0007156;GO:0005509;GO:0016021;GO:0005886	cadherin
>gi|60601013|gb|AY811075.1| Schistosoma japonicum SJCHGC05286 protein mRNA, partial cds	hypothetical protein	46.2118	112.555	42.1131	369.886	392.524	4193.47	501.914	579.495	765.402	59.9114	64.0905	80.8758	66.9601	1651.96	615.604	68.2926	341.948	0.19582	4.83103	1.80028	0.199716	0.171092	0.238769	0.168506	PG000964(FORWARD)	AY811075.1	AAX26964.2	K08287	GO:0003779;GO:0006941;GO:0005524;GO:0003774;GO:0005516;GO:0005737;GO:0005863	SJCHGC05286 protein
>gi|56758247|gb|AY815532.1| Schistosoma japonicum SJCHGC08940 protein mRNA, complete cds	hypothetical protein	122.657	113.079	90.4039	667.868	806.024	1034.92	233.977	248.163	253.132	75.2219	50.2377	73.5584	108.713	836.272	245.091	66.3393	176.902	0.61454	4.72731	1.38546	0.375006	0.0123598	0.0141982	0.00933033	CNUS0000102199.1(FORWARD)	AY815532.1	AAW27264.1	NA	GO:0003677	SJCHGC08940 protein
>gi|56755818|gb|AY814356.1| Schistosoma japonicum SJCHGC03764 protein mRNA, complete cds	RhoGAP domain containing protein	61.1702	79.611	65.0669	961.622	1571.56	1123.91	514.05	468.385	398.462	49.3355	91.5884	58.699	68.616	1219.03	460.299	66.541	264.458	0.25946	4.60954	1.74054	0.251613	0.0114047	0.0286794	0.010487	Sja_S23874058(FORWARD)	AY814356	AAW26088.1	NA	GO:0007165;GO:0005515;GO:0005622;GO:0005737;GO:0005096	"SJCHGC03764 protein mRNA, complete cds"
>gi|60600913|gb|AY811025.1| Schistosoma japonicum SJCHGC05723 protein mRNA, partial cds	Serine/threonine-protein kinase Sgk1	49.8563	38.7964	40.704	4465.1	3081.24	4407.17	1259.58	1741.11	2059.92	227.505	129.08	89.0479	43.1189	3984.51	1686.87	148.544	917.706	0.0469855	4.34181	1.83814	0.161865	0.0063844	0.0254402	0.00652386	PG004114(FORWARD)	AY811025.1	AAX26914.2	NA	NA	Egg protein CP111
>gi|60597633|gb|AY809477.1| Schistosoma japonicum SJCHGC08206 protein mRNA, partial cds	SAM and SH3 domain-containing protein 1	59.6237	77.9807	137.518	2604.64	2160.97	1470.97	347.914	421.207	376.022	618.235	712.077	460.876	91.7075	2078.86	381.714	597.063	489.389	0.187392	4.24788	0.779982	1.22002	0.0150699	0.0185216	0.0172175	PG003629(FORWARD)	AY809477.1	AAX25366.2	NA	NA	SJCHGC08206 protein
>gi|226469399|emb|FN314446.1| Schistosoma japonicum isolate Anhui full length mRNA clone SJFCA2993.002|FSA001-P00016-O10, complete sequence	Annexin A3 (Annexin III)	203.006	105.652	143.8	1797.27	2081.02	6491.73	1081.73	1236.02	2367.76	51.2774	55.3742	87.1822	150.819	3456.67	1561.84	64.6113	856.328	0.176123	4.03662	1.82388	0.0754515	0.0812355	0.115699	0.0767411	PG002596(FORWARD)	FN314446.1	CAX70179.1	NA	GO:0005509;GO:0005544	Annexin A3 (Annexin III)
>gi|56755200|gb|AY814048.1| Schistosoma japonicum SJCHGC02755 protein mRNA, complete cds	basic proline-rich protein-like isoform	128.35	155.635	120.764	532.435	463.446	619.476	136.518	131.625	141.487	13.1116	15.3563	13.0144	134.916	538.452	136.543	13.8274	135.73	0.994006	3.96709	1.00599	0.101875	0.00907214	0.00544856	0.00376685	CNUS0000095433.1(FORWARD)	AY814048.1	AAW25780.1	NA	NA	"Schistosoma japonicum SJCHGC02755 protein mRNA, complete cds"
>gi|60595677|gb|AY808501.1| Schistosoma japonicum SJCHGC07429 protein mRNA, partial cds	Nuclear receptor subfamily 4 group A	95.9893	191.418	174.429	930.861	1846.13	1680.83	523.025	689.061	444.834	123.204	239.314	234.435	153.945	1485.94	552.307	198.984	375.645	0.409815	3.9557	1.47029	0.529713	0.017018	0.0357164	0.0170697	PG010861(FORWARD)	AY808501.1	AAR28090.2	K06228	GO:0003700;GO:0003707;GO:0005634;GO:0006355	nuclear hormone receptor 4A protein
>gi|60597847|gb|AY809584.1| Schistosoma japonicum SJCHGC03642 protein mRNA, partial cds	hypothetical protein	168.962	115.89	126.312	887.044	1040.87	621.461	226.587	288.743	284.323	206.232	159.82	143.704	137.054	849.792	266.551	169.919	218.235	0.628014	3.89394	1.2214	0.778605	0.0145045	0.0217755	0.0140468	CNUS0000100092.1(FORWARD)	AY809584.1	AAX25473.2	K12581	GO:0004814;GO:0004820;GO:0005524;GO:0006426;GO:0006412;GO:0005737;GO:0006420	hypothetical protein
>gi|60605037|gb|AY812287.1| Schistosoma japonicum SJCHGC04240 protein mRNA, partial cds	Run domain Beclin-1 interacting and cysteine-rich containing protein	12.4006	16.5578	15.1653	854.321	936.789	768.406	145.731	192.77	118.634	435.35	206.045	246.476	14.7079	853.172	152.378	295.957	224.168	0.0656112	3.80595	0.679751	1.32025	0.00164669	0.000767306	0.0130188	PG003240(FORWARD)	AY812287.1	AAX28176.2	NA	GO:0005515;GO:0008270;GO:0007242;GO:0019992	hypothetical protein
>gi|56754384|gb|AY813648.1| Schistosoma japonicum SJCHGC06531 protein mRNA, complete cds	hypothetical protein	82.4101	144.03	123.442	1379.43	3022.91	2935.03	1226.45	1497.68	1192.69	58.9437	168.794	122.337	116.627	2445.79	1305.6	116.692	711.148	0.163998	3.43921	1.83591	0.164089	0.0229053	0.0745059	0.0219234	CNUS0000095737.1(FORWARD)	AY813648.1	AAW25380.1	NA	NA	hypothetical protein
>gi|60695009|gb|AY915540.1| Schistosoma japonicum SJCHGC07540 protein mRNA, partial cds	Leishmanolysin-like peptidase	68.5757	28.3393	43.5983	1844.28	1406.53	1155.29	743.033	665.901	674.802	199.311	141.681	152.335	46.8378	1468.7	694.579	164.443	429.511	0.109049	3.41947	1.61714	0.382861	0.00895848	0.025016	0.00990779	CNUS0000105557.1(FORWARD)	AY915540.1	ABA40872.1	K13539	GO:0016020;GO:0007155;GO:0006508;GO:0005515;GO:0004222;GO:0008233;GO:0008270;GO:0005737	invadolysin (M08 family)
>gi|60608195|gb|AY812557.1| Schistosoma japonicum SJCHGC04754 protein mRNA, partial cds	Aromatic-L-amino-acid decarboxylase	85.1785	101.19	74.8528	1347.71	1255.93	1347.19	749.497	358.182	362.035	352.844	282.365	264.703	87.0736	1316.94	489.905	299.971	394.938	0.220474	3.33456	1.24046	0.75954	0.000468457	0.00974199	0.000536161	CNUS0000102482.1(FORWARD)	AY812557.1	AAX28446.2	K01593	GO:0006520;GO:0016831;GO:0019752;GO:0030170	SJCHGC04754 protein
>gi|60595386|gb|AY808377.1| Schistosoma japonicum SJCHGC07976 protein mRNA, partial cds	Regulator of G-protein signaling 3	18.7334	18.5746	17.5302	473.661	838.371	794.496	334.04	346.91	291.947	96.7686	116.401	110.259	18.2794	702.176	324.299	107.809	216.054	0.0846056	3.25	1.50101	0.498992	0.0135992	0.0433583	0.0160911	CNUS0000103671.1(FORWARD)	AY808377.1	AAX24266.2	NA	GO:0005524;GO:0006468;GO:0019992;GO:0004697;GO:0005737;GO:0005515;GO:0005509;GO:0008270;GO:0007242	SJCHGC07976 protein
>gi|226490251|emb|FN313634.1| Schistosoma japonicum isolate Anhui full length mRNA clone SJFCA0103|FSA_087_66_B09, complete sequence	Collagen alpha-2(I) chain	574.075	632.25	413.811	5501.72	5305.15	4952.26	2373.28	3106.38	2617.3	195.795	219.196	258.267	540.045	5253.04	2698.99	224.419	1619.52	0.333461	3.24359	1.66654	0.138572	0.000292935	0.00631869	0.000632066	CNUS0000095463.1(FORWARD)	FN313634.1	CAX69368.1	K06236	GO:0006817;GO:0007155;GO:0005201;GO:0005576;GO:0005581;GO:0005737	Collagen alpha-1(V) chain precursor
>gi|56754454|gb|AY813683.1| Schistosoma japonicum SJCHGC07977 protein mRNA, complete cds	delphilin	99.9165	77.9783	168.714	3584.52	4076.3	3566.01	1371.33	1522.36	1509.45	1058.39	717.222	750.52	115.536	3742.28	1467.71	842.044	1154.88	0.100042	3.24041	1.27088	0.729119	0.00133098	0.00207043	0.00350634	CNUS0000107394.1(FORWARD)	AY813683.1	AAW25415.1	NA	GO:0005515	SJCHGC07977 protein
>gi|60603151|gb|AY812144.1| Schistosoma japonicum SJCHGC08179 protein mRNA, partial cds	hypothetical protein	41.6377	55.6804	51.3103	362.128	382.66	180.787	78.1397	95.9387	61.2905	135.609	109.468	95.9468	49.5428	308.525	78.4563	113.675	96.0655	0.515719	3.21161	0.816696	1.1833	0.0286232	0.0265954	0.0375407	PG010896(FORWARD)	AY812144.1	AAX28033.2	K04502	GO:0003700;GO:0006355;GO:0043565;GO:0003677;GO:0005634;GO:0046983	SJCHGC08179 protein
>gi|56754214|gb|AY813563.1| Schistosoma japonicum SJCHGC09179 protein mRNA, complete cds	hypothetical protein	1152.95	1046.07	986.466	1783.65	3439.09	2708.75	556.297	655.625	555.543	567.977	436.037	438.32	1061.83	2643.83	589.155	480.778	825.493	1.2863	3.20273	0.713701	0.582413	0.0455967	0.0225621	0.0264934	Sja_S23874851(FORWARD)	AY813563	AAW25295.1	NA	NA	"SJCHGC09179 protein mRNA, complete cds"
>gi|56758123|gb|AY815470.1| Schistosoma japonicum SJCHGC03302 protein mRNA, complete cds	voltage-gated potassium channel, putative	106.635	234.718	241.556	1804.6	2954.08	4018.92	1634.47	1570.88	1569.08	155.861	282.985	287.001	194.303	2925.87	1591.48	241.949	916.713	0.211956	3.19169	1.73607	0.263931	0.0225288	0.0899882	0.0233593	Sja_S23872944(FORWARD)	AY815470	AAW27202.1	NA	GO:0030955;GO:0006813;GO:0005249;GO:0005515;GO:0016021;GO:0005886;GO:0008076	"SJCHGC03302 protein mRNA, complete cds"
>gi|226467210|emb|FN320360.1| Schistosoma japonicum isolate Anhui full length mRNA clone SJFCE3592.001|FSE_230_09_A02, complete sequence	hypothetical protein	332.793	925.913	780.675	8679.6	8955.64	9643.45	3856.3	2666.05	2942.76	3143.34	2487.19	2541.51	679.794	9092.9	3155.03	2724.01	2939.52	0.23126	3.09332	1.07331	0.926685	0.000415766	0.00454118	0.00252931	PG002798(FORWARD)	FN320360.1	CAX76086.1	NA	NA	hypothetical protein
>gi|60607759|gb|AY812545.1| Schistosoma japonicum SJCHGC08268 protein mRNA, partial cds	Tumor necrosis factor receptor superfamily member 16	301.281	588.68	533.202	2053.68	3466.4	2809.22	1251.43	1710.19	1208.26	73.8744	153.337	102.052	474.388	2776.43	1389.96	109.755	932.174	0.508905	2.97845	1.4911	0.117741	0.00968398	0.0212774	0.010128	PG000639(FORWARD)	AY812545.1	AAX28434.2	NA	GO:0016020;GO:0007165;GO:0005515;GO:0016021;GO:0006955;GO:0004888;GO:0006915	TNFR
>gi|60604999|gb|AY812268.1| Schistosoma japonicum SJCHGC05259 protein mRNA, partial cds	Lactadherin	587.407	684.182	467.968	3559.06	3227.86	2837.47	1700.1	1547.96	1454.34	584.391	555.466	688.891	579.852	3208.13	1567.46	609.583	1088.52	0.532696	2.94723	1.43999	0.560009	0.00230053	0.00353814	0.00425688	CNUS0000104615.1(FORWARD)	AY812268.1	AAX28157.2	K03902	GO:0016020;GO:0007155;GO:0005515;GO:0005576;GO:0016021	SJCHGC05259 protein
>gi|60596614|gb|AY808968.1| Schistosoma japonicum SJCHGC07631 protein mRNA, partial cds	PR domain zinc finger protein 16	102.15	351.153	263.704	545.585	945.37	861.49	175.603	198.948	154.903	122.772	468.329	289.126	239.002	784.149	176.484	293.409	266.206	0.897811	2.94565	0.662962	1.10219	0.00429704	0.0182524	0.00392041	CNUS0000100690.1(FORWARD)	AY808968.1	AAX24857.2	K04462	GO:0005622;GO:0008270	SJCHGC07631 protein
>gi|60693703|gb|AY915476.1| Schistosoma japonicum SJCHGC07003 protein mRNA, partial cds	putative titin	177.203	223.321	266.36	3724.02	6855.62	5380.81	1859.82	2174.67	2018.48	1564.65	1839.55	1895.25	222.295	5320.15	2017.66	1766.48	1892.07	0.117488	2.81182	1.06638	0.933624	0.0145997	0.0278413	0.0249684	CNUS0000107706.1(FORWARD)	AY915476.1	AAX30697.2	NA	GO:0007155;GO:0005515;GO:0016021;GO:0005886	titin
>gi|60688703|gb|AY915184.1| Schistosoma japonicum SJCHGC03343 protein mRNA, partial cds	Protocadherin Fat 4	453.512	373.702	237.535	1316.91	1163.8	1282.53	469.462	447.7	389.704	583.147	406.086	387.017	354.917	1254.41	435.622	458.75	447.186	0.793667	2.80513	0.974141	1.02586	0.00351006	0.00208119	0.00199438	CNUS0000103812.1(FORWARD)	AY915184.1	AAX30405.2	NA	NA	hypothetical protein
>gi|60602839|gb|AY811988.1| Schistosoma japonicum SJCHGC09462 protein mRNA, partial cds	Collagen alpha-1(V) chain	287.727	262.377	191.659	1752.94	1340.88	2088	772.953	908.441	813.492	326.265	377.287	520.698	247.254	1727.27	831.629	408.083	619.856	0.39889	2.78657	1.34165	0.658352	0.0122686	0.0341033	0.00929055	CNUS0000104693.1(FORWARD)	AY811988.1	AAX27877.2	K08131	GO:0007155;GO:0005201;GO:0005576;GO:0005581;GO:0005578	Collagen alpha-1(V) chain precursor
>gi|60600286|gb|AY810798.1| Schistosoma japonicum SJCHGC09167 protein mRNA, partial cds	LIM and senescent cell antigen-like-containing domain protein 1	38.3255	72.8071	46.6571	886.581	1144.33	1779.47	930.793	844.823	817.227	23.047	19.8907	32.1235	52.5966	1270.12	864.281	25.0204	458.439	0.11473	2.77054	1.88527	0.0545774	0.0222168	0.151575	0.0207949	PG014088(FORWARD)	AY810798.1	AAX26687.2	K05760	GO:0008270	SJCHGC09167 protein
>gi|226479939|emb|FN317535.1| Schistosoma japonicum isolate Anhui full length mRNA clone SJFCE1396|FSE001-P00006-M12, complete sequence	hypothetical protein	51.2723	67.5968	41.4689	1040.7	1249.98	2440.3	175.531	231.564	238.426	603.035	1120.32	1063.2	53.446	1576.99	215.174	928.852	572.013	0.093435	2.75692	0.376169	1.62383	0.0372947	0.0421061	0.113099	Sja_S53122577(FORWARD)	FN317535	CAX73266.1	NA	NA	"isolate Anhui full length mRNA clone SJFCE1396|FSE001-P00006-M12, complete sequence"
>gi|50261454|gb|AY615815.1| Schistosoma japonicum tyrosine hydrolase-like mRNA, partial sequence	Tyrosine 3-monooxygenase	241.773	172.452	208.749	740.876	545.136	888.401	190.136	182.673	203.786	366.815	307.815	299.705	207.658	724.804	192.198	324.778	266.218	0.780029	2.7226	0.721957	1.21997	0.0142038	0.0147129	0.0297849	Sja_S23515016(FORWARD)	AY615815	ADV58258.1	K00501	GO:0004505;GO:0005506;GO:0006559	"tyrosine hydrolase-like mRNA, partial sequence"
>gi|60598127|gb|AY809724.1| Schistosoma japonicum SJCHGC08691 protein mRNA, partial cds	hypothetical protein	431.195	632.79	617.706	1413.33	2882.99	2515.17	481.002	682.453	613.711	745.372	1358.65	1128.42	560.564	2270.5	592.389	1077.48	834.935	0.671386	2.71937	0.709503	1.2905	0.0227638	0.0241435	0.0230663	PG015143(FORWARD)	AY809724.1	AAX25613.2	NA	NA	SJCHGC08691 protein
>gi|56755794|gb|AY814344.1| Schistosoma japonicum SJCHGC09131 protein mRNA, complete cds	Collagen alpha-1(XXIV) chain	702.489	767.649	510.527	8744.13	7461.46	7966.23	4279.13	6175.03	5676.02	571.018	586.078	489.228	660.222	8057.27	5376.73	548.775	3018.47	0.218727	2.66932	1.78127	0.181805	0.00138546	0.0518809	0.00124222	CNUS0000095676.1(FORWARD)	AY814344.1	AAW26076.1	K06236	GO:0006817;GO:0007155;GO:0005201;GO:0005576;GO:0005581;GO:0005737	alpha-1 collagen
>gi|60595543|gb|AY808441.1| Schistosoma japonicum SJCHGC06688 protein mRNA, partial cds	WIF domain-containing protein	1492.05	1497.11	1325.82	6843.24	6548.08	7769.65	3511.83	4583.97	3490.77	949.856	784.568	767.356	1438.33	7053.66	3862.19	833.927	2650.26	0.542712	2.6615	1.45729	0.314659	0.00281622	0.0207875	0.00198513	Sja_S24187155(FORWARD)	AY808441	AAX24330.2	K01691	GO:0016020;GO:0004713;GO:0007275;GO:0005576;GO:0016021;GO:0016055	"SJCHGC06688 protein mRNA, partial cds"
>gi|60596779|gb|AY809050.1| Schistosoma japonicum SJCHGC03615 protein mRNA, partial cds	fibroblast growth factor receptor 2	442.959	540.634	525.818	1626.17	2333.41	1429.91	952.546	914.034	750.323	165.195	224.208	197.741	503.137	1796.49	872.301	195.715	687.719	0.731603	2.61225	1.2684	0.284586	0.0193895	0.0324339	0.0129404	Sja_S24186546(FORWARD)	AY809050	AAX24939.2	K04362	GO:0016020;GO:0005515;GO:0005524;GO:0016021;GO:0006468;GO:0004714	"SJCHGC03615 protein mRNA, partial cds"
>gi|60603053|gb|AY812095.1| Schistosoma japonicum SJCHGC03708 protein mRNA, partial cds	Disintegrin and metalloproteinase domain-containing protein 7	200.199	225.653	201.657	506.083	383.226	236.859	84.4143	65.1242	89.6984	115.596	69.9713	60.4386	209.169	375.389	79.7456	82.002	145.586	1.43674	2.57848	0.547757	0.563256	0.0838146	0.0330515	0.0213111	CNUS0000097987.1(FORWARD)	AY812095.1	AAX27984.2	K06835	GO:0004222;GO:0006508	adam (A disintegrin and metalloprotease)
>gi|60693398|gb|AY915459.1| Schistosoma japonicum SJCHGC06864 protein mRNA, complete cds	titin	1934.85	1765.57	1592.75	3246.17	5951.44	4487.24	1746.43	1825.33	1578.03	2004.78	1749.17	1653.98	1764.39	4561.62	1716.6	1802.64	1783.51	0.989275	2.55766	0.96248	1.01072	0.0390504	0.0321763	0.0420958	CNUS0000105726.1(FORWARD)	AY915459.1	ABA40859.1	NA	GO:0007155;GO:0005515;GO:0016021;GO:0005886	titin
>gi|60598369|gb|AY809845.1| Schistosoma japonicum SJCHGC06113 protein mRNA, partial cds	Collagen alpha-1(IV) chain	325.983	305.345	212.373	2491.76	2000.18	2209.1	1225.3	1371.9	1269.19	380.311	511.467	485.56	281.234	2233.68	1288.8	459.113	873.954	0.321794	2.55583	1.47467	0.525328	0.00247001	0.0179907	0.00515363	CNUS0000098614.1(FORWARD)	AY809845.1	AAX25734.2	K06237	GO:0007155;GO:0005201;GO:0005576;GO:0005581;GO:0005578	Collagen alpha-1(V) chain precursor
>gi|21435684|gb|AF514300.1| Schistosoma japonicum IB1 protein mRNA, complete cds	DM9 domain-containing protein	2307.64	1242.06	411.314	4303.01	4201.14	7063.32	1759.88	3029.71	3593.68	158.579	69.8511	87.5859	1320.34	5189.16	2794.42	105.339	2057.38	0.641756	2.52221	1.35824	0.0512004	0.0561647	0.0348428	0.0164615	Sja_S23515733(FORWARD)	AF514300	AAM53938.1	NA	GO:0016787;GO:0005576;GO:0009405	"IB1 protein mRNA, complete cds"
>gi|56755096|gb|AY813996.1| Schistosoma japonicum SJCHGC04468 protein mRNA, complete cds	SCP superfamily member	21.3198	28.9612	20.8064	656.028	933.388	1127.05	924.43	432.671	729.342	15.8635	19.0051	12.2774	23.6958	905.488	695.481	15.7153	359.588	0.065897	2.51812	1.9341	0.0437037	0.0115818	0.237745	0.0115384	CNUS0000099193.1(FORWARD)	AY813996.1	AAW24603.1	NA	NA	SJCHGC02970 protein
>gi|56755610|gb|AY814252.1| Schistosoma japonicum SJCHGC01764 protein mRNA, complete cds	25 kDa integral membrane protein	7.4583	13.3076	10.7086	4321.22	7512.59	7795.94	6656.76	4482.68	4520.12	10.9201	10.0117	12.1622	10.4915	6543.25	5219.86	11.0313	2615.44	0.00401137	2.50177	1.99578	0.00421777	0.0139001	0.272442	0.0139349	PG005114(FORWARD)	AY814252.1	AAX24217.2	K06497	GO:0016021	SJCHGC02248 protein
>gi|60690117|gb|AY915275.1| Schistosoma japonicum SJCHGC04091 protein mRNA, partial cds	Netrin receptor UNC5B	45.7078	45.4004	41.8239	461.848	375.704	330.927	210.567	229.376	224.209	131.068	72.4498	67.6993	44.3107	389.493	221.384	90.4058	155.895	0.284234	2.49843	1.42009	0.579915	0.00577421	0.0299806	0.00213603	CNUS0000102993.1(FORWARD)	AY915275.1	AAX30496.2	K07521	GO:0016020;GO:0007165;GO:0005515;GO:0007275;GO:0004872;GO:0016021;GO:0006915	netrin receptor unc5
>gi|56756524|gb|AY814703.1| Schistosoma japonicum SJCHGC03450 protein mRNA, complete cds	lipoma HMGIC fusion partner homolog	197.631	250.072	338.348	594.941	695.491	1178.36	329.774	500.146	364.927	221.648	268.745	274.173	262.017	822.932	398.282	254.855	330.15	0.793632	2.4926	1.20637	0.771939	0.0285997	0.0809431	0.039031	Sja_S23873711(FORWARD)	AY814703	AAW26435.1	NA	NA	"SJCHGC03450 protein mRNA, complete cds"
>gi|60596769|gb|AY809045.1| Schistosoma japonicum SJCHGC07219 protein mRNA, partial cds	nephrin	193.652	235.881	237.214	2021.45	2047.47	1520.58	718.351	1080.29	835.929	641.77	562.936	653.618	222.249	1863.17	878.191	619.442	748.816	0.296801	2.48815	1.17277	0.827228	0.00583514	0.015696	0.0113671	CNUS0000102051.1(FORWARD)	AY809045.1	AAX24934.2	NA	NA	nephrin
>gi|60610925|gb|AY812642.1| Schistosoma japonicum SJCHGC02963 protein mRNA, partial cds	Potassium voltage-gated channel protein Shaker	409.597	342.317	385.787	1589.82	1176.69	1589.88	570.023	447.288	568.298	645.939	606.525	692.597	379.234	1452.13	528.536	648.354	588.445	0.644467	2.46774	0.898191	1.10181	0.00608595	0.00543635	0.0103678	CNUS0000101913.1(FORWARD)	AY812642.1	AAX28531.2	K04876	GO:0030955;GO:0016020;GO:0006813;GO:0005249;GO:0005515;GO:0016021;GO:0008076	voltage-gated potassium channel
>gi|60696457|gb|AY915628.1| Schistosoma japonicum SJCHGC08172 protein mRNA, partial cds	tyrosine-protein kinase	69.9089	77.269	65.9162	493.79	393.242	342.669	141.339	128.366	136.212	228.748	178.306	183.964	71.0314	409.9	135.306	197.006	166.156	0.427499	2.46696	0.814331	1.18567	0.00821799	0.0115237	0.0100926	CNUS0000107423.1(FORWARD)	AY915628.1	AAX30849.2	NA	GO:0016020;GO:0007169;GO:0005524;GO:0016021;GO:0006468;GO:0005021	tyrosine kinase
>gi|56753338|gb|AY813141.1| Schistosoma japonicum SJCHGC03589 protein mRNA, complete cds	putative titin	163.921	188.053	161.38	431.428	604.841	748.966	303.229	310.62	296.627	155.072	179.522	202.3	171.118	595.078	303.492	178.965	241.228	0.709362	2.46687	1.25811	0.741889	0.0222122	0.0447011	0.0167617	PG014029(FORWARD)	AY813141.1	AAW24873.1	K05456	GO:0005515	SJCHGC03589 protein
>gi|60598874|gb|AY810097.1| Schistosoma japonicum SJCHGC09378 protein mRNA, partial cds	Collagen alpha-2(I) chain	2350.41	2497.23	1525.25	14619.7	14262.9	15523.4	9359.79	10725.2	9911.3	1009.05	955.356	959.761	2124.3	14802	9998.77	974.721	6061.53	0.350456	2.44195	1.64954	0.160804	0.00141574	0.00867044	0.000374095	CNUS0000103945.1(FORWARD)	AY810097.1	AAX25986.2	K06236	GO:0005201;GO:0005581	SJCHGC09378 protein
>gi|60597983|gb|AY809652.1| Schistosoma japonicum SJCHGC07105 protein mRNA, partial cds	hypothetical protein	173.023	276.111	148.602	223.216	295.868	613.412	62.5084	76.3056	113.37	80.8923	157.695	110.61	199.246	377.499	84.0614	116.399	157.822	1.26247	2.39192	0.532633	0.737532	0.170096	0.0536022	0.0816613	PG011325(FORWARD)	AY809652.1	ABA40318.1	NA	NA	hypothetical protein
>gi|60610377|gb|AY812623.1| Schistosoma japonicum SJCHGC07731 protein mRNA, partial cds	Caskin-2	738.703	491.224	646.707	2779.23	1641.37	2162.99	1060.4	863.029	1126.46	1280.33	544.309	702.473	625.545	2194.53	1016.63	842.37	929.499	0.672991	2.36098	1.09374	0.906262	0.0130319	0.0261582	0.00442339	PG000971(FORWARD)	AY812623.1	AAX28512.2	NA	GO:0005515	SJCHGC07731 protein
>gi|56752908|gb|AY812934.1| Schistosoma japonicum SJCHGC04616 protein mRNA, complete cds	PDZ domain containing protein	1601.51	2199.28	1893.6	7935.8	6799.06	6081.64	1749.62	1505.37	1450.98	4216.69	4073.8	3709.01	1898.13	6938.83	1568.66	3999.83	2948.98	0.643656	2.35296	0.531932	1.35634	0.00829906	0.00348453	0.00914944	CNUS0000097981.1(FORWARD)	AY812934.1	AAW24666.1	NA	GO:0046872;GO:0005515;GO:0005737	SJCHGC04616 protein
>gi|60595923|gb|AY808623.1| Schistosoma japonicum SJCHGC07752 protein mRNA, partial cds	Protocadherin alpha-2	111.539	143.693	106.111	258.341	303.591	296.476	116.965	82.3789	95.6147	109.875	131.29	128.551	120.448	286.136	98.3195	123.239	121.843	0.988546	2.3484	0.806935	1.01145	0.00300573	0.00793864	0.00100808	Sja_S24186973(FORWARD)	AY808623	AAX24512.2	NA	GO:0005515;GO:0007156;GO:0005509;GO:0016021;GO:0005886	"SJCHGC07752 protein mRNA, partial cds"
>gi|56759179|gb|AY815998.1| Schistosoma japonicum SJCHGC09290 protein mRNA, complete cds	Collagen alpha-1(V) chain	938.04	947.015	707.867	9254.75	15311.9	14182.9	9849.6	10401.8	10345.8	129.552	174.534	171.842	864.308	12916.5	10199.1	158.643	5531.69	0.156247	2.33501	1.84375	0.0286789	0.0118037	0.124054	0.0101422	CNUS0000104738.1(FORWARD)	AY815998.1	AAW27730.1	K06236	GO:0006817;GO:0007155;GO:0005201;GO:0005576;GO:0005581;GO:0005737;GO:0005578	SJCHGC09290 protein
>gi|226478963|emb|FN317246.1| Schistosoma japonicum isolate Anhui full length mRNA clone SJFCE0864|FSE_104_63_G08, complete sequence	hypothetical protein	287.726	288.071	227.719	1079.84	1612.71	1799.44	704.113	1139.6	891.592	282.033	442.511	390.41	267.839	1497.33	911.767	371.651	641.709	0.417383	2.33335	1.42084	0.579158	0.0166331	0.034974	0.0120315	Sja_S53123065(FORWARD)	FN317246	CAX72977.1	K08287	GO:0016020;GO:0016021	"isolate Anhui full length mRNA clone SJFCE0864|FSE_104_63_G08, complete sequence"
>gi|56758119|gb|AY815468.1| Schistosoma japonicum SJCHGC01149 protein mRNA, complete cds	Retinol dehydrogenase 14	212.697	771.79	319.511	3045.2	4950.66	5081.05	3610.15	3354.73	2943.3	201.412	240.591	202.677	434.666	4358.97	3302.73	214.894	1868.7	0.232604	2.33262	1.7674	0.114996	0.0102688	0.164556	0.0119339	CNUS0000097446.1(FORWARD)	AY815468.1	AAW27200.1	K11162	GO:0004316;GO:0006633;GO:0051287	SJCHGC01149 protein
>gi|60605305|gb|AY812421.1| Schistosoma japonicum SJCHGC03789 protein mRNA, partial cds	Spondin-1	1111.03	990.47	814.864	5102.86	4936.98	4301.89	2446.53	2898.4	2520.18	1572.4	1491.31	1432.75	972.12	4780.57	2621.7	1498.82	2060.26	0.471844	2.32037	1.27251	0.72749	0.000893905	0.00707388	0.00199185	CNUS0000099362.1(FORWARD)	AY812421.1	AAX28310.2	K03909	GO:0007155;GO:0004867;GO:0005515;GO:0005576;GO:0005578	f-spondin
>gi|60701519|gb|AY915895.1| Schistosoma japonicum SJCHGC09831 protein mRNA, complete cds	hypothetical protein	415.477	590.1	385.004	3080.81	5079.38	2787.1	1071.11	1379.4	1125.24	1851.25	2147.96	1868.11	463.527	3649.1	1191.92	1955.77	1573.85	0.294519	2.31859	0.757328	1.24267	0.0199587	0.0298989	0.0568288	Sja_S24182818(FORWARD)	AY915895	AAX31116.1	NA	NA	"SJCHGC09831 protein mRNA, complete cds"
>gi|28317866|gb|AY223389.1| Schistosoma japonicum clone ZZZ288 mRNA sequence	Nebulette	89.8806	409.473	338.713	829.799	1203.27	488.493	621.343	300.667	434.988	53.9825	97.4998	74.7377	279.355	840.522	452.333	75.4067	365.844	0.763591	2.29749	1.23641	0.206117	0.056365	0.1377	0.0309741	CNUS0000105329.1(FORWARD)	AY223389.1	AAP06426.1	K02728	GO:0008270	unknown
>gi|60693683|gb|AY915475.1| Schistosoma japonicum SJCHGC07002 protein mRNA, partial cds	peroxidasin	40.4182	45.8839	63.0186	4786.27	5596.39	5436.39	3997.01	3923.85	3088.54	895.221	972.542	955.735	49.7736	5273.02	3669.8	941.166	2305.48	0.0215892	2.28716	1.59177	0.40823	0.00108855	0.0354518	0.00133452	CNUS0000100015.1(FORWARD)	AY915475.1	AAX30696.2	K04309	GO:0016020;GO:0020037;GO:0005515;GO:0004601;GO:0009053;GO:0005506;GO:0005509;GO:0016021;GO:0042744	peroxidasin
>gi|226469059|emb|FN314276.1| Schistosoma japonicum isolate Anhui full length mRNA clone SJFCA2772.001|FSA001-P00022-P22, complete sequence	UPF0506 protein	2088.22	2524.61	973.106	21456.4	24434.8	23374.1	17504.7	18937.8	19094.6	163.726	149.464	132.538	1861.98	23088.4	18512.4	148.576	10187.2	0.182777	2.26642	1.81722	0.0145846	0.000977442	0.0051946	0.000729169	CNUS0000096272.1(FORWARD)	FN314276.1	CAX70009.1	NA	GO:0005576	RecName: Full=UPF0506 protein SJCHGC09643; Flags: Precursor >gi|56754639|gb|AAW25505.1| SJCHGC09643 protein
>gi|60601559|gb|AY811348.1| Schistosoma japonicum SJCHGC04634 protein mRNA, partial cds	Synaptotagmin-2	30.0538	88.6149	48.1793	904.226	1692.51	2423.79	1613.9	1101.66	984.069	215.299	269.32	288.053	55.616	1673.51	1233.21	257.557	745.383	0.074614	2.24516	1.65446	0.345537	0.0324395	0.277066	0.0385425	Sja_S24184248(FORWARD)	AY811348	AAX27237.2	K01104	GO:0016020;GO:0006810;GO:0008021;GO:0030054;GO:0005515;GO:0005509;GO:0016021;GO:0045202;GO:0005215	"SJCHGC04634 protein mRNA, partial cds"
>gi|60602423|gb|AY811780.1| Schistosoma japonicum SJCHGC03675 protein mRNA, partial cds	MAGUK p55 subfamily member 7	460.439	673.102	807.652	3795.08	5031.92	3890.89	1085.92	1219.56	1143.94	1890.05	3399.51	2628.75	647.064	4239.29	1149.81	2639.44	1894.62	0.341526	2.23754	0.606879	1.39312	0.00579427	0.00671175	0.00664515	Sja_S24188413(FORWARD)	AY811780	AAX27669.2	K02259	GO:0005515	"SJCHGC03675 protein mRNA, partial cds"
>gi|60598063|gb|AY809692.1| Schistosoma japonicum SJCHGC03728 protein mRNA, partial cds	hypothetical protein	91.4823	80.6868	132.937	628.013	719.504	1043.95	604.708	645.15	604.795	66.8622	138.19	74.7045	101.702	797.156	618.218	93.2524	359.96	0.282537	2.21457	1.71746	0.259063	0.012431	0.152557	0.0168994	PG007716(FORWARD)	AY809692.1	AAX25581.2	NA	GO:0016020;GO:0016021	hypothetical protein
>gi|257215823|emb|FN330847.1| Schistosoma japonicum isolate Anhui partial mRNA clone SJFCE1073|FSE_183_75_C10	Septin-7	1443.08	1671.54	1814.46	5540.57	4575.38	4146.11	2493	2681.45	2252.88	1759.38	2000.46	1739.28	1643.03	4754.02	2475.78	1833.04	2154.41	0.762637	2.20665	1.14917	0.850832	0.0134185	0.013672	0.01063	Sja_S53112164(FORWARD)	FN330847	CAX83064.1	K04557	GO:0031105;GO:0005515;GO:0005525;GO:0007049	isolate Anhui partial mRNA clone SJFCE1073|FSE_183_75_C10
>gi|56753934|gb|AY813428.1| Schistosoma japonicum SJCHGC07996 protein mRNA, partial cds	Caspase-7	302.058	167.177	148.032	3435.38	2030.59	2529.73	1064.77	996.205	1281.24	2251.15	737.272	943.635	205.756	2665.23	1114.07	1310.68	1212.38	0.169713	2.19835	0.918915	1.08109	0.0108685	0.0322641	0.00387731	CNUS0000099105.1(FORWARD)	AY813428.1	AAW25160.2	K04397	GO:0006508;GO:0005515;GO:0008234;GO:0008233;GO:0005622;GO:0005737	caspase-7 (C14 family)
>gi|257205913|emb|FN326884.1| Schistosoma japonicum isolate Anhui full length mRNA clone SJFCE4847|FSE001-P00011-C08, complete sequence	Potassium voltage-gated channel protein Shab	300.157	272.062	185.333	3607.13	4336.82	3406.22	2964.52	3376.64	3240.64	317.108	202.227	191.819	252.518	3783.39	3193.93	237.052	1723.22	0.146538	2.19553	1.85346	0.137563	0.00285792	0.0626343	0.00342282	Sja_S53118448(FORWARD)	FN326884	CAX82608.1	K04885	GO:0030955;GO:0006813;GO:0005249;GO:0005515;GO:0016021;GO:0005886;GO:0008076	"isolate Anhui full length mRNA clone SJFCE4847|FSE001-P00011-C08, complete sequence"
>gi|226477877|emb|FN316915.1| Schistosoma japonicum isolate Anhui full length mRNA clone SJFCA3958|FSA_079_36_D05, complete sequence	hypothetical protein	4585.02	3018.76	2719.44	10770.6	12457.8	11541.1	6856.74	7801.9	7058.3	73.2586	56.3953	39.6172	3441.07	11589.8	7238.98	56.4237	5340.03	0.644393	2.17037	1.35561	0.0105662	0.00732975	0.0013215	0.00090802	Sja_S53123608(FORWARD)	FN316915	CAX72646.1	NA	NA	"isolate Anhui full length mRNA clone SJFCA3958|FSA_079_36_D05, complete sequence"
>gi|60595673|gb|AY808499.1| Schistosoma japonicum SJCHGC03353 protein mRNA, partial cds	lipoma hmgic fusion partner-like protein 4	1512.73	1667.24	2700.98	8072.67	7077.02	9387.42	3336.23	4777.65	3598.56	4088.38	3531.43	3409.73	1960.31	8179.04	3904.15	3676.51	3790.33	0.517189	2.15787	1.03003	0.969972	0.00211883	0.0268847	0.013266	PG014164(FORWARD)	AY808499.1	AAX24388.2	NA	GO:0016020;GO:0016021	SJCHGC03353 protein
>gi|56757136|gb|AY815008.1| Schistosoma japonicum SJCHGC09165 protein mRNA, complete cds	hypothetical protein	52.0731	39.2666	58.6757	4174.4	3157.33	3958.46	4179.74	3369.1	2731.04	71.1714	64.1949	50.6394	50.0051	3763.4	3426.62	62.0019	1744.31	0.0286675	2.15752	1.96445	0.0355452	0.00332888	0.265846	0.00345561	Sja_S23873406(FORWARD)	AY815008	AAW26740.1	NA	NA	"SJCHGC09165 protein mRNA, complete cds"
>gi|56755442|gb|AY814169.1| Schistosoma japonicum SJCHGC02250 protein mRNA, complete cds	similar to surface protein PspC	1988.01	1745.41	1557.35	10818.8	11410.7	10249	6409.98	6489.69	5470.82	3315.18	4598.72	3918.28	1763.59	10826.2	6123.5	3944.06	5033.78	0.350351	2.15071	1.21648	0.783519	0.000561745	0.000525721	0.00121863	Sja_S23874245(FORWARD)	AY814169	AAW25901.1	NA	NA	"SJCHGC02250 protein mRNA, complete cds"
>gi|60596640|gb|AY808981.1| Schistosoma japonicum SJCHGC08339 protein mRNA, partial cds	cell adhesion molecule 2	17.5757	28.7198	17.8506	667.609	705.45	319.078	458.922	598.203	334.361	56.1432	83.2818	55.4569	21.382	564.046	463.829	64.9606	264.395	0.0808716	2.13335	1.7543	0.245696	0.0231334	0.130882	0.0257137	PG009446(FORWARD)	AY808981.1	AAX24870.2	K02214	NA	hypothetical protein
>gi|60600024|gb|AY810667.1| Schistosoma japonicum SJCHGC07875 protein mRNA, partial cds	DNA primase large subunit	169.148	231.463	163.148	2449.47	1653.55	912.425	760.984	752.996	842.775	958.525	875.693	527.563	187.92	1671.81	785.585	787.26	786.423	0.238955	2.12585	0.998935	1.00107	0.0393794	0.0991963	0.0559499	CNUS0000097498.1(FORWARD)	AY810667.1	AAX26556.2	K02685	GO:0003677;GO:0006269;GO:0006260;GO:0003896;GO:0005506;GO:0016779;GO:0006350;GO:0005658;GO:0051539;GO:0003677;GO:0006269;GO:0006260;GO:0003896;GO:0005506;GO:0016779;GO:0006350;GO:0005658;GO:0051539	DNA primase large subunit
>gi|60600661|gb|AY810899.1| Schistosoma japonicum SJCHGC05283 protein mRNA, partial cds	Adenomatous polyposis coli protein, putative	1725.53	1159.07	1304.13	2304.87	3532.04	3106.64	1405.28	1525.96	1297.98	1147.03	825.861	1009.44	1396.24	2981.18	1409.74	994.11	1402.99	0.99519	2.12487	1.00481	0.708564	0.0478526	0.0219688	0.023859	PG002656(FORWARD)	AY810899.1	AAX26788.2	K02085	GO:0008013;GO:0016055;GO:0005515;GO:0005488	adenomatous polyposis coli protein
>gi|60611387|gb|AY812657.1| Schistosoma japonicum SJCHGC02139 protein mRNA, partial cds	phosphatidylinositol N-acetylglucosaminyltransferase subunit Q	555.901	640.186	507.745	1982	2923.97	2406.81	1815.58	1735.91	1641.91	489.289	422.559	394.446	567.944	2437.59	1731.14	435.432	1149.54	0.494062	2.1205	1.50594	0.378788	0.00857385	0.0699844	0.0102549	Sja_S24187536(FORWARD)	AY812657	AAX28546.2	K03860	GO:0016020;GO:0006506;GO:0017176;GO:0016021	"SJCHGC02139 protein mRNA, partial cds"
>gi|60600715|gb|AY810926.1| Schistosoma japonicum SJCHGC02674 protein mRNA, partial cds	putative chromosome segregation protein	4548.5	4381.6	5122.44	11277.1	13454.4	13268.9	5595.32	5883.98	6883.08	6329.61	6142.96	5679.52	4684.18	12666.8	6120.79	6050.7	6085.74	0.769697	2.08139	1.00576	0.994241	0.00360649	0.00350607	0.00783628	CNUS0000099734.1(FORWARD)	AY810926.1	AAX26815.2	K10352	NA	SJCHGC02674 protein
>gi|60607578|gb|AY812539.1| Schistosoma japonicum SJCHGC06077 protein mRNA, partial cds	putative rab6-interacting protein 2	461.917	459.605	332.722	1791.85	2203.07	2097.82	1425.71	1386	1201.57	799.471	528.845	526.425	418.081	2030.92	1337.76	618.247	978.003	0.427485	2.07659	1.36785	0.632153	0.00380939	0.026159	0.0109168	PG010237(FORWARD)	AY812539.1	AAX28428.2	NA	NA	SJCHGC06077 protein
>gi|56754002|gb|AY813460.1| Schistosoma japonicum SJCHGC09554 protein mRNA, complete cds	DNA replication licensing factor mcm7	80.0563	104.411	121.895	1016.1	1055.79	937.367	481.908	316.068	422.158	752.235	508.742	421.203	102.121	1003.09	406.711	560.727	483.719	0.211116	2.0737	0.840801	1.1592	0.00113376	0.00710969	0.0193687	CNUS0000100249.1(FORWARD)	AY813460.1	AAW25192.1	K02210	GO:0005634;GO:0005524;GO:0006350;GO:0006355;GO:0006260;GO:0006270;GO:0008094;GO:0007049	DNA replication licensing factor MCM7
>gi|56752724|gb|AY812842.1| Schistosoma japonicum SJCHGC09447 protein mRNA, complete cds	MAGUK p55 subfamily member 7	2088.28	1123.48	1204.55	6146.93	7224.89	5308.42	1668.01	2000.86	1667.31	4983.23	4111.71	3612.15	1472.1	6226.74	1778.73	4235.7	3007.21	0.489525	2.0706	0.591487	1.40851	0.00974058	0.00520059	0.0378959	Sja_S23875572(FORWARD)	AY812842	AAW24574.1	K06091	GO:0016020;GO:0005515;GO:0005524;GO:0005737;GO:0006163;GO:0004385	"SJCHGC09447 protein mRNA, complete cds"
>gi|56754944|gb|AY813923.1| Schistosoma japonicum SJCHGC09298 protein mRNA, complete cds	Collagen alpha-2(V) chain	1233.81	1619.83	1350.1	9772.36	14642.8	15230.6	10708.1	11788.9	11627.6	640.083	1029.46	1067.17	1401.25	13215.3	11374.9	912.238	6388.05	0.219354	2.06875	1.78065	0.142804	0.00954758	0.160209	0.00818061	Sja_S23874491(FORWARD)	AY813923	AAW25655.1	K06236	GO:0006817;GO:0007155;GO:0005201;GO:0005576;GO:0005581;GO:0005737;GO:0005578	"SJCHGC09298 protein mRNA, complete cds"
>gi|56753236|gb|AY813096.1| Schistosoma japonicum SJCHGC03552 protein mRNA, complete cds	G-protein coupled receptor fragment	414.551	549.742	476.969	727.097	464.282	1183.55	241.725	274.309	303.074	306.008	319.7	231.06	480.42	791.642	273.036	285.589	383.005	1.25435	2.06692	0.712878	0.745655	0.153267	0.0610515	0.0831725	CNUS0000102262.1(FORWARD)	AY813096.1	AAW24828.1	K04284	GO:0007186;GO:0001584;GO:0004935;GO:0016021;GO:0005886;GO:0004930	SJCHGC03552 protein
>gi|60599156|gb|AY810238.1| Schistosoma japonicum SJCHGC08393 protein mRNA, partial cds	metallo phosphoesterase related	212.681	200.099	262.921	2367.62	1795.75	2630.41	1028.32	1014.74	834.744	1462.44	976.449	1298.15	225.234	2264.6	959.267	1245.68	1102.47	0.204299	2.0541	0.870104	1.1299	0.00625068	0.0234945	0.0116945	CNUS0000102292.1(FORWARD)	AY810238.1	AAX26127.2	NA	GO:0016020;GO:0046872;GO:0016787	SJCHGC08393 protein
>gi|226482441|emb|FN318091.1| Schistosoma japonicum isolate Anhui full length mRNA clone SJFCE2245.001|FSE_156_12_D02, complete sequence	hypothetical protein	197.314	131.176	156.136	424.324	516.593	758.464	88.5946	205.635	124.283	351.178	429.036	390.152	161.542	566.46	139.504	390.122	275.832	0.585654	2.05364	0.505759	1.41435	0.0325979	0.027195	0.103936	Sja_S53121426(FORWARD)	FN318091	CAX73820.1	NA	GO:0016020	"isolate Anhui full length mRNA clone SJFCE2245.001|FSE_156_12_D02, complete sequence"
>gi|60600683|gb|AY810910.1| Schistosoma japonicum SJCHGC07531 protein mRNA, partial cds	Tetraspanin	392.734	211.542	166.581	1716.04	1423.31	1612.05	871.639	1224.99	769.425	670.383	563.508	542.875	256.952	1583.8	955.35	592.256	773.803	0.332064	2.04677	1.23462	0.765383	0.00128851	0.0499361	0.00221526	CNUS0000102644.1(FORWARD)	AY810910.1	AAX26799.2	K06460	GO:0016020;GO:0016021;GO:0016020;GO:0016021	SJCHGC07531 protein
>gi|226467913|emb|FN320458.1| Schistosoma japonicum isolate Anhui full length mRNA clone SJFCE3610.008|FSE001-P00017-I12, complete sequence	hypothetical protein	389.231	289.291	194.952	340.904	479.196	620.436	224.441	146.717	151.04	182.493	185.938	170.905	291.158	480.179	174.066	179.779	235.468	1.23651	2.03925	0.739234	0.763494	0.150549	0.0482935	0.0351221	PG010546(FORWARD)	FN320458.1	CAX76184.1	K12813	NA	SJCHGC01171 protein
>gi|56759241|gb|AY816029.1| Schistosoma japonicum SJCHGC06571 protein mRNA, complete cds	adenomatous polyposis coli protein, putative	882.358	973.935	1362.15	2405.89	3029.85	1810.34	1082.33	1635.66	1174.44	816.577	877.343	726.955	1072.81	2415.36	1297.48	806.958	1185.15	0.905216	2.03803	1.09478	0.680894	0.0524452	0.0218789	0.0174678	Sja_S23872386(FORWARD)	AY816029	AAW27761.1	K02085	GO:0005856;GO:0016020;GO:0005634;GO:0007155;GO:0005515;GO:0005737	"SJCHGC06571 protein mRNA, complete cds"
>gi|56757206|gb|AY815043.1| Schistosoma japonicum SJCHGC00931 protein mRNA, complete cds	Guanine nucleotide-binding protein G(i) subunit alpha	1633.39	1843.57	2319.01	6283.42	5445.27	6772.67	2591.15	2379.81	2897.58	3969.93	3157.66	3257.03	1931.99	6167.12	2622.85	3461.54	3042.19	0.635065	2.0272	0.862156	1.13784	0.00286103	0.00237512	0.0108456	CNUS0000097178.1(FORWARD)	AY815043.1	AAW26775.1	K04630	GO:0004871;GO:0007186;GO:0019001	SJCHGC00931 protein
>gi|226469041|emb|FN314267.1| Schistosoma japonicum isolate Anhui full length mRNA clone SJFCA2760.003|FSA001-P00005-E11, complete sequence	hypothetical protein	67.0847	43.3286	53.8306	7862.5	12877.3	12434.7	13114.6	8832.83	10795.3	39.629	60.4911	57.4917	54.748	11058.2	10914.2	52.5373	5484.5	0.00998231	2.01626	1.99002	0.00957923	0.010364	0.48175	0.0101997	CNUS0000096050.1(FORWARD)	FN314267.1	CAX69999.1	NA	GO:0003899;GO:0003677;GO:0016779;GO:0006351	hypothetical protein
>gi|60698889|gb|AY915757.1| Schistosoma japonicum SJCHGC09672 protein mRNA, partial cds	Kinesin-like protein KIF26A	360.688	231.82	183.856	1030.54	1193.61	797.254	251.736	326.836	320.696	803.076	716.537	584.754	258.788	1007.14	299.756	701.455	500.606	0.51695	2.01183	0.598787	1.40121	0.0100923	0.0133957	0.0352801	PG006619(FORWARD)	AY915757.1	AAX30978.2	K10404	GO:0007018;GO:0005874;GO:0005875;GO:0005524;GO:0003777	hypothetical protein
>gi|56757472|gb|AY815172.1| Schistosoma japonicum SJCHGC08780 protein mRNA, complete cds	Formin-like protein 2	792.207	915.362	949.069	2350.57	1440.91	2887.4	1400.17	1112.54	1055.6	1095.88	925.932	1075.64	885.546	2226.29	1189.44	1032.49	1110.96	0.797098	2.00393	1.07064	0.929362	0.0432277	0.0702876	0.0431761	PG014286(FORWARD)	AY815172.1	AAW26904.1	K11238	GO:0005488;GO:0003779;GO:0017048;GO:0030036	formin-like
>gi|60601109|gb|AY811123.1| Schistosoma japonicum SJCHGC07918 protein mRNA, partial cds	innexin unc-9	1066.49	1278.36	977.601	2749.49	3809.09	3671.4	2037.9	1949.1	1680.43	1454.95	1572.54	1515.55	1107.48	3409.99	1889.14	1514.35	1701.74	0.650793	2.00382	1.11012	0.889879	0.00900868	0.0322824	0.0121844	CNUS0000104619.1(FORWARD)	AY811123.1	AAX27012.2	NA	GO:0016020;GO:0005921;GO:0016021	innexin
