# Supplementary material for: A next-generation microarray further reveals stage-enriched gene expression pattern in the blood fluke Schistosoma japonicum
Source: Parasit Vectors. 2017 Jan 10;10:19. doi: 10.1186/s13071-016-1947-x (PMC5223471; doi:10.1186/s13071-016-1947-x)
Supplement: Additional file 6: Table S5. — Information on mRNA transcripts enriched in mixed adult worms (forward probe). (XLSX 150 kb) [file 13071_2016_1947_MOESM6_ESM.xlsx]

## Sheet: Sheet1
Table S5. Information on S. japonicum mRNA transcripts enriched in mixed adult worms (forward probe).
Genes	Annotation	Reported?	Ref	C1	C2	C3	S1	S2	S3	A1	A2	A3	E1	E2	E3	Mean C	Mean S	Mean A	Mean E	Median	Mean C/Median	Mean S/Median	Mean A/Median	Mean E/Median	p-value (A-C)	p-value (A-S)	p-value (A-E)	Probe Set ID	NCBI_Nucleotide	NCBI_Protein	KO	GO	Description
>gi|226471037|emb|FN314868.1| Schistosoma japonicum isolate Anhui full length mRNA clone SJFCA3423.002|FSA001-P00012-H19, complete sequence	Asparagine-rich antigen Pfa35-2			22.1595	22.2154	12.7074	22.5524	19.2871	29.0304	41547.9	42686.5	44542.4	21.2429	37.7657	26.097	19.0274	23.6233	42925.6	28.3685	25.9959	0.731939	0.908731	1651.24	1.09127	0.000208086	0.000205729	0.000206444	CNUS0000105138.1(FORWARD)	FN314868.1	CAX70600.1	K13108	GO:0005634	asparagine-rich antigen Pfa35-2
>gi|197091884|gb|EZ000096.2| TSA: Schistosoma japonicum SJCHGC01799 unknown mRNA, mRNA sequence	Putative eggshell protein precursor	√	[13]	24.5672	38.4636	26.3238	48.4536	49.3877	99.0938	51743	50160.4	51565.1	50.9057	36.957	43.799	29.7849	65.645	51156.2	43.8872	54.7661	0.543856	1.19864	934.084	0.801357	4.87578e-05	4.67761e-05	4.72469e-05	Sja_S45451878(FORWARD)	EZ000096	ACE06876.1	K12619	GO:0005737	SJCHGC01799 unknown mRNA
>gi|226471299|emb|FN314999.1| Schistosoma japonicum isolate Anhui full length mRNA clone SJFCA3497.006|FSA001-P00017-G09, complete sequence	Trematode Eggshell Synthesis domain containing protein			36.1596	26.6778	23.0876	21.02	19.92	19.0497	16139.9	14908.6	20346.7	21.0052	19.2175	17.2499	28.6417	19.9966	17131.7	19.1575	24.3191	1.17774	0.822257	704.455	0.787756	0.00458101	0.00456697	0.00456887	Sja_S53126897(FORWARD)	FN314999	CAX70731.1	NA	NA	"isolate Anhui full length mRNA clone SJFCA3497.006|FSA001-P00017-G09, complete sequence"
>gi|56754200|gb|AY813556.1| Schistosoma japonicum SJCHGC01837 protein mRNA, complete cds	hypothetical protein			27.4614	33.0307	31.5633	21.2961	17.4917	33.3385	20770.7	19571.3	24596.9	33.7925	28.1051	33.6829	30.6851	24.0421	21646.3	31.8602	31.2727	0.981213	0.76879	692.18	1.01879	0.00243923	0.0024227	0.00243565	CNUS0000107753.1(FORWARD)	AY813556.1	AAW25288.1	K01640	NA	SJCHGC01837 protein
>gi|171473947|gb|AY814029.2| Schistosoma japonicum SJCHGC02037 protein mRNA, complete cds	Stress protein DDR48 (DNA damage-responsive protein 48)	√	[7]	20.0194	18.3077	19.0063	57.2834	53.9923	80.2755	41051.2	46751.8	19178.4	45.1575	42.6692	35.9623	19.1111	63.8504	35660.5	41.263	52.5567	0.363629	1.21489	678.514	0.785114	0.0256755	0.0257815	0.0256908	Sja_S23874385(FORWARD)	AY814029	AAW25761.2	K12735	GO:0005634	"SJCHGC02037 protein mRNA, complete cds"
>gi|226467585|emb|FN313935.1| Schistosoma japonicum isolate Anhui full length mRNA clone SJFCA0593|FSA001-P00032-I08, complete sequence	Stress protein DDR48 (DNA damage-responsive protein 48)	√	[7]	38.1462	39.5982	40.4031	18.8314	22.011	24.9124	19197.5	20425.1	21578.4	18.2056	23.5506	18.0293	39.3825	21.9183	20400.3	19.9285	30.6504	1.28489	0.715106	665.581	0.650188	0.000567881	0.000565094	0.00056791	CNUS0000105137.1(FORWARD)	FN313935.1	CAX69669.1	K08287	GO:0005634	Stress protein DDR48 (DNA damage-responsive protein 48)
>gi|226478677|emb|FN317103.1| Schistosoma japonicum isolate Anhui full length mRNA clone SJFCA4258|FSA001-P00030-C18, complete sequence	Stress protein DDR48 (DNA damage-responsive protein 48)	√	[7]	65.9672	14.8874	16.5685	17.3546	17.4537	19.3276	18174.4	19629.5	22391.5	29.0174	28.5296	31.5008	32.4744	18.0453	20065.1	29.6826	31.0785	1.04491	0.580636	645.627	0.955085	0.00193317	0.0018902	0.0018918	Sja_S53123208(FORWARD)	FN317103	CAX72834.1	K08287	GO:0016020;GO:0009986;GO:0046872;GO:0005618;GO:0016787;GO:0005576;GO:0016021	"isolate Anhui full length mRNA clone SJFCA4258|FSA001-P00030-C18, complete sequence"
>gi|226467539|emb|FN313912.1| Schistosoma japonicum isolate Anhui full length mRNA clone SJFCA0561|FSA001-P00030-J17, complete sequence	Trematode Eggshell Synthesis domain containing protein			35.3905	26.2128	33.7331	21.9792	16.9513	22.6183	13303.6	14174.4	19946.3	18.0871	17.3965	21.0618	31.7788	20.5163	15808.1	18.8485	26.1475	1.21537	0.784635	604.574	0.720851	0.00850019	0.00848663	0.00848324	Sja_S53128777(FORWARD)	FN313912	CAX69646.1	NA	NA	"isolate Anhui full length mRNA clone SJFCA0561|FSA001-P00030-J17, complete sequence"
>gi|226466627|emb|FN313715.1| Schistosoma japonicum isolate Anhui full length mRNA clone SJFCA0254|FSA001-P00005-I04, complete sequence	Trematode eggshell synthesis domain containing protein			38.3496	42.4682	15.1064	48.6709	33.8133	38.6138	20361.5	14033.4	26528	21.9803	21.6836	24.2094	31.9747	40.366	20307.6	22.6244	36.1704	0.884004	1.116	561.444	0.625496	0.015173	0.0151105	0.0150908	CNUS0000107744.1(FORWARD)	FN313715.1	CAX69449.1	NA	NA	hypothetical protein
>gi|56752656|gb|AY812810.1| Schistosoma japonicum SJCHGC02864 protein mRNA, complete cds	Histidine-rich glycoprotein precursor			17.8836	13.5919	16.6104	14.2273	12.8473	16.038	18909.4	14216.1	17738	44.9903	49.7285	50.3361	16.0286	14.3709	16954.5	48.3516	32.1901	0.497936	0.446437	526.698	1.50206	0.00342464	0.00342713	0.00344877	CNUS0000100161.1(FORWARD)	AY812810.1	AAW24542.1	K13108	NA	SJCHGC02864 protein
>gi|226473099|emb|FN315504.1| Schistosoma japonicum isolate Anhui full length mRNA clone SJFCA3713.011|FSA001-P00010-I08, complete sequence	Trematode Eggshell Synthesis domain containing protein			32.9584	22.1393	19.0159	66.4561	48.8613	106.243	32002.9	41178.4	43289.6	91.6254	69.86	66.7111	24.7045	73.8534	38823.7	76.0655	74.9595	0.329572	0.985245	517.929	1.01476	0.00394885	0.00393456	0.00396732	PG014252(FORWARD)	FN315504.1	CAX71236.1	K12619	NA	SJCHGC06319 protein
>gi|56758219|gb|AY815518.1| Schistosoma japonicum SJCHGC05655 protein mRNA, complete cds	Trematode eggshell synthesis domain containing protein			20.6765	29.2018	31.7159	26.3541	19.8631	35.9254	12816.7	10478.1	16781.3	22.6332	24.7343	25.6209	27.1981	27.3809	13358.7	24.3295	27.2895	0.996651	1.00335	489.519	0.891533	0.00924562	0.009212	0.00924975	Sja_S23872897(FORWARD)	AY815518	AAW27250.1	NA	NA	"SJCHGC05655 protein mRNA, complete cds"
>gi|226471295|emb|FN314997.1| Schistosoma japonicum isolate Anhui full length mRNA clone SJFCA3497.002|FSA001-P00020-E23, complete sequence	Trematode Eggshell Synthesis domain containing protein			28.8432	25.1974	28.4815	20.1512	13.4341	29.5456	10818.7	9557.56	12640.1	21.0433	24.3891	28.231	27.5074	21.0436	11005.5	24.5545	26.0309	1.05672	0.808409	422.784	0.943281	0.00328221	0.00325085	0.00327747	Sja_S53126899(FORWARD)	FN314997	CAX70729.1	NA	NA	"isolate Anhui full length mRNA clone SJFCA3497.002|FSA001-P00020-E23, complete sequence"
>gi|56753879|gb|AY813405.1| Schistosoma japonicum SJCHGC06609 protein mRNA, complete cds	Trematode eggshell synthesis domain containing protein			28.049	19.9754	20.8398	14.1633	8.3452	11.6142	17009.2	14592	18502	62.419	60.8763	53.6928	22.9547	11.3742	16701.1	58.996	40.9754	0.560208	0.277587	407.588	1.43979	0.00231417	0.00230883	0.00233393	Sja_S23875009(FORWARD)	AY813405	AAW25137.1	NA	NA	"SJCHGC06609 protein mRNA, complete cds"
>gi|56757710|gb|AY815264.1| Schistosoma japonicum SJCHGC02721 protein mRNA, complete cds	tyrosinase 1	√	[7, 28]	49.6581	26.997	50.4853	16.3589	12.4532	17.3138	10820.7	12315.6	13457.2	28.8273	25.0879	30.4096	42.3801	15.3753	12197.8	28.1083	35.2442	1.20247	0.436251	346.094	0.797529	0.00196237	0.00195091	0.00195407	CNUS0000103568.1(FORWARD)	AY815264.1	AAW26996.1	K00505	GO:0005507;GO:0016021;GO:0006583;GO:0033162;GO:0004503	SJCHGC02721 protein
>gi|60605093|gb|AY812315.1| Schistosoma japonicum SJCHGC09629 protein mRNA, partial cds	hypothetical protein			18.0602	19.3744	11.745	81.1404	61.8186	100.117	20432.3	22712.9	27093.6	42.2098	69.1111	70.7651	16.3932	81.0253	23412.9	60.6953	70.8603	0.231345	1.14345	330.41	0.856549	0.00346062	0.00344748	0.00344064	CNUS0000095435.1(FORWARD)	AY812315.1	AAX28204.2	K13172	GO:0016787;GO:0005515;GO:0016021;GO:0005886	SJCHGC09629 protein
>gi|257215731|emb|FN330801.1| Schistosoma japonicum isolate Anhui partial mRNA clone SJFCA2589.001|FSA001-P00006-E24	Stress protein DDR48 (DNA damage-responsive protein 48)	√	[7]	42.673	33.5425	48.6227	116.979	132	365.789	54181.3	47388.1	47098.6	75.508	266.751	305.789	41.6127	204.923	49556	216.016	210.469	0.197714	0.973646	235.455	1.02635	0.00108826	0.00114089	0.00116399	Sja_S53112210(FORWARD)	FN330801	CAX83018.1	K12735	GO:0005634	isolate Anhui partial mRNA clone SJFCA2589.001|FSA001-P00006-E24
>gi|56755388|gb|AY814142.1| Schistosoma japonicum SJCHGC09137 protein mRNA, complete cds	putative FAM75 family member			10.1117	13.9871	13.5104	77.3182	87.6012	107.37	16124.6	15708.4	19371	38.5513	117.938	27.7369	12.5364	90.763	17068	61.4086	76.0858	0.164767	1.1929	224.325	0.807097	0.00228666	0.00227773	0.00237804	CNUS0000106298.1(FORWARD)	AY814142.1	AAW25874.1	K07515	GO:0016020	SJCHGC09137 protein
>gi|56752848|gb|AY812904.1| Schistosoma japonicum SJCHGC06782 protein mRNA, complete cds	tyrosinase 2	√	[7, 28]	310.352	140.415	283.194	119.165	53.1266	117.799	32321.4	33878.4	43638.9	148.655	70.3034	95.5452	244.653	96.6967	36612.9	104.835	174.744	1.40007	0.553362	209.523	0.599932	0.00464272	0.00461736	0.00465952	Sja_S23875510(FORWARD)	AY812904	AAW24636.1	K00505	GO:0005507;GO:0016021;GO:0006583;GO:0033162;GO:0004503	"SJCHGC06782 protein mRNA, complete cds"
>gi|226473111|emb|FN315510.1| Schistosoma japonicum isolate Anhui full length mRNA clone SJFCA3714.005|FSA001-P00012-B19, complete sequence	hypothetical protein			186.165	119.011	43.7313	177.941	224.572	306.596	28042.1	34929.7	32528.9	248.947	92.0577	107.889	116.302	236.37	31833.6	149.631	193	0.602603	1.22471	164.941	0.775289	0.00206374	0.00199004	0.00211384	PG014253(FORWARD)	FN315510.1	CAX71242.1	NA	NA	hypothetical protein
>gi|56756748|gb|AY814814.1| Schistosoma japonicum SJCHGC04922 protein mRNA, complete cds	cadherin			60.7448	23.6609	24.2975	66.816	44.5756	124.844	10819.7	6105.22	8128.64	30.7136	19.0899	32.8175	36.2344	78.7451	8351.18	27.5403	57.4898	0.630276	1.36972	145.264	0.479048	0.0127594	0.0130111	0.0128792	Sja_S23873600(FORWARD)	AY814814	AAW26546.1	NA	GO:0005515;GO:0007156;GO:0005509;GO:0016021;GO:0005886	"SJCHGC04922 protein mRNA, complete cds"
>gi|56758019|gb|AY815418.1| Schistosoma japonicum SJCHGC06608 protein mRNA, complete cds	Female-specific protein 800			27.9967	26.9142	14.7857	164.624	158.001	231.277	15089.3	14836.2	15196.8	56.6502	36.9969	20.4497	23.2322	184.634	15040.8	38.0323	111.333	0.208673	1.65839	135.097	0.341608	2.67179e-05	1.82369e-05	2.68177e-05	Sja_S23872996(FORWARD)	AY815418	AAW27150.1	K12835	NA	"SJCHGC06608 protein mRNA, complete cds"
>gi|226477985|emb|FN316955.1| Schistosoma japonicum isolate Anhui full length mRNA clone SJFCA4029|FSA001-P00004-J14, complete sequence	Prostatic spermine-binding protein precursor			129.991	107.353	50.1144	202.237	209.181	247.879	26338.1	19977.3	21479.1	130.827	106.341	127.249	95.8193	219.766	22598.2	121.472	170.619	0.561599	1.28805	132.448	0.711951	0.00355187	0.00366153	0.00358541	Sja_S53123554(FORWARD)	FN316955	CAX72686.1	K12735	GO:0016020;GO:0000166	"isolate Anhui full length mRNA clone SJFCA4029|FSA001-P00004-J14, complete sequence"
>gi|28317332|gb|AY222885.1| Schistosoma japonicum clone ZZZ281 mRNA sequence	Stress protein DDR48 (DNA damage-responsive protein 48)	√	[7]	24.6586	18.6387	20.8292	92.6595	113.416	144.569	37546.6	36804.4	38921	433.114	475.16	521.559	21.3755	116.881	37757.4	476.611	296.746	0.0720329	0.393877	127.238	1.60612	0.000134779	0.000130918	0.000130945	Sja_S23515645(FORWARD)	AY222885	AAP05897.1	K12619	NA	clone ZZZ281 mRNA sequence
>gi|226471107|emb|FN314903.1| Schistosoma japonicum isolate Anhui full length mRNA clone SJFCA3448.002|FSA001-P00033-F10, complete sequence	hypothetical protein			273.363	444.542	366.598	16.2682	12.7261	34.314	19924.6	22024.3	19980.2	20.9538	14.9257	25.4665	361.501	21.1028	20643	20.4487	191.302	1.88969	0.110311	107.908	0.106892	0.000511536	0.000566809	0.000564569	CNUS0000097647.1(FORWARD)	FN314903.1	CAX70635.1	K12735	GO:0005634	peptidyl prolyl cis-trans isomerase
>gi|60603085|gb|AY812111.1| Schistosoma japonicum SJCHGC03635 protein mRNA, partial cds	Scd6-like Sm domain containing protein			42.1522	30.9613	23.6732	74.9265	61.9181	88.8944	7695.61	5320.22	6106.43	45.82	50.7619	42.1841	32.2622	75.2463	6374.09	46.2553	60.7508	0.531058	1.23861	104.922	0.761394	0.00589344	0.00600052	0.00600301	CNUS0000101620.1(FORWARD)	AY812111.1	AAX28000.2	NA	NA	hypothetical protein
>gi|56756510|gb|AY814696.1| Schistosoma japonicum SJCHGC05344 protein mRNA, complete cds	putative peptide (allatostatin/somatostatin)-like receptor			28.7234	28.5942	19.6424	44.3916	49.9993	70.9108	4916.18	5870.44	6437.84	44.412	83.4502	73.125	25.6533	55.1006	5741.49	66.9957	61.0481	0.420215	0.902576	94.0485	1.09742	0.00302152	0.00292421	0.00290777	CNUS0000095469.1(FORWARD)	AY814696.1	AAW26428.1	K04233	GO:0007186;GO:0016021;GO:0005886;GO:0004930	SJCHGC05344 protein
>gi|226466515|emb|FN313659.1| Schistosoma japonicum isolate Anhui full length mRNA clone SJFCA0145|FSA_107_82_B11, complete sequence	Poly(rC)-binding protein 3			19.1142	40.4428	47.2792	41.4297	39.7411	54.0436	4873.91	1773.58	3586.14	36.5255	33.4376	30.7995	35.6121	45.0715	3411.21	33.5875	40.3418	0.882759	1.11724	84.5578	0.832575	0.032466	0.0322087	0.0320209	CNUS0000101189.1(FORWARD)	FN313659.1	CAX69393.1	K13162	GO:0005634;GO:0003723;GO:0005737	rna-binding protein related
>gi|56754846|gb|AY813874.1| Schistosoma japonicum SJCHGC01836 protein mRNA, complete cds	CLECT superfamily member			197.086	341.625	179.137	31.0773	44.4332	87.2894	11674.9	10813.5	11771.5	45.4672	79.4069	60.6974	239.283	54.2666	11420	61.8572	150.57	1.58918	0.360408	75.845	0.41082	0.000505931	0.000344579	0.000378965	Sja_S23874540(FORWARD)	AY813874	AAW25606.1	K00888	GO:0016020	"SJCHGC01836 protein mRNA, complete cds"
>gi|56753180|gb|AY813068.1| Schistosoma japonicum clone SJCHGC00120 unknown mRNA	unknown			209.048	60.9898	48.1824	725.394	258.148	879.395	51691	45696.5	49947.3	801.042	584.257	694.167	106.073	620.979	49111.6	693.155	657.067	0.161435	0.945077	74.7437	1.05492	0.000633393	0.000558147	0.000629264	Sja_S23875346(FORWARD)	AY813068	AAW24800.1	K12741	GO:0005634	clone SJCHGC00120 unknown mRNA
>gi|60605239|gb|AY812388.1| Schistosoma japonicum SJCHGC07571 protein mRNA, partial cds	putative propionyl-CoA carboxylase alpha subunit			18.3969	18.281	13.4919	10.0467	20.3686	10.4843	957.06	800.301	1662.81	16.8835	12.9976	13.4657	16.7233	13.6332	1140.06	14.4489	15.5861	1.07296	0.874702	73.1456	0.92704	0.0260316	0.0259872	0.0257033	PG000662(FORWARD)	AY812388.1	AAX28277.2	K01965	GO:0003676;GO:0008270	acetyl-CoA carboxylase; methylcrotonyl-CoA carboxylase
>gi|226466591|emb|FN313697.1| Schistosoma japonicum isolate Anhui full length mRNA clone SJFCA0222|FSA001-P00003-H02, complete sequence	Trematode Eggshell Synthesis domain containing protein			45.9916	29.6899	17.0691	18.8601	14.0883	19.867	3007.76	1448.28	1674.11	19.9216	31.375	36.5873	30.9169	17.6051	2043.38	29.2946	30.1058	1.02694	0.584776	67.8735	0.973058	0.0261877	0.026483	0.0273061	CNUS0000105705.1(FORWARD)	FN313697.1	CAX69431.1	NA	NA	hypothetical protein
>gi|226477599|emb|FN316787.1| Schistosoma japonicum isolate Anhui full length mRNA clone SJFCA3913.010|FSA001-P00002-N04, complete sequence	hypothetical protein			195.397	82.0806	40.211	602.28	332.82	1283.52	54310.9	49804.3	53182.7	978.013	773.993	841.929	105.896	739.54	52432.6	864.645	802.093	0.132025	0.922014	65.3698	1.07799	0.00032377	0.000281688	0.000317822	Sja_S53123747(FORWARD)	FN316787	CAX72518.1	K07604	NA	"isolate Anhui full length mRNA clone SJFCA3913.010|FSA001-P00002-N04, complete sequence"
>gi|56758369|gb|AY815593.1| Schistosoma japonicum SJCHGC09393 protein mRNA, complete cds	hypothetical protein			10.3029	15.8775	19.7836	12.7057	15.935	23.9151	1480.26	927.92	872.827	12.5418	17.9132	21.6028	15.3213	17.5186	1093.67	17.3526	17.4356	0.878739	1.00476	62.7262	0.99524	0.0158256	0.0158878	0.0158659	Sja_S23872822(FORWARD)	AY815593	AAW27325.1	NA	GO:0005515;GO:0008270	"SJCHGC09393 protein mRNA, complete cds"
>gi|56755136|gb|AY814016.1| Schistosoma japonicum SJCHGC04585 protein mRNA, complete cds	Trypsin-like serine protease			21.6079	42.2134	29.0236	85.9235	51.5451	89.1551	3154.15	3046.26	4106.24	33.428	38.2287	42.3429	30.9483	75.5412	3435.55	37.9999	56.7706	0.545147	1.33064	60.5164	0.669359	0.00486614	0.00473225	0.00478443	Sja_S23874398(FORWARD)	AY814016	AAW25748.1	K01316	GO:0004252;GO:0006508;GO:0008233;GO:0005509;GO:0005576	"SJCHGC04585 protein mRNA, complete cds"
>gi|226477721|emb|FN316824.1| Schistosoma japonicum isolate Anhui full length mRNA clone SJFCA3913.050|FSA001-P00013-H17, complete sequence	hypothetical protein			500.556	56.0356	91.2021	1361.58	375.745	1190.93	62658.1	63840.7	58008.7	1726.16	791.534	1045.07	215.931	976.084	61502.5	1187.59	1081.84	0.199597	0.902248	56.8502	1.09775	0.000406619	0.000521961	0.000436677	Sja_S53123686(FORWARD)	FN316824	CAX72555.1	K07604	NA	"isolate Anhui full length mRNA clone SJFCA3913.050|FSA001-P00013-H17, complete sequence"
>gi|56757433|gb|AY815153.1| Schistosoma japonicum SJCHGC01956 protein mRNA, complete cds	arabinogalactan-protein, putative			68.1474	124.95	124.942	38.7331	57.0854	106.244	5110.65	3991.9	5615.88	28.0691	44.2202	36.9054	106.013	67.3542	4906.15	36.3982	86.6836	1.22299	0.777012	56.5983	0.419897	0.00501151	0.00463821	0.00484309	CNUS0000102338.1(FORWARD)	AY815153.1	AAW26885.1	NA	GO:0000166	SJCHGC01956 protein
>gi|160974|gb|M32280.1|SCMESG2A S.japonicum ESG-2AA protein mRNA, complete cds	unknown			384.414	60.0126	43.1538	1096.8	306.102	1132.37	52216.9	50371.6	48765.2	1316.03	766.128	880.605	162.527	845.09	50451.3	987.586	916.338	0.177366	0.922247	55.0575	1.07775	0.000159356	0.000216499	0.000155899	Sja_S23515828(FORWARD)	M32280	AAW24800.1	K07604	NA	"ESG-2AA protein mRNA, complete cds"
>gi|60596628|gb|AY808975.1| Schistosoma japonicum SJCHGC08380 protein mRNA, partial cds	60S ribosomal protein L19			40.3281	68.8769	92.5558	52.79	102.481	107.572	7241.77	9718.13	8859.15	179.853	278.021	302.961	67.2536	87.6144	8606.35	253.612	170.613	0.394188	0.513527	50.4437	1.48647	0.00347603	0.00343869	0.00341654	CNUS0000103540.1(FORWARD)	AY808975.1	AAX24864.2	K12581	GO:0005840;GO:0005622;GO:0006412;GO:0003735	SJCHGC08380 protein
>gi|226477811|emb|FN316842.1| Schistosoma japonicum isolate Anhui full length mRNA clone SJFCA3913.070|FSA001-P00020-F02, complete sequence	hypothetical protein			497.378	133.786	179.474	1609.84	449.024	1473.54	61641.8	61962.8	59289	1915.2	1001.27	1199.46	270.213	1177.47	60964.5	1371.97	1274.72	0.211978	0.923707	47.8257	1.07629	9.05028e-05	0.000161458	9.7384e-05	Sja_S53123641(FORWARD)	FN316842	CAX72573.1	K10385	NA	"isolate Anhui full length mRNA clone SJFCA3913.070|FSA001-P00020-F02, complete sequence"
>gi|56754832|gb|AY813867.1| Schistosoma japonicum SJCHGC06558 protein mRNA, complete cds	hypothetical protein			72.0686	39.2647	84.4867	164.063	176.988	243.537	7256.05	3932.83	6205.09	92.3271	106.084	61.7617	65.2733	194.863	5797.99	86.7241	140.793	0.463611	1.38403	41.1808	0.615967	0.0137135	0.0146159	0.0143017	Sja_S23874547(FORWARD)	AY813867	AAW25599.1	NA	NA	"SJCHGC06558 protein mRNA, complete cds"
>gi|60598089|gb|AY809705.1| Schistosoma japonicum SJCHGC07210 protein mRNA, partial cds	hypothetical protein			335.671	274.084	135.551	215.625	190.949	285.999	14975.4	6912.63	11661.7	438.553	323.834	341.981	248.435	230.858	11183.2	368.122	308.279	0.805879	0.74886	36.2764	1.19412	0.02124	0.0212007	0.0213288	PG005787(FORWARD)	AY809705.1	AAX25594.2	NA	GO:0016020	hypothetical protein
>gi|226477593|emb|FN316784.1| Schistosoma japonicum isolate Anhui full length mRNA clone SJFCA3913.007|FSA001-P00003-L06, complete sequence	hypothetical protein			486.661	83.9073	78.9318	1576.85	482.326	1687.15	51417.9	44171.8	41637.3	1782.12	924.49	1271.24	216.5	1248.78	45742.4	1325.95	1287.36	0.168173	0.970025	35.5318	1.02997	0.00188013	0.00208671	0.00189062	Sja_S53123750(FORWARD)	FN316784	CAX72515.1	K07604	NA	"isolate Anhui full length mRNA clone SJFCA3913.007|FSA001-P00003-L06, complete sequence"
>gi|189503103|gb|EZ000153.1| TSA: Schistosoma japonicum SJCHGC06803 unknown mRNA, mRNA sequence	hypothetical protein			78.4711	107.669	76.0478	338.02	283.56	456.181	14839.6	13559.2	15052.6	569.421	407.77	603.353	87.3961	359.254	14483.8	526.848	443.051	0.19726	0.810863	32.691	1.18914	0.000546866	0.000452767	0.000422678	Sja_S45451821(FORWARD)	EZ000153	ACE06933.1	K10955	GO:0016020	SJCHGC06803 unknown mRNA
>gi|60595799|gb|AY808561.1| Schistosoma japonicum SJCHGC01588 protein mRNA, partial cds	hypothetical protein			15.6579	26.3312	25.7409	59.9474	79.181	58.1565	1162.96	1299.33	1727.69	16.9217	15.5021	18.3059	22.5767	65.7616	1396.66	16.9099	44.1692	0.511141	1.48886	31.6207	0.382844	0.00730223	0.00820869	0.00738343	PG007064(FORWARD)	AY808561.1	AAX24450.2	NA	NA	SJCHGC01588 protein
>gi|60601771|gb|AY811454.1| Schistosoma japonicum SJCHGC06066 protein mRNA, partial cds	synaptotagmin-like protein 4			64.761	34.8751	22.9549	27.214	42.4391	23.0742	682.737	1456.61	1660.09	35.0717	46.901	36.615	40.8637	30.9091	1266.48	39.5292	40.1964	1.0166	0.768951	31.5072	0.983401	0.0292327	0.026617	0.0268074	Sja_S24184142(FORWARD)	AY811454	AAX27343.2	NA	GO:0008270;GO:0006886;GO:0017137	"SJCHGC06066 protein mRNA, partial cds"
>gi|60601023|gb|AY811080.1| Schistosoma japonicum SJCHGC08074 protein mRNA, partial cds	hypothetical protein			15.0305	17.6422	18.946	16.2481	11.6627	14.9746	604.831	420.371	695.469	15.0055	21.27	22.2246	17.2062	14.2951	573.557	19.5	18.3531	0.937509	0.778893	31.2512	1.06249	0.0102208	0.00988307	0.0103888	CNUS0000101881.1(FORWARD)	AY811080.1	AAX26969.2	K08287	GO:0005634;GO:0006350;GO:0006355;GO:0007275;GO:0043565;GO:0003700	SJCHGC08074 protein
>gi|56752882|gb|AY812921.1| Schistosoma japonicum SJCHGC09419 protein mRNA, complete cds	C2 domain containing protein			30.2222	21.1892	39.1649	184.244	141.564	172.725	4611.71	3844.09	5739.89	149.555	124.917	145.703	30.1921	166.178	4731.9	140.058	153.118	0.197182	1.08529	30.9036	0.914709	0.00659526	0.0069179	0.00690151	Sja_S23875493(FORWARD)	AY812921	AAW24653.1	NA	GO:0016020;GO:0006810;GO:0008021;GO:0005509;GO:0030054;GO:0016021;GO:0045202;GO:0005215	"SJCHGC09419 protein mRNA, complete cds"
>gi|226474995|emb|FN316055.1| Schistosoma japonicum isolate Anhui full length mRNA clone SJFCA3831.023|FSA001-P00026-F18, complete sequence	Extracellular superoxide dismutase [Cu-Zn] precursor	√	[7, 28]	1804.82	1270.12	588.989	29.7573	16.452	28.484	22396	17284.4	17278.1	23.1276	20.9702	30.969	1221.31	24.8978	18986.2	25.0223	623.166	1.95985	0.0399537	30.4673	0.0401535	0.00319326	0.00398289	0.00399856	CNUS0000099444.1(FORWARD)	FN316055.1	CAX71781.1	K04565	GO:0006801;GO:0046872;GO:0055114	Extracellular superoxide dismutase
>gi|60595376|gb|AY808372.1| Schistosoma japonicum SJCHGC09430 protein mRNA, partial cds	hypothetical protein			528.226	297.565	511.975	609.941	618.351	716.673	26290.6	21700.9	23622.9	1182.9	1233.79	1012.04	445.922	648.322	23871.4	1142.91	895.616	0.497894	0.723884	26.6537	1.27612	0.00145888	0.00164853	0.00173129	PG001542(FORWARD)	AY808372.1	AAX24261.2	NA	GO:0046872	SJCHGC09430 protein
>gi|56758467|gb|AY815642.1| Schistosoma japonicum SJCHGC06180 protein mRNA, complete cds	Protein CREBRF-like protein			60.5857	68.6925	40.3931	129.525	131.875	102.676	1536.8	2162.89	2408.43	23.7346	13.4476	15.6131	56.5571	121.359	2036.04	17.5984	88.9579	0.635774	1.36423	22.8877	0.197829	0.00864776	0.00936673	0.00823413	Sja_S23872773(FORWARD)	AY815642	AAW27374.1	NA	GO:0005515	"SJCHGC06180 protein mRNA, complete cds"
>gi|28317437|gb|AY222962.1| Schistosoma japonicum clone ZZZ329 mRNA sequence	tetraspanin, putative			18.7962	15.0269	23.896	10.5934	15.5129	18.8541	11481.1	14401.5	16151.9	2353.82	708.27	1201.49	19.2397	14.9868	14011.5	1421.19	720.217	0.0267138	0.0208087	19.4546	1.97329	0.004666	0.00465481	0.00958941	Sja_S23515568(FORWARD)	AY222962	AAP05974.1	K06509	GO:0016020;GO:0016021;GO:0016020;GO:0016021	clone ZZZ329 mRNA sequence
>gi|60599860|gb|AY810585.1| Schistosoma japonicum SJCHGC04865 protein mRNA, partial cds	HORMA domain-containing protein 2			42.6408	57.8331	48.6324	189.942	98.8358	161.797	2168.42	1764.78	2061.13	68.7784	49.0876	48.7206	49.7021	150.192	1998.11	55.5289	102.86	0.4832	1.46015	19.4255	0.539847	0.00204799	0.00128367	0.00177972	CNUS0000098800.1(FORWARD)	AY810585.1	AAX26474.2	K12778	GO:0005634;GO:0046872;GO:0005515;GO:0007067	hypothetical protein
>gi|56755654|gb|AY814274.1| Schistosoma japonicum SJCHGC09168 protein mRNA, partial cds	regulator of G-protein signaling 2			11.0338	14.2868	8.8308	38.9287	23.6207	21.6697	421.406	53.4809	551.097	14.0019	9.9631	11.7701	11.3838	28.073	341.995	11.9117	19.9924	0.569407	1.40419	17.1063	0.595812	0.0796689	0.0841879	0.0779461	Sja_S23874140(FORWARD)	AY814274	AAW26006.1	K07524	GO:0004871	"SJCHGC09168 protein mRNA, partial cds"
>gi|60595440|gb|AY808403.1| Schistosoma japonicum SJCHGC09025 protein mRNA, partial cds	hypothetical protein			18.2385	31.3843	24.1414	13.8084	17.3826	16.3496	330.974	345.625	419.998	23.7929	15.5694	21.6617	24.5881	15.8469	365.532	20.3413	22.4647	1.09452	0.705412	16.2714	0.90548	0.00321208	0.00299149	0.00311647	CNUS0000097195.1(FORWARD)	AY808403.1	AAX24292.2	NA	NA	SJCHGC09025 protein
>gi|60596510|gb|AY808916.1| Schistosoma japonicum SJCHGC08465 protein mRNA, partial cds	hypothetical protein			27.4227	16.0352	45.6441	95.0127	109.005	161.325	1513.9	1268.9	1450.16	63.0688	60.7402	57.28	29.7007	121.781	1410.99	60.363	91.0719	0.326123	1.33719	15.4931	0.662806	0.0012227	0.00167317	0.00146105	CNUS0000101205.1(FORWARD)	AY808916.1	AAX24805.2	NA	GO:0005634;GO:0007165;GO:0006355;GO:0005737;GO:0005515;GO:0006350;GO:0004871;GO:0003700	hypothetical protein
>gi|226477939|emb|FN316932.1| Schistosoma japonicum isolate Anhui full length mRNA clone SJFCA4000|FSA001-P00002-P03, complete sequence	hypothetical protein			1293.5	1377.06	558.831	603.066	604.107	658.03	13430.8	9553.22	8577.02	24.9197	13.5502	14.6584	1076.46	621.734	10520.3	17.7094	849.1	1.26777	0.732228	12.39	0.0208567	0.00987851	0.0110213	0.00962709	Sja_S53123577(FORWARD)	FN316932	CAX72663.1	NA	NA	"isolate Anhui full length mRNA clone SJFCA4000|FSA001-P00002-P03, complete sequence"
>gi|226479933|emb|FN317532.1| Schistosoma japonicum isolate Anhui full length mRNA clone SJFCE1389|FSE001-P00006-I09, complete sequence	tRNA (adenine(58)-N(1))-methyltransferase non-catalytic subunit TRM6			29.1627	24.4459	22.3879	22.6801	27.1455	40.9208	383.259	784.326	612.502	77.9613	63.5514	60.4762	25.3322	30.2488	593.362	67.3296	48.7892	0.519217	0.619989	12.1618	1.38001	0.0201637	0.0194942	0.02439	CNUS0000100831.1(FORWARD)	FN317532.1	CAX73263.1	K03256	GO:0016020;GO:0005515;GO:0005576	translation initiation factor eIF-3 subunit P62
>gi|56754822|gb|AY813862.1| Schistosoma japonicum SJCHGC02316 protein mRNA, complete cds	Protein-cysteine N-palmitoyltransferase porcupine			142.678	192.184	240.581	375.054	224.365	87.4253	2095.03	1968.08	3012.16	183.349	293.204	207.128	191.814	228.948	2358.42	227.893	228.421	0.839741	1.00231	10.3249	0.997691	0.00973065	0.0165764	0.0125543	CNUS0000099511.1(FORWARD)	AY813862.1	AAW25594.1	K00181	GO:0005634;GO:0003677;GO:0006350;GO:0006355;GO:0005622;GO:0008270;GO:0005634;GO:0003677;GO:0006350;GO:0006355;GO:0005622;GO:0008270	zinc finger protein
>gi|226467613|emb|FN313949.1| Schistosoma japonicum isolate Anhui full length mRNA clone SJFCA0612|FSA001-P00033-J09, complete sequence	Lysosomal acid lipase/cholesteryl ester hydrolase			10.3897	11.9959	12.7508	2821.8	1073.83	1512.27	8244.81	4358.75	8768.83	32.5699	21.4539	20.3887	11.7121	1802.63	7124.13	24.8042	913.717	0.0128181	1.97285	7.79687	0.0271464	0.018093	0.0217486	0.018123	Sja_S53128740(FORWARD)	FN313949	CAX69683.1	K01052	GO:0016042;GO:0016787;GO:0005576	"isolate Anhui full length mRNA clone SJFCA0612|FSA001-P00033-J09, complete sequence"
>gi|60596679|gb|AY809000.1| Schistosoma japonicum SJCHGC07449 protein mRNA, partial cds	hypothetical protein			7.7751	19.1729	35.2263	296.195	417.145	482.331	1777.47	1535.32	1449.66	75.0587	48	66.4581	20.7248	398.557	1587.49	63.1723	230.865	0.0897702	1.72637	6.87626	0.273633	0.00225735	0.00803093	0.00189006	PG003338(FORWARD)	AY809000.1	AAX24889.2	NA	GO:0005319;GO:0006869	SJCHGC07449 protein
>gi|56759395|gb|AY816106.1| Schistosoma japonicum SJCHGC03662 protein mRNA, complete cds	Multidrug resistance protein			57.701	26.3294	18.9968	577.588	592.748	437.328	2127.47	1913.49	1626.6	46.7716	35.9709	37.0442	34.3424	535.888	1889.19	39.9289	287.908	0.119282	1.86131	6.56176	0.138686	0.00260434	0.00300363	0.00294213	CNUS0000101608.1(FORWARD)	AY816106.1	AAW27838.1	K05658	GO:0005319;GO:0005524;GO:0009276;GO:0006869;GO:0016021;GO:0042626;GO:0005886	multidrug resistance protein
>gi|226467739|emb|FN314013.1| Schistosoma japonicum isolate Anhui full length mRNA clone SJFCA2175.002|FSA_113_21_E03, complete sequence	putative fibropellin Ia			106.317	116.782	84.5159	2846.27	2923.84	1595.79	9173.69	8567.7	7140.96	27.0544	19.4414	18.6583	102.538	2455.3	8294.12	21.718	1278.92	0.0801758	1.91982	6.48526	0.0169816	0.00261562	0.000884874	0.00261348	Sja_S53128677(FORWARD)	FN314013	CAX69746.1	K02599	GO:0016020;GO:0005515;GO:0007275;GO:0005509;GO:0016021	"isolate Anhui full length mRNA clone SJFCA2175.002|FSA_113_21_E03, complete sequence"
>gi|60701384|gb|AY915888.1| Schistosoma japonicum SJCHGC09824 protein mRNA, complete cds	NPDC1 superfamily member			118.112	61.8735	43.3634	3263.32	2504.9	3279.99	12079.3	12060.3	12061.8	1193.36	462.452	502.805	74.4495	3016.07	12067.1	719.538	1867.8	0.0398594	1.61477	6.46059	0.385232	9.79157e-07	0.000388223	0.000207252	CNUS0000107567.1(FORWARD)	AY915888.1	AAX31109.1	NA	GO:0016021	SJCHGC09824 protein
>gi|226472829|emb|FN315369.1| Schistosoma japonicum isolate Anhui full length mRNA clone SJFCA3662.007|FSA001-P00012-L13, complete sequence	hypothetical protein			12.0474	13.1089	8.0097	1178.68	498.515	712.44	4351.51	1587.78	1754.82	8.8894	12.9136	6.5643	11.0553	796.545	2564.7	9.45577	403.8	0.0273782	1.97262	6.35141	0.0234169	0.0519398	0.064091	0.0519633	PG009681(FORWARD)	FN315369.1	CAX71096.1	NA	NA	hypothetical protein
>gi|226467517|emb|FN313901.1| Schistosoma japonicum isolate Anhui full length mRNA clone SJFCA0545|FSA001-P00029-D20, complete sequence	catechol-O-methyltransferase domain containing protein 1			36.248	88.8275	68.3472	340.333	246.621	461.343	6470.6	6539.24	9664.54	2551.39	1569.43	2172.49	64.4742	349.432	7558.13	2097.77	1223.6	0.0526922	0.285577	6.17695	1.71442	0.00955923	0.00932271	0.0178451	PG010093(FORWARD)	FN313901.1	CAX69635.1	K00588	GO:0008171	putative catechol-O-methyltransferase domain containing 1
>gi|226479175|emb|FN317352.1| Schistosoma japonicum isolate Anhui full length mRNA clone SJFCE1070|FSE_182_43_C06, complete sequence	Beta-secretase 2			177.329	344.865	269.899	69.5103	90.2143	142.174	1561.61	1762.84	2063.87	250.346	367.631	365.38	264.031	100.633	1796.11	327.786	295.908	0.892273	0.340081	6.06982	1.10773	0.0036328	0.00267608	0.00317723	Sja_S53122959(FORWARD)	FN317352	CAX73083.1	K04521	GO:0006508;GO:0008233;GO:0007586;GO:0005576;GO:0004194;GO:0004190	"isolate Anhui full length mRNA clone SJFCE1070|FSE_182_43_C06, complete sequence"
>gi|257206367|emb|FN327111.1| Schistosoma japonicum isolate Anhui full length mRNA clone SJFCE5268|FSE001-P00026-H13, complete sequence	macrophage-expressed gene 1 protein			11.7055	14.6074	19.5529	64.3809	56.6494	84.23	446.793	339.943	418.764	78.0793	53.2954	61.6328	15.2886	68.4201	401.833	64.3358	66.378	0.230326	1.03077	6.05371	0.969235	0.003457	0.00364354	0.00286183	CNUS0000102413.1(FORWARD)	FN327111.1	CAX82835.1	NA	NA	macrophage expressed gene 1
>gi|60595851|gb|AY808587.1| Schistosoma japonicum SJCHGC08029 protein mRNA, partial cds	Inositol 1,4,5-trisphosphate receptor type			1035.94	907.236	783.284	273.869	396.621	333.925	3122.04	3272.4	4751.75	231.025	152.44	154.001	908.819	334.805	3715.4	179.155	621.812	1.46157	0.538435	5.97511	0.288118	0.0205014	0.0113701	0.0110599	PG003346(FORWARD)	AY808587.1	AAX24476.2	K04958	GO:0005216;GO:0006811;GO:0016020;GO:0055085	inositol 145-trisphosphate receptor
>gi|60599966|gb|AY810638.1| Schistosoma japonicum SJCHGC04937 protein mRNA, partial cds	similar to cathepsin L	√	[7]	313.041	344.794	197.729	3509.62	2021.28	2425.47	10167.4	6459.98	9269.29	21.6509	27.1923	20.2092	285.188	2652.12	8632.24	23.0175	1468.65	0.194183	1.80582	5.87765	0.0156725	0.00905141	0.00814187	0.00823279	CNUS0000097938.1(FORWARD)	AY810638.1	AAX26527.2	K01368	GO:0006508;GO:0008233;GO:0004197;GO:0005576	SJCHGC04937 protein
>gi|56759293|gb|AY816055.1| Schistosoma japonicum SJCHGC06413 protein mRNA, complete cds	hypothetical protein			48.0927	68.2894	33.4186	793.847	1302.39	1566.93	4302.42	3816.09	2427.97	15.8734	19.9834	15.4654	49.9336	1221.06	3515.49	17.1074	635.495	0.0785743	1.92143	5.5319	0.0269198	0.012355	0.0485179	0.012386	PG003527(FORWARD)	AY816055.1	AAW27787.1	NA	GO:0005737	SJCHGC06413 protein
>gi|56758199|gb|AY815508.1| Schistosoma japonicum SJCHGC08568 protein mRNA, complete cds	hypothetical protein			74.1754	36.5423	36.4689	103.227	97.1155	153.045	581.478	498.795	787.928	115.678	110.567	101.555	49.0622	117.796	622.734	109.267	113.531	0.432148	1.03756	5.48514	0.962438	0.0118292	0.00898845	0.0144719	PG011153(FORWARD)	AY815508.1	AAW27240.1	NA	GO:0005737	hypothetical protein
>gi|56756562|gb|AY814722.1| Schistosoma japonicum SJCHGC06304 protein mRNA, complete cds	CD36-like class B scavenger receptor			244.163	380.261	341.888	4640.97	3729.72	2331.06	10075.5	10274	9458.7	109.024	60.8269	88.9067	322.104	3567.25	9936.09	86.2526	1944.68	0.165634	1.83437	5.10938	0.0443532	0.000335703	0.0030119	0.00032272	Sja_S23873692(FORWARD)	AY814722	AAW26454.1	K12384	GO:0007155;GO:0005515;GO:0004872;GO:0016021;GO:0005886;GO:0007155;GO:0005515;GO:0004872;GO:0016021;GO:0005886	"SJCHGC06304 protein mRNA, complete cds"
>gi|226479203|emb|FN317366.1| Schistosoma japonicum isolate Anhui full length mRNA clone SJFCE1101|FSE_195_23_G03, complete sequence	2-acylglycerol O-acyltransferase 2-A			147.382	126.316	159.905	3154.53	3258.92	3683.41	18191.6	17718.2	22306	4239.65	4326.03	4874.67	144.534	3365.62	19405.3	4480.12	3922.87	0.0368441	0.857949	4.9467	1.14205	0.0028044	0.00326335	0.00354503	CNUS0000100415.1(FORWARD)	FN317366.1	CAX73097.1	K11160	GO:0016747	2-acylglycerol O-acyltransferase 2-A
>gi|226466535|emb|FN313669.1| Schistosoma japonicum isolate Anhui full length mRNA clone SJFCA0162|FSA_115_75_C10, complete sequence	Neurogenic locus notch protein homolog precursor			41.4155	29.3495	35.9648	34.1822	32.5751	31.2797	295.351	190.514	305.179	76.1481	72.4291	71.2386	35.5766	32.679	263.682	73.2719	54.4243	0.65369	0.600449	4.84493	1.34631	0.0106048	0.012172	0.0173386	Sja_S53129221(FORWARD)	FN313669	CAX69403.1	K06051	GO:0005515	"isolate Anhui full length mRNA clone SJFCA0162|FSA_115_75_C10, complete sequence"
>gi|56754254|gb|AY813583.1| Schistosoma japonicum SJCHGC02848 protein mRNA, complete cds	Lysosome membrane protein 2			10.3504	13.9113	17.2097	386.039	1142.22	1460.55	3056.64	2111.04	2032.3	46.8143	44.4771	43.1034	13.8238	996.27	2399.99	44.7983	520.534	0.026557	1.91394	4.61064	0.0860621	0.00934707	0.0804983	0.00942865	CNUS0000096572.1(FORWARD)	AY813583.1	AAW25315.1	K12384	GO:0007155;GO:0005515;GO:0004872;GO:0016021;GO:0005886	SJCHGC02848 protein
>gi|226490183|emb|FN313600.1| Schistosoma japonicum isolate Anhui full length mRNA clone SJFCA0043|FSA_058_82_B11, complete sequence	Cysteine-rich protein 1			170.003	89.7674	72.4974	4327.05	2873.85	3989.58	9085.42	8037.98	8879.4	143.119	87.8521	74.322	110.756	3730.16	8667.6	101.764	1920.46	0.0576717	1.94233	4.5133	0.0529897	0.000637874	0.000292776	0.000655232	Sja_S53118663(FORWARD)	FN313600	CAX69334.1	K09851	GO:0005856;GO:0005515;GO:0008270;GO:0005737	"isolate Anhui full length mRNA clone SJFCA0043|FSA_058_82_B11, complete sequence"
>gi|60611092|gb|AY812649.1| Schistosoma japonicum SJCHGC06583 protein mRNA, partial cds	CLECT superfamily member			3528.41	4223.01	3878.56	96.4739	77.2992	141.394	18770.4	18556	23156.2	4415.67	5909.7	5146.18	3876.66	105.056	20160.9	5157.18	4516.92	0.858253	0.0232583	4.46341	1.14175	0.00429773	0.00270282	0.00546795	PG005280(FORWARD)	AY812649.1	AAX28538.2	K10955	GO:0005488	SJCHGC06583 protein
>gi|60597375|gb|AY809348.1| Schistosoma japonicum SJCHGC08962 protein mRNA, partial cds	hypothetical protein			23.4896	93.8138	36.4472	1753	1180.71	1573.25	3801.86	2001.39	4459.89	20.0294	14.2436	21.8471	51.2502	1502.32	3421.05	18.7067	776.785	0.0659774	1.93402	4.40411	0.0240822	0.0233229	0.0427113	0.0216802	Sja_S24186248(FORWARD)	AY809348	AAX25237.2	NA	NA	"SJCHGC08962 protein mRNA, partial cds"
>gi|60597863|gb|AY809592.1| Schistosoma japonicum SJCHGC02709 protein mRNA, partial cds	2-acylglycerol O-acyltransferase 2			44.64	31.2467	20.4169	967.362	943.596	668.452	2050.21	2107.15	2379.96	133.538	153.469	127.538	32.1012	859.803	2179.11	138.182	498.992	0.064332	1.72308	4.36701	0.276921	0.00126478	0.0108397	0.00135048	PG005705(FORWARD)	AY809592.1	ABA40313.1	K11160	GO:0016747	SJCHGC02709 protein
>gi|226467597|emb|FN313941.1| Schistosoma japonicum isolate Anhui full length mRNA clone SJFCA0599|FSA001-P00032-O02, complete sequence	monocarboxylate transporter			934.493	1160.52	1204.5	1105.63	1485.51	1006.34	5430.02	4578.12	4931.8	785.314	982.53	858.344	1099.84	1199.16	4979.98	875.396	1149.5	0.956798	1.0432	4.33231	0.761547	0.00337514	0.00454291	0.00270711	CNUS0000101947.1(FORWARD)	FN313941.1	CAX69675.1	K11810	GO:0015711;GO:0016021;GO:0015355;GO:0005886;GO:0015293	solute carrier family 16 member 1
>gi|226466651|emb|FN313727.1| Schistosoma japonicum isolate Anhui full length mRNA clone SJFCA0275|FSA001-P00006-M13, complete sequence	Cathepsin B-like cysteine proteinase	√	[7,14]	23.5762	34.4232	33.1949	461.851	587.614	999.292	1802.96	1187.43	1588.07	11.8861	14.5939	20.9383	30.3981	682.919	1526.15	15.8061	356.659	0.0852303	1.91477	4.27904	0.0443172	0.00733757	0.0386038	0.00700804	CNUS0000101790.1(FORWARD)	FN313727.1	CAX69461.1	K01363	GO:0006508;GO:0008233;GO:0004197;GO:0005764	Cathepsin B-like cysteine proteinase precursor
>gi|226480721|emb|FN317728.1| Schistosoma japonicum isolate Anhui full length mRNA clone SJFCE1750|FSE001-P00022-I22, complete sequence	hypothetical protein			287.314	218.989	218.675	281.869	317.425	511.699	1377.08	1008.67	1728.04	266.964	207.253	341.364	241.659	370.331	1371.26	271.86	321.096	0.752609	1.15334	4.27058	0.846664	0.016241	0.0121205	0.0114161	CNUS0000100574.1(FORWARD)	FN317728.1	AAX26844.2	NA	NA	SJCHGC08521 protein
>gi|60602739|gb|AY811938.1| Schistosoma japonicum SJCHGC05951 protein mRNA, partial cds	pupative Jagged-1a			18.0987	29.005	20.6217	1929.08	2829.69	1204.46	5135.7	4682.92	4503.16	152.88	436.837	230.643	22.5751	1987.74	4773.93	273.453	1130.6	0.0199674	1.75813	4.22248	0.241866	0.000795034	0.0134943	0.00143112	CNUS0000100482.1(FORWARD)	AY811938.1	AAX27827.2	K02599	GO:0007154;GO:0016020;GO:0005515	SJCHGC05951 protein
>gi|171473795|gb|AY222874.2| Schistosoma japonicum SJCHGC02868 protein mRNA, complete cds	Cathepsin L-like proteinase	√	[7]	45.8916	45.2559	46.856	214.261	178.999	289.906	476.931	573.279	682.103	16.456	16.6424	23.0818	46.0012	227.722	577.438	18.7267	136.862	0.336114	1.66389	4.21913	0.13683	0.00604588	0.00757021	0.00518187	PG006680(FORWARD)	AY222874.2	AAP05886.1	K01368	GO:0008234	SJCHGC02868 protein
>gi|60601639|gb|AY811388.1| Schistosoma japonicum SJCHGC05846 protein mRNA, partial cds	E3 ubiquitin-protein ligase RNF14			142.02	241.594	327.474	549.275	970.609	1045.01	2795.1	2318.11	2059.42	140.897	375.416	333.733	237.03	854.965	2390.88	283.349	569.157	0.416457	1.50216	4.20074	0.497839	0.00760489	0.0264136	0.0086239	CNUS0000106158.1(FORWARD)	AY811388.1	AAX27277.2	K11971	GO:0016020;GO:0005515;GO:0008270;GO:0006512;GO:0016874	hypothetical protein
>gi|56758425|gb|AY815621.1| Schistosoma japonicum SJCHGC09193 protein mRNA, complete cds	GLIPR1-like protein 1/venom allergen-like (VAL) 28 protein			232.374	155.889	56.5634	341.473	171.798	302.022	510.418	809.696	1260.53	35.6308	21.9366	21.9191	148.275	271.764	860.214	26.4955	210.02	0.706006	1.29399	4.09587	0.126157	0.0589607	0.0620746	0.0319967	CNUS0000103732.1(FORWARD)	AY815621.1	AAW27353.1	K12581	GO:0005576	SJCHGC09193 protein
>gi|60687929|gb|AY915077.1| Schistosoma japonicum SJCHGC02891 protein mRNA, partial cds	Microsomal glutathione S-transferase 1	√	[7]	77.6465	50.5082	28.8894	3579.14	2094.11	2773.61	6035.37	4878.11	6615.36	73.7594	41.794	28.589	52.348	2815.62	5842.95	48.0475	1433.98	0.0365053	1.96349	4.07463	0.0335063	0.00390218	0.00927079	0.00386016	CNUS0000101227.1(FORWARD)	AY915077.1	AAX30298.2	K00799	GO:0004364;GO:0005792;GO:0005783;GO:0016021;GO:0005739;GO:0005741;GO:0050220	membrane associated proteins in eicosanoid and glutathione metabolism family member
>gi|56754328|gb|AY813620.1| Schistosoma japonicum SJCHGC05460 protein mRNA, complete cds	Alpha-N-acetylgalactosaminidase			90.5006	175.656	116.171	618.168	785.462	1190.27	2466.39	1605.78	1665.91	35.6635	51.8643	37.9309	127.442	864.633	1912.7	41.8196	496.038	0.25692	1.74308	3.85595	0.0843072	0.0133177	0.0630596	0.0108924	Sja_S23874794(FORWARD)	AY813620	AAW25352.1	K01189	GO:0003824;GO:0008152;GO:0005975;GO:0043169	"SJCHGC05460 protein mRNA, complete cds"
>gi|60595659|gb|AY808492.1| Schistosoma japonicum SJCHGC07564 protein mRNA, partial cds	Semaphorin-5B			15.5061	61.401	80.298	451.401	1029.26	1110.07	2585.33	1606.12	1518.54	86.4744	162.173	143.626	52.4017	863.58	1903.33	130.758	497.169	0.1054	1.73699	3.82833	0.263005	0.0179763	0.0994342	0.0198061	PG001413(FORWARD)	AY808492.1	AAX24381.2	K06841	NA	SJCHGC07564 protein
>gi|226470467|emb|FN314782.1| Schistosoma japonicum isolate Anhui full length mRNA clone SJFCA3353.005|FSA001-P00026-N06, complete sequence	Cathepsin L-like proteinase	√	[7]	418.146	333.81	179.702	2789.13	1755.1	2760.01	5536.77	5220.12	4952.92	11.7779	10.6158	8.3469	310.552	2434.75	5236.6	10.2469	1372.65	0.226243	1.77376	3.81496	0.00746503	0.000212859	0.00841828	0.000514402	Sja_S53127313(FORWARD)	FN314782	CAX70514.1	K01368	GO:0006508;GO:0008233;GO:0004197;GO:0005764	"isolate Anhui full length mRNA clone SJFCA3353.005|FSA001-P00026-N06, complete sequence"
>gi|226471163|emb|FN314931.1| Schistosoma japonicum isolate Anhui full length mRNA clone SJFCA3458.004|FSA001-P00019-J06, complete sequence	Saposin B domain-containing protein			1157.03	1011.59	1009.1	7311.69	14534.2	14823.1	26841.5	24150.7	24582.3	278.042	224.099	330.131	1059.24	12223	25191.5	277.424	6641.12	0.159497	1.8405	3.79326	0.0417736	0.000529775	0.0292247	0.000554035	PG007422(FORWARD)	FN314931.1	CAX70663.1	NA	NA	Saposin B domain-containing protein
>gi|60601463|gb|AY811300.1| Schistosoma japonicum SJCHGC03518 protein mRNA, partial cds	Zinc finger protein 362			73.9646	62.0331	56.6105	366.94	599.884	295.214	1031.9	874.912	824.674	32.5288	33.7133	27.6957	64.2027	420.679	910.496	31.3126	242.441	0.264818	1.73518	3.75554	0.129156	0.00227662	0.0251856	0.00242376	CNUS0000096065.1(FORWARD)	AY811300.1	AAX27189.2	K12581	GO:0005622;GO:0008270	SJCHGC03518 protein
>gi|60596624|gb|AY808973.1| Schistosoma japonicum SJCHGC07908 protein mRNA, partial cds	hypothetical protein			12.4346	17.2978	31.0761	1258.58	821.403	1190.04	2335.3	2230.82	2271.5	182.066	102.706	98.954	20.2695	1090.01	2279.21	127.909	608.959	0.0332855	1.78996	3.74279	0.210045	0.00010598	0.004233	1.78723e-05	CNUS0000096592.1(FORWARD)	AY808973.1	AAX24862.2	NA	GO:0016020;GO:0006486;GO:0008417;GO:0018392;GO:0005794;GO:0016021	SJCHGC07908 protein
>gi|56759215|gb|AY816016.1| Schistosoma japonicum SJCHGC01713 protein mRNA, complete cds	2-acylglycerol O-acyltransferase			84.9758	28.4157	58.9821	2183.98	1895.25	1414.41	3752.32	3875.35	4349.97	356.817	294.959	268.021	57.4579	1831.21	3992.55	306.599	1068.91	0.0537539	1.71317	3.73517	0.286834	0.00110558	0.0166788	0.00154048	Sja_S23872399(FORWARD)	AY816016	AAW27748.1	K11160	GO:0006071;GO:0005783;GO:0003846;GO:0004144;GO:0016021;GO:0005789;GO:0008610;GO:0006629	"SJCHGC01713 protein mRNA, complete cds"
>gi|60602577|gb|AY811857.1| Schistosoma japonicum SJCHGC04834 protein mRNA, partial cds	Ectonucleoside triphosphate diphosphohydrolase			582.77	953.163	731.337	778.383	912.244	505.076	2798.87	2489.82	3175.23	630.318	912.18	738.747	755.757	731.901	2821.31	760.415	758.086	0.996928	0.965459	3.72162	1.00307	0.00848154	0.0111453	0.00740933	CNUS0000105374.1(FORWARD)	AY811857.1	AAX27746.2	K12305	GO:0016020;GO:0000287;GO:0005509;GO:0016021;GO:0017110	guanosine-diphosphatase
>gi|60595993|gb|AY808658.1| Schistosoma japonicum SJCHGC08479 protein mRNA, partial cds	hypothetical protein			139.232	114.127	168.803	2592.37	2539.24	3123.97	5985.5	5732.79	4879.65	336.751	168.174	266.279	140.721	2751.86	5532.65	257.068	1504.46	0.0935355	1.82913	3.67749	0.17087	0.00205591	0.0163618	0.00196842	CNUS0000098815.1(FORWARD)	AY808658.1	AAX24547.2	NA	GO:0016740	hypothetical protein
>gi|60600328|gb|AY810819.1| Schistosoma japonicum SJCHGC07710 protein mRNA, partial cds	cyclin-dependent kinase 16			179.263	270.25	249.325	1132.83	1390.07	1144.13	3750.58	2804.44	3001.38	368.738	656.18	527.119	232.946	1222.34	3185.47	517.346	869.844	0.267802	1.40524	3.66211	0.594757	0.00562118	0.0152891	0.00930039	PG008575(FORWARD)	AY810819.1	AAX26708.2	K08820	GO:0004672;GO:0005524;GO:0006468	serine/threonine protein kinase
>gi|60595675|gb|AY808500.1| Schistosoma japonicum SJCHGC04284 protein mRNA, partial cds	hypothetical protein			32.7144	53.0353	32.0006	129.793	179.518	109.036	426.931	275.879	266.978	24.0513	22.4687	26.8336	39.2501	139.449	323.263	24.4512	89.3495	0.439287	1.56071	3.61796	0.273658	0.0178886	0.0452202	0.0145805	CNUS0000099139.1(FORWARD)	AY808500.1	AAX24389.2	K12581	GO:0003677;GO:0005634;GO:0006350;GO:0006355;GO:0008270	ectopic virus integration site
>gi|56756584|gb|AY814733.1| Schistosoma japonicum SJCHGC07483 protein mRNA, complete cds	twik family of potassium channels-related			180.96	70.7695	92.3802	583.603	628.058	676.025	1228.45	1219.44	1549.46	50.3194	45.0275	36.9675	114.703	629.229	1332.45	44.1048	371.966	0.30837	1.69163	3.58218	0.118572	0.00503864	0.00739661	0.00374146	CNUS0000102966.1(FORWARD)	AY814733.1	AAW26465.1	K04917	GO:0016020;GO:0030955;GO:0006813;GO:0005244;GO:0005267;GO:0016021	twik family of potassium channels-related
>gi|56757296|gb|AY815088.1| Schistosoma japonicum SJCHGC04259 protein mRNA, complete cds	serine/threonine protein kinase			414.739	414.384	383.729	1690.47	2132.5	1420.72	5019.41	4441.01	4473.33	734.297	965.524	838.34	404.284	1747.9	4644.59	846.054	1296.97	0.311713	1.34767	3.58109	0.652329	0.000929595	0.00544271	0.00211114	CNUS0000098168.1(FORWARD)	AY815088.1	AAW26820.1	K08820	GO:0005634;GO:0005524;GO:0004693;GO:0006350;GO:0006355;GO:0006468;GO:0005737	serine/threonine protein kinase
>gi|60598281|gb|AY809801.1| Schistosoma japonicum SJCHGC04951 protein mRNA, partial cds	hypothetical protein			967.934	699.22	903.475	2771.8	1585.64	818.857	4134.81	4090.15	5929.62	1424.33	760.238	713.861	856.876	1725.43	4718.19	966.145	1345.79	0.636709	1.2821	3.50589	0.717902	0.0111324	0.0571357	0.0190162	CNUS0000097388.1(FORWARD)	AY809801.1	AAX25690.2	NA	GO:0016021;GO:0006118;GO:0005886	hypothetical protein
>gi|56753893|gb|AY813412.1| Schistosoma japonicum SJCHGC04146 protein mRNA, complete cds	Beta-1,4-galactosyltransferase 4			396.212	759.162	480.464	1046.51	1097.64	953.981	2692.55	2643.93	2811.12	203.024	162.709	131.015	545.279	1032.71	2715.87	165.583	788.995	0.691106	1.30889	3.44219	0.209866	0.00216363	0.00147533	0.000324026	CNUS0000105665.1(FORWARD)	AY813412.1	AAW25144.1	K07968	GO:0016020;GO:0003945;GO:0005794;GO:0005975;GO:0016021;GO:0003831;GO:0030145	SJCHGC04146 protein
>gi|226469281|emb|FN314387.1| Schistosoma japonicum isolate Anhui full length mRNA clone SJFCA2896.002|FSA001-P00025-F02, complete sequence	zinc finger protein			1865.83	1862.2	2041.87	2313.29	1968.33	2493.54	7749.45	5951.29	8286.98	2242.28	2065.49	1973.46	1923.3	2258.39	7329.24	2093.75	2176.07	0.883842	1.03783	3.36812	0.96217	0.0074344	0.00585572	0.00904439	CNUS0000099510.1(FORWARD)	FN314387.1	CAX70120.1	K06230	GO:0005634;GO:0003677;GO:0006350;GO:0006355;GO:0005622;GO:0008270;GO:0005634;GO:0003677;GO:0006350;GO:0006355;GO:0005622;GO:0008270	zinc finger protein
>gi|56754070|gb|AY813494.1| Schistosoma japonicum SJCHGC02541 protein mRNA, complete cds	Synaptotagmin-like protein 4			651.169	873.951	522.018	5074.71	4106.8	2356.06	8326.58	8181.78	9178.58	1359.56	1268.72	1122.68	682.379	3845.85	8562.31	1250.32	2548.09	0.2678	1.50931	3.36029	0.490691	0.0012998	0.0242997	0.00129109	Sja_S23874920(FORWARD)	AY813494	AAW25226.1	K01104	GO:0016020;GO:0006810;GO:0008021;GO:0030054;GO:0005515;GO:0005509;GO:0016021;GO:0045202;GO:0005215	"SJCHGC02541 protein mRNA, complete cds"
>gi|226466741|emb|FN313772.1| Schistosoma japonicum isolate Anhui full length mRNA clone SJFCA0338|FSA001-P00011-H12, complete sequence	putative kunitz-type protease inhibitor			56.5424	46.5815	65.5971	679.827	599.662	1664.33	2168.7	1842.64	1176.85	17.6371	13.378	24.7429	56.2403	981.274	1729.39	18.586	518.757	0.108414	1.89159	3.33373	0.035828	0.0148924	0.176028	0.0141786	CNUS0000102606.1(FORWARD)	FN313772.1	CAX69506.1	K03909	GO:0004867;GO:0005515;GO:0005576	tissue factor pathway inhibitor
>gi|60701603|gb|AY915899.1| Schistosoma japonicum SJCHGC09835 protein mRNA, partial cds	Serine/threonine-protein kinase 17A			130.036	90.9964	62.2477	283.406	326.086	323.382	928.788	540.789	689.319	144.157	107.465	111.626	94.4267	310.958	719.632	121.083	216.02	0.437119	1.43948	3.33132	0.560515	0.012497	0.0417597	0.0139031	CNUS0000096383.1(FORWARD)	AY915899.1	AAX31120.2	K08804	GO:0046872;GO:0004674;GO:0005524;GO:0006468	serine/threonine protein kinase
>gi|56758137|gb|AY815477.1| Schistosoma japonicum SJCHGC03327 protein mRNA, complete cds	Ectonucleoside triphosphate diphosphohydrolase 7			1214.02	1305.36	927.323	812.811	1201.05	876.327	3603.9	3357.36	4226.87	1230.44	1041.76	1020.74	1148.9	963.395	3729.37	1097.65	1123.27	1.02281	0.857668	3.3201	0.977185	0.0101058	0.00760062	0.00586974	CNUS0000103135.1(FORWARD)	AY815477.1	AAW27209.1	K12305	GO:0016020;GO:0000287;GO:0031410;GO:0016021;GO:0017110	SJCHGC03327 protein
>gi|226467603|emb|FN313944.1| Schistosoma japonicum isolate Anhui full length mRNA clone SJFCA0605|FSA001-P00033-D20, complete sequence	High-affinity cationic amino acid transporter 1			772.905	775.379	588.67	2427.5	3875.99	2513.32	6818.56	7695.57	7085.15	1083.17	1691.26	1449.39	712.318	2938.93	7199.76	1407.94	2173.44	0.327738	1.35221	3.31262	0.647794	0.000755695	0.00140955	0.000180483	CNUS0000095953.1(FORWARD)	FN313944.1	CAX69678.1	K13863	GO:0016020;GO:0006865;GO:0016021;GO:0015171	High-affinity cationic amino acid transporter 1
>gi|226487849|emb|FN319864.1| Schistosoma japonicum isolate Anhui full length mRNA clone SJFCE3442.005|FSE_162_54_F07, complete sequence	Leishmanolysin-like peptidase	√	[28]	264.84	311.475	304.592	64.8813	114.773	87.9539	870.791	635.782	867.759	151.357	184.329	228.007	293.635	89.2028	791.444	187.898	240.767	1.21958	0.370495	3.28718	0.780415	0.0148072	0.00817794	0.00844531	PG009048(FORWARD)	FN319864.1	CAX75588.1	K13539	GO:0004222;GO:0006508;GO:0007155;GO:0008270;GO:0016020	unc-13 (munc13)
>gi|60597255|gb|AY809288.1| Schistosoma japonicum SJCHGC08558 protein mRNA, partial cds	hypothetical protein			1020.88	1594.45	1367.56	980.601	1731.71	2322.59	5767.89	4198.44	4568.73	666.105	1407.82	1478.68	1327.63	1678.3	4845.02	1184.2	1502.97	0.88334	1.11666	3.22364	0.78791	0.0157048	0.030004	0.0185588	CNUS0000100034.1(FORWARD)	AY809288.1	AAX25177.2	NA	GO:0016020;GO:0016021;GO:0016020;GO:0016021;GO:0016021;GO:0016020;GO:0016021	hypothetical protein
>gi|60596646|gb|AY808984.1| Schistosoma japonicum SJCHGC08239 protein mRNA, partial cds	eps8-related protein			861.404	852.111	755.732	2047.34	2150.62	1643.61	4714.4	4032.94	4630.05	721.415	377.137	406.954	823.082	1947.19	4459.13	501.835	1385.14	0.594224	1.40578	3.21927	0.3623	0.00194921	0.00831475	0.000864174	CNUS0000106371.1(FORWARD)	AY808984.1	AAX24873.2	NA	GO:0005515;GO:0004715;GO:0005524;GO:0006468;GO:0005737	SJCHGC08239 protein
>gi|56753751|gb|AY813341.1| Schistosoma japonicum SJCHGC00620 protein mRNA, complete cds	BI-1-like superfamily member			166.714	228.92	173.625	1862.69	3819.4	3861.1	5560.87	4840.06	5718.82	56.9371	85.5641	69.0079	189.753	3181.06	5373.25	70.503	1685.41	0.112586	1.88741	3.1881	0.0418314	0.00155216	0.0546127	0.00136213	CNUS0000103116.1(FORWARD)	AY813341.1	AAW25073.1	K06890	NA	SJCHGC00620 protein
>gi|60595404|gb|AY808386.1| Schistosoma japonicum SJCHGC06355 protein mRNA, partial cds	Secretory phospholipase A2 receptor			539.068	577.537	716.043	1084.06	1131.7	639.795	2464.45	2567.05	2543.96	717.593	604.486	606.288	610.883	951.854	2525.15	642.789	797.322	0.766169	1.19381	3.16705	0.806186	0.000300851	0.00548749	0.000653767	CNUS0000097059.1(FORWARD)	AY808386.1	AAX24275.2	K06560	GO:0005488	subfamily M23B non-peptidase homologue (M23 family)
>gi|56754824|gb|AY813863.1| Schistosoma japonicum SJCHGC09323 protein mRNA, complete cds	hypothetical protein			361.44	351.422	156.73	1246.41	916.886	1393.94	2195.83	2173.76	2639.18	10.0862	8.146	15.5701	289.864	1185.75	2336.26	11.2674	737.805	0.392874	1.60713	3.1665	0.0152716	0.00558232	0.00377948	0.00205255	Sja_S23874551(FORWARD)	AY813863	AAW25595.1	NA	GO:0016021;GO:0005886;GO:0016021;GO:0005886	"SJCHGC09323 protein mRNA, complete cds"
>gi|60598267|gb|AY809794.1| Schistosoma japonicum SJCHGC03011 protein mRNA, partial cds	Alpha-N-acetylgalactosaminidase			392.546	347.4	279.978	2154.88	1734.98	2176.75	3708.13	3423.23	4017	155.996	138.928	91.767	339.975	2022.2	3716.12	128.897	1181.09	0.287849	1.71215	3.14635	0.109134	0.00163029	0.00119318	0.0013367	CNUS0000097572.1(FORWARD)	AY809794.1	AAX25683.2	K01189	GO:0005975;GO:0004557	alpha-galactosidase/alpha-n-acetylgalactosaminidase
>gi|60598399|gb|AY809860.1| Schistosoma japonicum SJCHGC08284 protein mRNA, partial cds	zinc transporter ZIP10			1287.15	1269.8	1306.18	4000.42	2465.73	1478.96	8132.52	5641.75	5073.68	1119.54	1435.31	1509.91	1287.71	2648.37	6282.65	1354.92	2001.64	0.643326	1.3231	3.13875	0.676903	0.0168712	0.00287344	0.0216065	PG011992(FORWARD)	AY809860.1	AAX25749.2	NA	GO:0016020;GO:0030001;GO:0046873;GO:0055085	SJCHGC08284 protein
>gi|56752910|gb|AY812935.1| Schistosoma japonicum SJCHGC02994 protein mRNA, complete cds	Alpha-N-acetylgalactosaminidase			103.046	122.684	68.1868	406.522	239.22	459.339	752.352	610.091	826.63	38.4799	26.8953	28.5105	97.9722	368.36	729.691	31.2952	233.166	0.420182	1.57982	3.12949	0.134219	0.00759052	0.00023396	0.00395985	CNUS0000097571.1(FORWARD)	AY812935.1	AAW24667.1	K01189	GO:0005975;GO:0004557	alpha-galactosidase/alpha-n-acetylgalactosaminidase
>gi|60599716|gb|AY810514.1| Schistosoma japonicum clone SJCHGC02874 unknown mRNA	cathepsin D2-like protein	√	[7]	662.238	800.261	594.504	1066.3	992.384	1713.7	2996.04	2518.16	3568.47	228.845	196.255	235.154	685.668	1257.46	3027.56	220.085	971.564	0.705736	1.29426	3.11617	0.226527	0.0115731	0.00243824	0.00534642	PG011664(FORWARD)	AY810514.1	AAW24549.1	K01379	GO:0004190;GO:0006508	SJCHGC02875 protein
>gi|60605087|gb|AY812312.1| Schistosoma japonicum SJCHGC08526 protein mRNA, partial cds	hypothetical protein			139.61	110.823	56.1755	562.191	671.421	637.04	1672.4	1255.54	1975.52	509.963	434.362	343.033	102.203	623.55	1634.49	429.119	526.335	0.194178	1.1847	3.10541	0.815297	0.01032	0.0227527	0.0180125	PG007766(FORWARD)	AY812312.1	AAX28201.2	K10143	NA	SJCHGC08526 protein
>gi|226487917|emb|FN319898.1| Schistosoma japonicum isolate Anhui full length mRNA clone SJFCE3456.001|FSE001-P00008-M13, complete sequence	Glycosyltransferase 1 domain-containing protein 1	√	[14]	2049.64	2708.85	1728.22	2646.15	2032.33	3426.72	10113.7	5801.47	6392.91	260.362	266.004	191.517	2162.24	2701.73	7436.01	239.294	2431.98	0.889083	1.11092	3.05759	0.0983947	0.0347119	0.0380355	0.0165319	PG000392(FORWARD)	FN319898.1	AAP05944.1	NA	NA	hypothetical protein
>gi|226469109|emb|FN314301.1| Schistosoma japonicum isolate Anhui full length mRNA clone SJFCA2800.003|FSA001-P00020-H16, complete sequence	hypothetical protein			15.8238	17.0336	19.5195	5569	4830.43	6034.47	8514.98	7867.04	8765.33	11.5041	11.3356	10.8435	17.459	5477.97	8382.45	11.2277	2747.71	0.006354	1.99365	3.0507	0.00408621	0.00050922	0.000486533	0.000510726	CNUS0000097310.1(FORWARD)	FN314301.1	CAX70034.1	NA	GO:0016020;GO:0006810;GO:0009772;GO:0009523;GO:0005506;GO:0030077;GO:0045156;GO:0006118;GO:0009579;GO:0055114;GO:0009635;GO:0019684;GO:0016021;GO:0015979	hypothetical protein
>gi|226488800|emb|FN319022.1| Schistosoma japonicum isolate Anhui full length mRNA clone SJFCE3064.001|FSE001-P00014-E14, complete sequence	Trypsin-like serine protease			212.965	558.321	459.276	241.142	633.054	1252.46	2855.48	1223.68	1063.43	147.273	583.673	535.231	410.187	708.884	1714.19	422.059	565.472	0.72539	1.25362	3.03144	0.746385	0.0954	0.175972	0.104933	PG004149(FORWARD)	FN319022.1	CAX70227.1	K01315	GO:0003824	Mastin precursor
>gi|56756668|gb|AY814775.1| Schistosoma japonicum SJCHGC09088 protein mRNA, complete cds	Gamma-glutamylcyclotransferase			281.337	188.548	176.138	1590.3	942.521	1361.28	5254.07	5227.79	6217.45	3014.97	1900.58	2210.64	215.341	1298.04	5566.44	2375.39	1836.72	0.117242	0.706716	3.03065	1.29328	0.00207311	0.00322211	0.0125268	CNUS0000102739.1(FORWARD)	AY814775.1	AAW26507.1	K00682	GO:0003839	SJCHGC09088 protein
>gi|60600583|gb|AY810860.1| Schistosoma japonicum SJCHGC08011 protein mRNA, partial cds	GDP-fucose protein O-fucosyltransferase 2			556.329	398.633	625.772	998.871	713.888	895.361	2103.46	2348.17	1884.92	171.072	79.5613	150.636	526.911	869.373	2112.18	133.756	698.142	0.754733	1.24527	3.02544	0.191589	0.00778902	0.0122906	0.0030782	CNUS0000100202.1(FORWARD)	AY810860.1	AAX26749.2	K03691	GO:0005783;GO:0007219;GO:0006004;GO:0046922	hypothetical protein
>gi|56754440|gb|AY813676.1| Schistosoma japonicum SJCHGC02061 protein mRNA, complete cds	25 kDa integral membrane protein	√	[7]	39.8536	12.2371	13.6571	5608.06	5274.55	5770.65	8295.67	9183.26	7701.49	8.7194	13.5968	8.9186	21.9159	5551.09	8393.47	10.4116	2786.5	0.00786504	1.99213	3.01219	0.00373644	0.00132649	0.0193606	0.00130491	CNUS0000100899.1(FORWARD)	AY813676.1	AAW25408.1	K06497	GO:0016020;GO:0016021	25 kDa integral membrane protein
>gi|60598411|gb|AY809866.1| Schistosoma japonicum SJCHGC02982 protein mRNA, partial cds	Alpha-N-acetylgalactosaminidase			76.9399	110.022	74.2741	358.1	267.075	471.223	653.724	567.117	821.123	44.8793	45.0076	42.3636	87.0786	365.466	680.655	44.0835	226.272	0.38484	1.61516	3.00812	0.194825	0.00973679	0.00151733	0.00686603	CNUS0000097569.1(FORWARD)	AY809866.1	AAX25755.2	K01189	GO:0005975;GO:0004557	SJCHGC02982 protein
>gi|226490157|emb|FN313587.1| Schistosoma japonicum isolate Anhui full length mRNA clone SJFCA0021|FSA_050_53_E07, complete sequence	hypothetical protein			514.914	431.794	211.255	5934.05	6097.88	7738.81	10183.4	8993.33	12186.8	26.0472	22.2858	23.2673	385.988	6590.25	10454.5	23.8668	3488.12	0.110658	1.88934	2.99718	0.00684231	0.00491454	0.00778178	0.003942	Sja_S53118676(FORWARD)	FN313587	CAX69321.1	NA	NA	"isolate Anhui full length mRNA clone SJFCA0021|FSA_050_53_E07, complete sequence"
>gi|226470459|emb|FN314778.1| Schistosoma japonicum isolate Anhui full length mRNA clone SJFCA3353.001|FSA001-P00022-A17, complete sequence	Cathepsin L-like proteinase	√	[7]	1380.45	1495.15	935.428	4566.55	4240.25	5264.47	9084.19	8129.87	9315.09	8.986	13.0532	8.7706	1270.34	4690.42	8843.05	10.2699	2980.38	0.426235	1.57377	2.96709	0.00344584	0.00223466	0.00102523	0.000847649	Sja_S53127317(FORWARD)	FN314778	CAX70510.1	K01368	GO:0006508;GO:0008233;GO:0004197;GO:0005764	"isolate Anhui full length mRNA clone SJFCA3353.001|FSA001-P00022-A17, complete sequence"
>gi|60596959|gb|AY809140.1| Schistosoma japonicum SJCHGC07898 protein mRNA, partial cds	hypothetical protein			146.209	410.466	291.07	195.353	555.249	975.59	1297.23	1009.74	1501.77	10.9084	12.4617	17.4229	282.582	575.397	1269.58	13.5977	428.99	0.658714	1.34129	2.95947	0.031697	0.0183766	0.038585	0.00622095	PG004938(FORWARD)	AY809140.1	AAX25029.2	NA	GO:0006486;GO:0005794;GO:0016021;GO:0008378;GO:0000139	hypothetical protein
>gi|226490167|emb|FN313592.1| Schistosoma japonicum isolate Anhui full length mRNA clone SJFCA0027|FSA_052_37_E05, complete sequence	MprF domain containing protein			915.431	765.964	383.435	1669.45	1058.54	1407.43	3541.45	2008.2	3543.8	56.0015	51.972	23.4684	688.277	1378.47	3031.15	43.814	1033.38	0.666047	1.33395	2.93325	0.0423989	0.0273368	0.0221247	0.0142632	Sja_S53118671(FORWARD)	FN313592	CAX69326.1	NA	NA	"isolate Anhui full length mRNA clone SJFCA0027|FSA_052_37_E05, complete sequence"
>gi|60598445|gb|AY809883.1| Schistosoma japonicum SJCHGC04472 protein mRNA, partial cds	oxysterol-binding protein-related protein 1			536.583	614.05	561.839	1299.15	993.696	804.886	2611.1	2238.97	2203.91	553.188	494.887	331.797	570.824	1032.58	2351.33	459.957	801.701	0.712016	1.28798	2.93292	0.573727	0.00337778	0.000568661	0.00115606	PG011014(FORWARD)	AY809883.1	AAX25772.2	K06867	GO:0008202	SJCHGC04472 protein
>gi|226490197|emb|FN313607.1| Schistosoma japonicum isolate Anhui full length mRNA clone SJFCA0050|FSA_062_60_D08, complete sequence	hypothetical protein			258.492	408.349	212.619	451.645	526.553	985.512	1312.56	1353.49	1502.75	28.1095	23.0117	35.0854	293.153	654.57	1389.6	28.7355	473.862	0.618648	1.38135	2.9325	0.0606412	0.0042568	0.0107094	0.000815531	Sja_S53118656(FORWARD)	FN313607	CAX69341.1	NA	NA	"isolate Anhui full length mRNA clone SJFCA0050|FSA_062_60_D08, complete sequence"
>gi|56753012|gb|AY812986.1| Schistosoma japonicum SJCHGC05453 protein mRNA, complete cds	zinc transporter ZIP10			2640.84	2140.07	1985.83	4641.04	4985.91	3262.2	11633.1	8721.41	8368.21	876.684	864.279	862.097	2255.58	4296.38	9574.25	867.687	3275.98	0.68852	1.31148	2.92256	0.264863	0.00644078	0.0152669	0.0068532	Sja_S23875428(FORWARD)	AY812986	AAW24718.1	K07238	GO:0016020;GO:0046873;GO:0016021;GO:0008270;GO:0006829	"SJCHGC05453 protein mRNA, complete cds"
>gi|226489115|emb|FN319179.1| Schistosoma japonicum isolate Anhui full length mRNA clone SJFCE3148.001|FSE001-P00029-A02, complete sequence	Translation initiation factor eIF-2B subunit alpha			380.938	463.271	882.199	936.462	750.889	577.593	2039.88	1545.74	2180.68	492.334	729.819	423.623	575.469	754.981	1922.1	548.592	665.225	0.865074	1.13493	2.8894	0.824671	0.00761782	0.0191897	0.020267	Sja_S53119117(FORWARD)	FN319179	CAX74907.1	K08743	GO:0016020;GO:0008152;GO:0016787;GO:0016021	"isolate Anhui full length mRNA clone SJFCE3148.001|FSE001-P00029-A02, complete sequence"
>gi|23664249|gb|AF519183.1| Schistosoma japonicum gynecophoral canal protein mRNA, complete cds	Gynecophoral canal protein	√	[28]	169.08	379.671	298.406	3288.74	4320.07	3837.32	6972.46	5804.65	4726.85	42.7031	68.0087	59.7387	282.386	3815.38	5834.65	56.8168	2048.88	0.137824	1.86218	2.84773	0.0277307	0.00751621	0.0703347	0.00627604	Sja_S23515722(FORWARD)	AF519183	AAN39279.1	NA	GO:0016020;GO:0007155;GO:0005515;GO:0005576	"gynecophoral canal protein mRNA, complete cds"
>gi|226466877|emb|FN313840.1| Schistosoma japonicum isolate Anhui full length mRNA clone SJFCA0447|FSA001-P00020-L18, complete sequence	ectonucleotide pyrophosphatase/phosphodiesterase family member 5			1413.22	1518.39	1509.85	5142.37	4550.08	3561.25	7972.2	8551.66	9987.62	1885.38	1786.13	1711.5	1480.49	4417.9	8837.16	1794.34	3106.12	0.476636	1.42232	2.84508	0.577678	0.00304801	0.0264553	0.00416739	PG001058(FORWARD)	FN313840.1	CAX69574.1	K01113	GO:0003824;GO:0008152	phosphodiesterase-nucleotide pyrophosphatase
>gi|60597503|gb|AY809412.1| Schistosoma japonicum SJCHGC08602 protein mRNA, partial cds	hypothetical protein			142.053	156.622	108.922	250.386	383.48	320.287	943.478	980.097	1388.73	345.105	470.762	571.695	135.866	318.051	1104.1	462.521	390.286	0.348118	0.814918	2.82896	1.18508	0.012482	0.0159623	0.00985171	PG010523(FORWARD)	AY809412.1	AAX25301.2	NA	GO:0005634;GO:0003677;GO:0007126;GO:0051301;GO:0000795;GO:0007049	hypothetical protein
>gi|56757609|gb|AY815229.1| Schistosoma japonicum SJCHGC02613 protein mRNA, partial cds	Epidermal growth factor receptor kinase substrate 8-like protein 2			1943.23	2863.78	1951.73	3085.01	5158.08	6360.25	11134.9	10066.7	8901.61	1100.74	1671.71	1438.65	2252.91	4867.78	10034.4	1403.7	3560.35	0.63278	1.36722	2.81838	0.394259	0.00409833	0.0417859	0.00374869	PG000847(FORWARD)	AY815229.1	AAW26961.1	NA	NA	SJCHGC02613 protein
>gi|56757519|gb|AY815192.1| Schistosoma japonicum SJCHGC08092 protein mRNA, complete cds	Transient receptor potential cation channel subfamily M member 4			321.657	184.966	173.867	1525.19	1627.08	1272.46	2557.82	2434.47	2199.28	172.753	120.845	147.084	226.83	1474.91	2397.19	146.894	850.868	0.266587	1.73341	2.81735	0.17264	0.000558144	0.00246979	0.00100764	CNUS0000096445.1(FORWARD)	AY815192.1	AAW26924.1	K04976	GO:0016020;GO:0005515;GO:0005509;GO:0016021;GO:0006816;GO:0005262	transient receptor potential cation channel subfamily m member
>gi|226466561|emb|FN313682.1| Schistosoma japonicum isolate Anhui full length mRNA clone SJFCA0199|FSA001-P00002-C14, complete sequence	Reticulocalbin-1			11.3649	22.8596	24.304	1038.22	1086.58	1604.6	5345.82	6836.95	5593.6	2641.08	3483.74	2802.08	19.5095	1243.14	5925.46	2975.63	2109.38	0.00924891	0.589336	2.80909	1.41066	0.00299433	0.00656513	0.0023568	CNUS0000098310.1(FORWARD)	FN313682.1	CAX69416.1	NA	GO:0005509	Reticulocalbin-1 precursor
>gi|226472625|emb|FN315267.1| Schistosoma japonicum isolate Anhui full length mRNA clone SJFCA3631.002|FSA001-P00015-C11, complete sequence	Cathepsin C	√	[7]	3010.29	2337.81	2166.29	9395.51	11936.8	13791.6	18758.5	19893.3	21069.5	12.1685	16.7888	10.3152	2504.8	11708	19907.1	13.0908	7106.39	0.352471	1.64753	2.8013	0.00184212	0.00137347	0.002781	0.000562274	Sja_S53126234(FORWARD)	FN315267	CAX70999.1	K01275	GO:0006508;GO:0008233;GO:0004197;GO:0005764	"isolate Anhui full length mRNA clone SJFCA3631.002|FSA001-P00015-C11, complete sequence"
>gi|226470187|emb|FN314642.1| Schistosoma japonicum isolate Anhui full length mRNA clone SJFCA3209.004|FSA001-P00006-B23, complete sequence	25 kDa integral membrane protein	√	[7]	13.3698	16.3956	12.5323	7448.25	7331.56	8863.08	12931.6	10428.7	9621.49	9.0291	11.1631	10.4872	14.0992	7880.96	10994	10.2265	3947.53	0.00357166	1.99643	2.78502	0.0025906	0.0040688	0.0749841	0.00406953	PG000505(FORWARD)	FN314642.1	CAX70375.1	K06497	GO:0016021	25 kDa integral membrane protein
>gi|56757428|gb|AY815151.1| Schistosoma japonicum SJCHGC06819 protein mRNA, complete cds	Lysosomal Pro-X carboxypeptidase			1148.95	920.67	682.357	9201.96	9440.2	8437.55	14065.2	12987.8	15510.9	1657.99	952.776	924.323	917.327	9026.57	14188	1178.36	5102.46	0.179781	1.76906	2.78061	0.23094	0.00188255	0.0187495	0.00186029	CNUS0000103418.1(FORWARD)	AY815151.1	AAW26883.1	K01285	GO:0004252;GO:0006508;GO:0008233;GO:0004252;GO:0006508;GO:0008233	lysosomal Pro-Xaa carboxypeptidase (S28 family)
>gi|60600943|gb|AY811040.1| Schistosoma japonicum SJCHGC06403 protein mRNA, partial cds	Lysosomal alpha-mannosidase			372.428	579.64	312.465	2414.38	4323.57	3060.65	7245.71	7810.02	7573.61	1371.52	2953.3	2163.8	421.511	3266.2	7543.12	2162.87	2714.54	0.155279	1.20323	2.77879	0.796774	0.000152686	0.00444086	0.00148725	CNUS0000098420.1(FORWARD)	AY811040.1	AAX26929.2	K12311	GO:0006013;GO:0008270;GO:0004559	lysosomal alpha-mannosidase (mannosidase alpha class 2b member 1)
>gi|60597685|gb|AY809503.1| Schistosoma japonicum SJCHGC08665 protein mRNA, partial cds	zinc finger protein, putative			85.9573	279.763	288.738	117.726	83.3081	202.952	1112.36	468.577	845.895	355.559	396.149	345.491	218.153	134.662	808.944	365.733	291.943	0.747245	0.461262	2.7709	1.25276	0.0675198	0.0311309	0.0782823	CNUS0000095632.1(FORWARD)	AY809503.1	AAX25392.2	K01965	GO:0005634;GO:0003677;GO:0008270	SJCHGC08665 protein
>gi|56754836|gb|AY813869.1| Schistosoma japonicum SJCHGC08251 protein mRNA, complete cds	Sodium-dependent glucose transporter 1			743.033	951.82	914.83	863.229	1582.01	1784.58	3674.86	2223.68	3575.57	150.711	190.761	207.525	869.894	1409.94	3158.04	182.999	1139.92	0.76312	1.23688	2.77041	0.160537	0.0234797	0.0540539	0.0121893	CNUS0000099628.1(FORWARD)	AY813869.1	AAW25601.1	K08175	GO:0016020;GO:0008643;GO:0016021;GO:0005351	hypothetical protein
>gi|60696379|gb|AY915623.1| Schistosoma japonicum SJCHGC08130 protein mRNA, complete cds	L-asparaginase			983.615	724.764	759.047	795.396	790.163	786.363	2224.66	1995.4	2480.85	671.391	415.54	560.351	822.475	790.641	2233.64	549.094	806.558	1.01973	0.980265	2.76935	0.680787	0.00596711	0.00473311	0.00244489	CNUS0000105662.1(FORWARD)	AY915623.1	AAX30844.1	K13278	GO:0006520;GO:0006412;GO:0004067;GO:0050567;GO:0006450	l-asparaginase I
>gi|60597351|gb|AY809336.1| Schistosoma japonicum SJCHGC09487 protein mRNA, partial cds	Semaphorin-5B			249.166	253.974	362.847	3865.99	5401.75	4479.68	8151.51	7446.98	6933	764.593	998.678	789.505	288.662	4582.48	7510.5	850.925	2716.7	0.106255	1.68678	2.76457	0.31322	0.0014138	0.0255726	0.00157091	Sja_S24186260(FORWARD)	AY809336	AAX25225.2	NA	GO:0016020;GO:0007399;GO:0030154;GO:0007275;GO:0004872;GO:0016021	"SJCHGC09487 protein mRNA, partial cds"
>gi|226477885|emb|FN316919.1| Schistosoma japonicum isolate Anhui full length mRNA clone SJFCA3969|FSA_110_42_B06, complete sequence	Ectonucleotide pyrophosphatase/phosphodiesterase family member 5 precursor			2402.1	3475.19	2333.74	5503.52	5817.6	6164.39	14191.7	11664.5	9637.76	558.285	219.507	310.948	2737.01	5828.5	11831.3	362.913	4282.76	0.639077	1.36092	2.76255	0.0847383	0.0110002	0.0288294	0.00577445	Sja_S53123604(FORWARD)	FN316919	CAX72650.1	K01175	GO:0016020;GO:0008152;GO:0016787;GO:0016021;GO:0016020;GO:0008152;GO:0016787;GO:0016021	"isolate Anhui full length mRNA clone SJFCA3969|FSA_110_42_B06, complete sequence"
>gi|60605347|gb|AY812442.1| Schistosoma japonicum SJCHGC04421 protein mRNA, partial cds	sterol O-acyltransferase 1			1115.41	1591.1	1339.15	1607.75	1302.9	947.598	2967.23	3822.92	4106.56	600.771	645.183	445.526	1348.55	1286.08	3632.24	563.827	1317.32	1.02371	0.976288	2.7573	0.428011	0.00662781	0.0234403	0.00740752	PG004469(FORWARD)	AY812442.1	AAX28331.2	K00637	GO:0004772;GO:0005783;GO:0008203;GO:0016021;GO:0005789	acyl-CoA: cholesterol acyltransferase protein isotype 1.1
>gi|60597855|gb|AY809588.1| Schistosoma japonicum SJCHGC08274 protein mRNA, partial cds	hypothetical protein			906.131	937.04	1002.04	1686.05	1486.69	950.787	3335.9	2998.52	3188.17	1138.86	800.701	801.479	948.403	1374.51	3174.19	913.68	1161.46	0.816564	1.18344	2.73295	0.786668	0.00117626	0.00746797	0.000388991	CNUS0000096849.1(FORWARD)	AY809588.1	AAX25477.2	K03350	GO:0005515	hypothetical protein
>gi|60689969|gb|AY915267.1| Schistosoma japonicum SJCHGC03983 protein mRNA, partial cds	Alanine aminotransferase			2128.41	3089.18	3583.1	1014.44	779.298	1114.16	7762.04	6228.6	7816.03	2621.74	2364.73	2203.91	2933.56	969.298	7268.89	2396.79	2665.18	1.1007	0.36369	2.72736	0.8993	0.0133102	0.00226402	0.00564661	CNUS0000097160.1(FORWARD)	AY915267.1	AAX30488.2	K00814	GO:0009058;GO:0008483;GO:0005737;GO:0016847;GO:0030170	alanine aminotransferase
>gi|60596853|gb|AY809087.1| Schistosoma japonicum SJCHGC07320 protein mRNA, partial cds	eps8-related protein			554.95	375.267	288.928	490.046	353.792	439.291	1316.24	951.92	1136.86	182.313	74.695	108.545	406.382	427.71	1135.01	121.851	417.046	0.97443	1.02557	2.72154	0.292177	0.00592023	0.00429963	0.00268104	CNUS0000105186.1(FORWARD)	AY809087.1	AAX24976.2	NA	GO:0005515;GO:0004715;GO:0005524;GO:0006468;GO:0005737	eps8-related protein
>gi|60596202|gb|AY808762.1| Schistosoma japonicum SJCHGC04115 protein mRNA, partial cds	hypothetical protein			285.126	281.595	190.177	3056.96	3138.44	2729.21	4773.21	4074.82	4746.74	467.488	292.787	353.297	252.3	2974.87	4531.59	371.19	1673.03	0.150804	1.77813	2.70862	0.221867	0.00161553	0.0201262	0.00104909	CNUS0000103976.1(FORWARD)	AY808762.1	AAX24651.2	NA	NA	"Schistosoma japonicum SJCHGC04115 protein mRNA, partial cds"
>gi|226466707|emb|FN313755.1| Schistosoma japonicum isolate Anhui full length mRNA clone SJFCA0317|FSA001-P00009-I11, complete sequence	Intersectin-1 (SH3 domain-containing protein 1A)			481.663	493.945	566.278	5747.09	8665.85	6457.72	10606.7	10976	9922.96	1065.69	659.08	690.791	513.962	6956.89	10501.9	805.185	3881.04	0.132429	1.79253	2.70595	0.207467	0.000551629	0.0203054	0.000552775	Sja_S53129135(FORWARD)	FN313755	CAX69489.1	K07365	GO:0005515;GO:0005622;GO:0007242;GO:0035023;GO:0005737;GO:0005089	"isolate Anhui full length mRNA clone SJFCA0317|FSA001-P00009-I11, complete sequence"
>gi|56753486|gb|AY813215.1| Schistosoma japonicum SJCHGC02283 protein mRNA, complete cds	hypothetical protein			309.065	352.049	170.789	3640.15	5740.36	6571.01	8103.47	7394.04	7203.34	14.6965	18.2574	19.9625	277.301	5317.17	7566.95	17.6388	2797.24	0.099134	1.90087	2.70515	0.00630579	0.000598316	0.0942295	0.00066403	CNUS0000106547.1(FORWARD)	AY813215.1	AAW24947.1	NA	NA	SJCHGC02283 protein
>gi|226490253|emb|FN313635.1| Schistosoma japonicum isolate Anhui full length mRNA clone SJFCA0104|FSA_088_02_B01, complete sequence	Ras-related protein Rab-27B			1563.5	2585.88	3761.59	3713.11	3635.67	2814.27	7785.14	8001.64	8644.88	2633.04	2647.03	2673.75	2636.99	3387.68	8143.89	2651.27	3019.48	0.873326	1.12194	2.69712	0.878057	0.00247675	0.00641227	0.00100234	Sja_S53118628(FORWARD)	FN313635	CAX69369.1	K07885	GO:0007264;GO:0005525;GO:0005886;GO:0015031	"isolate Anhui full length mRNA clone SJFCA0104|FSA_088_02_B01, complete sequence"
>gi|60601199|gb|AY811168.1| Schistosoma japonicum SJCHGC07972 protein mRNA, partial cds	Calcium-dependent secretion activator 1			469.212	673.569	557.617	124.338	259.731	314.18	977.375	1040.07	1491.36	196.735	316.983	394.477	566.8	232.75	1169.6	302.732	434.766	1.30369	0.535345	2.69019	0.69631	0.0357431	0.00826704	0.008749	CNUS0000107697.1(FORWARD)	AY811168.1	AAX27057.2	NA	GO:0016020;GO:0005737	SJCHGC07972 protein
>gi|56757784|gb|AY815301.1| Schistosoma japonicum SJCHGC02197 protein mRNA, complete cds	DNA damage-regulated autophagy modulator protein 2			213.355	240.354	191.828	3591.87	4040.48	4175.84	8129.16	8032.55	7456.51	1960.73	2018.13	1779.36	215.179	3936.06	7872.74	1919.4	2927.73	0.0734968	1.34441	2.68902	0.655594	0.000339547	0.00421637	0.000296634	Sja_S23873113(FORWARD)	AY815301	AAW27033.1	NA	GO:0016020;GO:0016021	"SJCHGC02197 protein mRNA, complete cds"
>gi|60608639|gb|AY812570.1| Schistosoma japonicum SJCHGC06044 protein mRNA, partial cds	Ras and EF-hand domain-containing protein-like protein			830.499	1332.24	799.184	1644.14	2298.46	1561.79	4156.87	3966.57	3246.61	393.161	450.413	302.058	987.308	1834.8	3790.02	381.877	1411.05	0.699696	1.3003	2.68595	0.270633	0.00448785	0.00986604	0.00251355	PG002832(FORWARD)	AY812570.1	AAX28459.2	K07976	GO:0005525;GO:0005622;GO:0007264;GO:0015031	SJCHGC06044 protein
>gi|56756464|gb|AY814673.1| Schistosoma japonicum SJCHGC08407 protein mRNA, complete cds	Prestin			164.427	171.887	145.102	166.954	189.805	239.365	689.234	814.291	874.957	409.168	392.902	381.256	160.472	198.708	792.827	394.442	296.575	0.541083	0.67001	2.67328	1.32999	0.00435502	0.00183209	0.0119557	CNUS0000096425.1(FORWARD)	AY814673.1	AAW26405.1	K13962	GO:0016787	hypothetical protein
>gi|60595771|gb|AY808547.1| Schistosoma japonicum SJCHGC03371 protein mRNA, partial cds	Cyclin-dependent kinase 16			659.255	701.557	633.595	1941.09	3456.03	2752.94	6301.83	4844.93	5023.97	908.267	1670.03	1438.31	664.802	2716.69	5390.24	1338.87	2027.78	0.327848	1.33974	2.6582	0.660263	0.00475377	0.0468128	0.0135741	PG004629(FORWARD)	AY808547.1	ABA39876.1	NA	GO:0005634;GO:0005524;GO:0004693;GO:0006350;GO:0006355;GO:0006468;GO:0005737	SJCHGC03371 protein
>gi|60599746|gb|AY810529.1| Schistosoma japonicum SJCHGC01875 protein mRNA, partial cds	Lysosome membrane protein 2			1008.24	1503.66	1188.42	4201.35	6241.15	6204.28	8682.37	8908.18	9288.27	832.125	811.119	911.395	1233.44	5548.93	8959.61	851.546	3391.18	0.363719	1.63628	2.64203	0.251106	0.000342795	0.0124521	0.000175918	PG002748(FORWARD)	AY810529.1	AAX26418.2	K12384	GO:0007155;GO:0016020;GO:0004872;GO:0005764	CD36-related protein
>gi|56753144|gb|AY813050.1| Schistosoma japonicum SJCHGC02743 protein mRNA, complete cds	hypothetical protein			1105.84	850.432	475.373	2001.99	1495.75	1727.11	3458.55	2827.34	3826.46	122.934	44.3034	72.9857	810.547	1741.61	3370.78	80.0744	1276.08	0.635185	1.36482	2.64151	0.0627503	0.0123516	0.0103275	0.00360748	Sja_S23875364(FORWARD)	AY813050	AAW24782.1	NA	NA	"SJCHGC02743 protein mRNA, complete cds"
>gi|226467523|emb|FN313904.1| Schistosoma japonicum isolate Anhui full length mRNA clone SJFCA0548|FSA001-P00029-M01, complete sequence	hypothetical protein			41.6181	23.1268	60.5114	148.714	208.177	192.021	744.329	133.367	395.353	218.675	75.9781	123.521	41.7521	182.971	424.35	139.391	161.181	0.259039	1.13519	2.63275	0.864812	0.0785437	0.170177	0.0849327	CNUS0000100091.1(FORWARD)	FN313904.1	CAX69638.1	NA	NA	hypothetical protein
>gi|60598938|gb|AY810129.1| Schistosoma japonicum SJCHGC09595 protein mRNA, partial cds	GPI-anchored surface glycoprotein			222.409	260.194	217.173	2130.1	3132.86	1555.12	4630.62	4117.81	3104.92	753.171	825.062	687.174	233.258	2272.69	3951.11	755.135	1513.91	0.154076	1.5012	2.60987	0.498797	0.00699578	0.0314664	0.00858034	CNUS0000104603.1(FORWARD)	AY810129.1	AAX26018.2	NA	GO:0016020;GO:0005509;GO:0005529;GO:0016021;GO:0007218	surface protein
>gi|56758355|gb|AY815586.1| Schistosoma japonicum SJCHGC01860 protein mRNA, complete cds	unknown			1650.76	2364.57	1564.6	4821.18	6316.38	7494.27	11600	10216.7	9775.41	20.295	10.5503	17.9312	1859.98	6210.61	10530.7	16.2588	4035.29	0.460927	1.53907	2.60966	0.00402916	0.00276595	0.0407569	0.00135346	PG009775(FORWARD)	AY815586.1	AAW27318.1	NA	GO:0016021;GO:0005886	SJCHGC01860 protein
>gi|226474287|emb|FN315898.1| Schistosoma japonicum isolate Anhui full length mRNA clone SJFCA3807.002|FSA001-P00034-A18, complete sequence	Saposin B domain-containing protein			2333.31	2084.62	1762.44	4439.66	6248.74	6546.11	11002.1	9293.12	10124.2	17.6648	25.1736	20.2157	2060.12	5744.83	10139.8	21.018	3902.48	0.527901	1.4721	2.5983	0.00538582	0.00150655	0.0283993	0.00119492	Sja_S53125403(FORWARD)	FN315898	CAX71630.1	NA	GO:0006810;GO:0016787;GO:0005524;GO:0005886	"isolate Anhui full length mRNA clone SJFCA3807.002|FSA001-P00034-A18, complete sequence"
>gi|60595224|gb|AY808344.1| Schistosoma japonicum SJCHGC04107 protein mRNA, partial cds	SMDR2			825.116	838.692	653.723	2810.4	4127.14	3242.19	5306.15	5537.76	5339.82	287.507	275.914	240.728	772.51	3393.24	5394.58	268.05	2082.88	0.370886	1.62911	2.58997	0.128692	0.000116668	0.0120859	9.7324e-05	PG015618(FORWARD)	AY808344.1	AAA66477.1	K05658	GO:0005524;GO:0016887;GO:0006810;GO:0016021;GO:0042626;GO:0055085;GO:0000166;GO:0017111	SMDR2
>gi|56759193|gb|AY816005.1| Schistosoma japonicum SJCHGC04773 protein mRNA, complete cds	fasciclin-like protein			18.9173	33.3322	20.4977	116.065	264.349	177.904	394.326	349.173	326.681	70.6588	112.179	87.7242	24.2491	186.106	356.726	90.1873	138.147	0.175531	1.34716	2.58223	0.652837	0.00210597	0.0477693	0.00564746	CNUS0000097824.1(FORWARD)	AY816005.1	AAW27737.1	NA	GO:0007155;GO:0005515;GO:0005576;GO:0005886	SJCHGC04773 protein
>gi|56754234|gb|AY813573.1| Schistosoma japonicum SJCHGC06022 protein mRNA, complete cds	tissue type plasminogen activator			55.2396	36.9274	43.0223	512.387	447.693	203.012	617.904	667.83	605.474	111.16	112.563	83.4586	45.0631	387.698	630.403	102.394	245.046	0.183897	1.58214	2.57259	0.417856	0.000755679	0.053466	0.000367596	Sja_S23874841(FORWARD)	AY813573	AAW25305.1	NA	GO:0004252;GO:0006508;GO:0007596;GO:0005509;GO:0005576	"SJCHGC06022 protein mRNA, complete cds"
>gi|60609705|gb|AY812602.1| Schistosoma japonicum SJCHGC07176 protein mRNA, partial cds	hypothetical protein			34.8748	53.9632	45.6225	230.941	674.295	374.65	939.627	763.592	685.588	95.7012	272.188	223.217	44.8202	426.629	796.269	197.035	311.832	0.143732	1.36814	2.55352	0.631863	0.00546955	0.089083	0.0197107	CNUS0000099839.1(FORWARD)	AY812602.1	AAX28491.2	NA	NA	hypothetical protein
>gi|60597281|gb|AY809301.1| Schistosoma japonicum SJCHGC08257 protein mRNA, partial cds	hypothetical protein			125.353	259.818	216.679	1199.25	630.849	973.046	1630.82	1269.08	1438.71	47.1522	58.1497	56.4939	200.617	934.382	1446.21	53.9319	567.499	0.35351	1.64649	2.54838	0.0950344	0.00652708	0.00763132	0.00296629	CNUS0000105012.1(FORWARD)	AY809301.1	AAX25190.2	NA	NA	SJCHGC08257 protein
>gi|60597165|gb|AY809243.1| Schistosoma japonicum SJCHGC07562 protein mRNA, partial cds	hypothetical protein			125.353	259.818	216.679	1199.25	630.849	973.046	1630.82	1269.08	1438.71	47.1522	58.1497	56.4939	200.617	934.382	1446.21	53.9319	567.499	0.35351	1.64649	2.54838	0.0950344	0.00652708	0.00763132	0.00296629	CNUS0000105012.1(FORWARD)	AY809301.1	AAX25190.2	NA	NA	SJCHGC08257 protein
>gi|56756810|gb|AY814845.1| Schistosoma japonicum SJCHGC05678 protein mRNA, complete cds	putative ribonuclease T2			877.705	876.417	795.672	4004.73	4072.48	5816.67	6088.22	7027.94	7757.79	22.7597	25.5166	21.5169	849.931	4631.29	6957.99	23.2644	2740.61	0.310125	1.68988	2.53884	0.00848876	0.00339791	0.00903397	0.00241306	PG008110(FORWARD)	AY814845.1	AAW26577.1	K01172	GO:0003723;GO:0033897	SJCHGC05678 protein
>gi|56757629|gb|AY815236.1| Schistosoma japonicum SJCHGC08939 protein mRNA, complete cds	dual specificity tyrosine-phosphorylation-regulated kinase 4-like			98.9301	192.017	104.739	273.324	506.997	384.126	1103.46	638.472	702.885	188.062	322.942	250.545	131.895	388.149	814.939	253.85	321	0.41089	1.20919	2.53875	0.790811	0.02733	0.0888181	0.0453199	CNUS0000100199.1(FORWARD)	AY815236.1	AAW26968.1	K08825	GO:0004672;GO:0005524;GO:0006468;GO:0004674	PREDICTED: similar to Dual specificity tyrosine-phosphorylation-regulated kinase
>gi|225007531|dbj|AB480305.2| Schistosoma japonicum sjsid-c mRNA for SID-1 related C, complete cds	SID1 transmembrane family member 1			865.647	572.643	497.002	2264.11	1601.19	1455.2	3330.78	3075.87	3355.94	1252.05	556.552	585.75	645.098	1773.5	3254.2	798.118	1285.81	0.501706	1.37929	2.53086	0.620713	0.00115104	0.0127203	0.00335128	CNUS0000101704.1(FORWARD)	AB480305.2	BAH22349.1	NA	GO:0006810;GO:0016021;GO:0005886	SID-1 related C
>gi|56758897|gb|AY815857.1| Schistosoma japonicum SJCHGC01135 protein mRNA, complete cds	hypothetical protein			45.6961	142.698	95.6005	9679.14	9535.08	12143.1	16014.5	16225	14113.3	1248.73	2540.75	1504.94	94.6648	10452.4	15450.9	1764.81	6108.63	0.0154969	1.7111	2.52936	0.288904	0.000949318	0.0405611	0.00103214	CNUS0000097124.1(FORWARD)	AY815857.1	AAW27589.1	NA	NA	SJCHGC01135 protein
>gi|60598603|gb|AY809962.1| Schistosoma japonicum SJCHGC05525 protein mRNA, partial cds	Neutral ceramidase			2685.18	2281.67	2683.64	3648.86	2606.05	2013.13	5779.95	6246	8072	1024.8	698.163	606.219	2550.16	2756.01	6699.32	776.393	2653.09	0.961206	1.03879	2.5251	0.292637	0.0124957	0.0374168	0.00898026	PG006222(FORWARD)	AY809962.1	AAX25851.2	K12349	GO:0016020;GO:0006665;GO:0016021;GO:0017040	Ceramidase
>gi|60597211|gb|AY809266.1| Schistosoma japonicum SJCHGC06445 protein mRNA, partial cds	putative NCU-G1 family member			1014.5	1039.31	1010.8	1888.64	2123.61	1729.13	4486.97	3396.13	3211.79	705.636	655.797	715.892	1021.54	1913.79	3698.29	692.442	1467.67	0.696029	1.30397	2.51985	0.471798	0.010825	0.0246287	0.00837984	CNUS0000095828.1(FORWARD)	AY809266.1	AAX25155.2	K10478	GO:0003779;GO:0005737;GO:0006512	hypothetical protein
>gi|60597207|gb|AY809264.1| Schistosoma japonicum SJCHGC07619 protein mRNA, partial cds	BTB/POZ domain-containing protein 6			1014.5	1039.31	1010.8	1888.64	2123.61	1729.13	4486.97	3396.13	3211.79	705.636	655.797	715.892	1021.54	1913.79	3698.29	692.442	1467.67	0.696029	1.30397	2.51985	0.471798	0.010825	0.0246287	0.00837984	CNUS0000095828.1(FORWARD)	AY809264.1	AAX25153.2	K10478	GO:0003779;GO:0005737;GO:0006512	btb/poz domain containing protein
>gi|257205981|emb|FN326918.1| Schistosoma japonicum isolate Anhui full length mRNA clone SJFCE4920|FSE001-P00014-C05, complete sequence	Synaptic vesicular amine transporter			313.3	382.232	206.475	1551.38	1636.87	2127.27	3507.39	3074.74	2863.88	861.459	623.058	709.894	300.669	1771.84	3148.67	731.47	1251.65	0.240217	1.4156	2.51561	0.584403	0.00184193	0.0299955	0.00174206	CNUS0000103202.1(FORWARD)	FN326918.1	CAX82642.1	K08155	NA	Synaptic vesicular amine transporter
>gi|56755368|gb|AY814132.1| Schistosoma japonicum SJCHGC05177 protein mRNA, complete cds	Beta-1,3-galactosyltransferase 5			2828.82	1792.09	2029.19	5143.47	3972.1	5007.37	9265.95	8197.7	8630.8	507.791	381.803	294.4	2216.7	4707.65	8698.15	394.665	3462.17	0.640263	1.35974	2.51234	0.113993	4.39436e-05	0.001082	0.000537652	CNUS0000097699.1(FORWARD)	AY814132.1	AAW25864.1	K07819	GO:0000287;GO:0006486;GO:0005794;GO:0016021;GO:0008378;GO:0000139	SJCHGC05177 protein
>gi|226467577|emb|FN313931.1| Schistosoma japonicum isolate Anhui full length mRNA clone SJFCA0589|FSA001-P00032-E16, complete sequence	palmitoyl-protein thioesterase 1			449.183	351.893	210.041	4884.97	3393.81	3732.47	6142.2	5361.78	5481.98	791.457	381.544	344.777	337.039	4003.75	5661.99	505.926	2254.84	0.149474	1.77563	2.51104	0.224374	0.000696672	0.00784468	0.00021668	Sja_S53128758(FORWARD)	FN313931	CAX69665.1	K01074	GO:0006464;GO:0008474;GO:0005764	"isolate Anhui full length mRNA clone SJFCA0589|FSA001-P00032-E16, complete sequence"
>gi|226490163|emb|FN313590.1| Schistosoma japonicum isolate Anhui full length mRNA clone SJFCA0025|FSA_051_36_D05, complete sequence	Bravo_FIGEY superfamily member			738.611	671.21	715.618	1473.75	1644.32	1431.99	3636.81	3390.67	3253.61	1337.17	1078.24	1254.81	708.48	1516.69	3427.03	1223.41	1370.05	0.517121	1.10703	2.50139	0.892968	0.000729927	0.00223712	0.00107789	PG009210(FORWARD)	FN313590.1	CAX69324.1	K06758	GO:0007155;GO:0005515;GO:0016021;GO:0005886	hypothetical protein
>gi|226480609|emb|FN317672.1| Schistosoma japonicum isolate Anhui full length mRNA clone SJFCE1638|FSE001-P00017-L18, complete sequence	Aminopeptidase N			18.7883	18.8522	21.7141	555.149	469.578	512.138	3932.44	6760.26	7580.61	4891.33	3851.53	4335.31	19.7849	512.288	6091.1	4359.39	2435.84	0.0081224	0.210313	2.50062	1.78969	0.0157647	0.0191203	0.163917	Sja_S53122242(FORWARD)	FN317672	CAX73402.1	K11140	GO:0016020;GO:0004179;GO:0006508;GO:0004177;GO:0008237;GO:0008233;GO:0016021;GO:0008270;GO:0005737	"isolate Anhui full length mRNA clone SJFCE1638|FSE001-P00017-L18, complete sequence"
>gi|56756862|gb|AY814871.1| Schistosoma japonicum SJCHGC06556 protein mRNA, complete cds	pupative PRK011689 domain containing protein			2101.53	1832.09	1417.58	3057.51	3170.79	4340.89	8831.89	6479.7	10243.4	3165.39	2990.23	3718.36	1783.74	3523.06	8518.32	3291.32	3407.19	0.523521	1.03401	2.5001	0.965993	0.0153052	0.0136898	0.0142988	Sja_S23873543(FORWARD)	AY814871	AAW26603.1	NA	NA	"SJCHGC06556 protein mRNA, complete cds"
>gi|60601171|gb|AY811154.1| Schistosoma japonicum SJCHGC04138 protein mRNA, partial cds	putative chromosome segregation protein SMC			426.577	785.481	760.963	1381.67	1663.67	842.65	2609.5	2469.38	2246.8	536.066	684.989	507.56	657.674	1296	2441.9	576.205	976.836	0.673269	1.32673	2.4998	0.589868	0.00662128	0.0115877	0.00156682	PG012289(FORWARD)	AY811154.1	AAX27043.2	K12581	NA	hypothetical protein
>gi|226466885|emb|FN313844.1| Schistosoma japonicum isolate Anhui full length mRNA clone SJFCA0457|FSA001-P00021-E05, complete sequence	hypothetical protein			86.6945	59.0407	92.1979	675.835	597.153	1084.92	1730.89	1508.45	1695.99	569.131	524.555	542.029	79.311	785.969	1645.11	545.238	665.604	0.119157	1.18084	2.47161	0.819164	0.000716831	0.0111999	0.0013861	CNUS0000100735.1(FORWARD)	FN313844.1	CAX69578.1	NA	NA	hypothetical protein
>gi|60595965|gb|AY808644.1| Schistosoma japonicum SJCHGC02284 protein mRNA, partial cds	hypothetical protein			256.985	164.225	84.0891	5695.11	4772.21	5331.92	7599.79	6127.32	6357.76	14.0678	12.5346	12.5036	168.433	5266.41	6694.96	13.0353	2717.42	0.0619825	1.93802	2.46371	0.00479695	0.00203718	0.0153617	0.00232024	CNUS0000097069.1(FORWARD)	AY808644.1	AAX24533.2	NA	NA	SJCHGC02284 protein
>gi|56753224|gb|AY813090.1| Schistosoma japonicum SJCHGC00527 protein mRNA, complete cds	tetraspanin			19.2909	43.4722	35.5864	3215.19	5309.32	5928.92	6912.52	5711.98	5570.62	94.6712	108.223	122.247	32.7832	4817.81	6065.04	108.38	2463.1	0.0133097	1.956	2.46237	0.0440017	0.00254723	0.210917	0.0026204	Sja_S23875324(FORWARD)	AY813090	AAW24822.1	NA	GO:0016020;GO:0016021	"SJCHGC00527 protein mRNA, complete cds"
>gi|226473357|emb|FN315633.1| Schistosoma japonicum isolate Anhui full length mRNA clone SJFCA3752.005|FSA001-P00016-B01, complete sequence	hypothetical protein			45.8478	43.6549	23.3897	5557.32	6366.81	6917.09	9753.4	6141.27	7421.71	21.7404	22.1406	19.5121	37.6308	6280.41	7772.13	21.131	3159.02	0.0119122	1.98809	2.4603	0.00668911	0.00906038	0.194762	0.00905221	Sja_S53125868(FORWARD)	FN315633	CAX71365.1	NA	NA	"isolate Anhui full length mRNA clone SJFCA3752.005|FSA001-P00016-B01, complete sequence"
>gi|226469217|emb|FN314355.1| Schistosoma japonicum isolate Anhui full length mRNA clone SJFCA2857.002|FSA001-P00034-B08, complete sequence	Saposin B domain-containing protein			4793.26	5461.15	3637.08	9681.03	10046.9	10781.3	19321.3	16614.3	18509.1	51.992	43.6374	38.0553	4630.49	10169.7	18148.2	44.5616	7400.12	0.625733	1.37427	2.45242	0.00602174	0.00380795	0.00618745	0.000974525	Sja_S53127938(FORWARD)	FN314355	CAX70088.1	NA	GO:0005737	"isolate Anhui full length mRNA clone SJFCA2857.002|FSA001-P00034-B08, complete sequence"
>gi|60595432|gb|AY808399.1| Schistosoma japonicum SJCHGC08107 protein mRNA, partial cds	hypothetical protein			706.569	782.574	390.1	4087.16	4019.11	4259.45	6663.19	6155.35	4958.15	770.425	743.465	663.879	626.415	4121.91	5925.56	725.923	2423.92	0.258431	1.70052	2.44462	0.299483	0.00286033	0.0430997	0.00409526	CNUS0000100920.1(FORWARD)	AY808399.1	AAX24288.2	K04598	GO:0006508;GO:0004222;GO:0008233;GO:0005576;GO:0008270;GO:0005578	complement component C8 beta
>gi|60596404|gb|AY808863.1| Schistosoma japonicum SJCHGC04164 protein mRNA, partial cds	calcium-activated potassium channel slowpoke			216.645	193.731	136.56	331.055	405.841	341.396	757.905	902.487	812.345	310.801	312.726	325.76	182.312	359.431	824.246	316.429	337.93	0.539497	1.06363	2.4391	0.936374	0.00315423	0.000958455	0.00347021	CNUS0000102431.1(FORWARD)	AY808863.1	AAX24752.2	K04936	GO:0006813;GO:0015269;GO:0016020;GO:0005249;GO:0008076	calcium-activated potassium channel
>gi|56752670|gb|AY812817.1| Schistosoma japonicum SJCHGC02875 protein mRNA, complete cds	cathepsin D2-like protein	√	[7]	4974.96	5088.17	4606.11	8708.67	8502.25	10052.4	16614.9	16578.3	17934.3	2646.23	1877.54	2281.87	4889.74	9087.77	17042.5	2268.55	6988.76	0.699659	1.30034	2.43856	0.3246	0.00117155	2.94839e-05	0.000543375	Sja_S23875597(FORWARD)	AY812817	AAW24549.1	K01379	GO:0006508;GO:0008233;GO:0005764;GO:0004190	"SJCHGC02875 protein mRNA, complete cds"
>gi|226467483|emb|FN313884.1| Schistosoma japonicum isolate Anhui full length mRNA clone SJFCA0522|FSA001-P00027-C24, complete sequence	cathepsin L, a	√	[7]	2053.22	1841.14	1521.7	12800.6	14116.4	13659.1	20752.7	17390.9	17808.1	12.2277	15.883	13.2276	1805.35	13525.4	18650.6	13.7794	7665.36	0.235521	1.76448	2.4331	0.00179762	0.00158668	0.0351523	0.00160604	Sja_S53128805(FORWARD)	FN313884	CAX69618.1	K01368	GO:0006508;GO:0008233;GO:0004197;GO:0005576	"isolate Anhui full length mRNA clone SJFCA0522|FSA001-P00027-C24, complete sequence"
>gi|56757012|gb|AY814946.1| Schistosoma japonicum SJCHGC01821 protein mRNA, complete cds	iron/zinc purple acid phosphatase-like protein			713.07	848.067	665.265	11810.3	17797.2	17093.9	23898.4	22903.1	22892.3	3304.99	3678.81	3692.52	742.134	15567.1	23231.3	3558.77	9562.95	0.0776051	1.62786	2.4293	0.372141	0.000122195	0.037346	0.000273785	Sja_S23873468(FORWARD)	AY814946	AAW26678.1	K01113	GO:0005506;GO:0005576;GO:0003993;GO:0008270	"SJCHGC01821 protein mRNA, complete cds"
>gi|226466649|emb|FN313726.1| Schistosoma japonicum isolate Anhui full length mRNA clone SJFCA0274|FSA001-P00006-L09, complete sequence	Dual specificity tyrosine-phosphorylation-regulated kinase 2			129.674	573.635	566.383	1381.37	2041.2	1153.41	2705.5	2914.73	2652.48	587.003	900.456	770.155	423.231	1525.33	2757.57	752.538	1138.93	0.371603	1.33926	2.42119	0.66074	0.00182487	0.0110552	0.000579729	CNUS0000100302.1(FORWARD)	FN313726.1	CAX69460.1	K08825	GO:0005634;GO:0005524;GO:0006350;GO:0006355;GO:0006468;GO:0005737;GO:0004707	putative dual-specificity tyrosine-(Y)-phosphorylation regulated kinase 2 isoform 2
>gi|60595031|gb|AY808309.1| Schistosoma japonicum SJCHGC06653 protein mRNA, partial cds	putative chromosome segregation protein SMC			993.679	1125.23	1071.39	988.598	1439.78	996.928	3125.81	2381.06	2418.24	573.681	690.3	939.369	1063.43	1141.77	2641.71	734.45	1102.6	0.964477	1.03552	2.39589	0.666107	0.0148441	0.0248483	0.0141779	CNUS0000100149.1(FORWARD)	AY808309.1	AAX24198.2	K02331	GO:0003779;GO:0006941;GO:0005524;GO:0003774;GO:0005516;GO:0005737;GO:0005863	hypothetical protein
>gi|60600799|gb|AY810968.1| Schistosoma japonicum SJCHGC06046 protein mRNA, partial cds	Bestrophin-1			388.306	765.434	584.398	655.272	1201.05	800.678	2547.23	2010.63	2140.88	530.256	1402.59	1010.37	579.379	885.666	2232.91	981.072	933.369	0.62074	0.948892	2.39231	1.05111	0.0126566	0.0249048	0.0465435	PG005890(FORWARD)	AY810968.1	AAX26857.2	K13881	GO:0031404;GO:0005509;GO:0005254;GO:0016021;GO:0006811;GO:0005886	bestrophin-related
>gi|60596105|gb|AY808714.1| Schistosoma japonicum SJCHGC05249 protein mRNA, partial cds	Protein asteroid 1			765.996	804.977	826.459	2892.11	3388.24	2277.01	4760.02	4908.59	5445.63	1669.48	1206.39	1208.17	799.144	2852.45	5038.08	1361.35	2106.9	0.379299	1.35386	2.39123	0.646138	0.00103043	0.0244245	0.00401165	PG014918(FORWARD)	AY808714.1	AAX24603.2	NA	GO:0005634;GO:0003677;GO:0006281;GO:0004519	hypothetical protein
>gi|28317486|gb|AY223011.1| Schistosoma japonicum clone ZZD1103 mRNA sequence	Charged multivesicular body protein 2b-A			3599.86	3640.79	3721.78	8208.92	6708.51	7892.67	13849.2	14935.5	11572.5	350.438	277.766	337.666	3654.15	7603.37	13452.4	321.957	5628.76	0.649192	1.35081	2.38995	0.0571985	0.00532635	0.0235647	0.00290438	Sja_S23515519(FORWARD)	AY223011	AAP06034.1	K12192	GO:0005768;GO:0016020;GO:0005737;GO:0015031	clone ZZD1103 mRNA sequence
>gi|56756019|gb|AY814456.1| Schistosoma japonicum SJCHGC02261 protein mRNA, complete cds	25 kDa integral membrane protein	√	[7]	228.938	195.302	160.066	5308.42	5232.05	5774.58	6883.9	6268.59	7001.05	14.3115	11.045	13.7274	194.769	5438.35	6717.85	13.028	2816.56	0.0691513	1.93085	2.38513	0.00462549	0.000627029	0.00743779	0.000568143	Sja_S23873958(FORWARD)	AY814456	AAW26188.1	K06497	GO:0016020;GO:0016021	"SJCHGC02261 protein mRNA, complete cds"
>gi|226466511|emb|FN313657.1| Schistosoma japonicum isolate Anhui full length mRNA clone SJFCA0141|FSA_106_01_A01, complete sequence	Nose resistant to fluoxetine protein 6			2218.06	1426.33	1213.78	2331.32	2460.21	1943.46	5180.76	4151.23	4492.23	916.808	609.438	661.484	1619.39	2245	4608.07	729.243	1932.2	0.838111	1.16189	2.38489	0.377417	0.00143265	0.0104481	0.00145709	CNUS0000098111.1(FORWARD)	FN313657.1	CAX69391.1	K00680	GO:0008415;GO:0016787;GO:0005886	Nose resistant to fluoxetine protein 6 precursor
>gi|257205819|emb|FN326837.1| Schistosoma japonicum isolate Anhui full length mRNA clone SJFCE4750|FSE001-P00006-M22, complete sequence	hypothetical protein			2559.62	3665.27	4305.11	6448.13	5716.39	6554.48	15993.8	13485.2	12112.1	4650.67	6136.25	5521.51	3510	6239.67	13863.7	5436.14	5837.91	0.601243	1.06882	2.37477	0.931181	0.0121801	0.0110674	0.0146301	Sja_S53118495(FORWARD)	FN326837	CAX82561.1	NA	NA	"isolate Anhui full length mRNA clone SJFCE4750|FSE001-P00006-M22, complete sequence"
>gi|56753438|gb|AY813191.1| Schistosoma japonicum SJCHGC02862 protein mRNA, complete cds	hypothetical protein			3712.16	4944.71	3450.07	3660.66	5655.76	3980.57	11482.3	9196.43	9453	494.981	627.57	636.226	4035.65	4432.33	10043.9	586.259	4233.99	0.953155	1.04685	2.37221	0.138465	0.0137039	0.0226838	0.0032663	PG010826(FORWARD)	AY813191.1	AAW24923.1	NA	NA	hypothetical protein
>gi|60613486|gb|AY812720.1| Schistosoma japonicum SJCHGC06709 protein mRNA, partial cds	A disintegrin and metalloproteinase with thrombospondin motifs 3			33.0849	35.8973	29.2428	459.192	584.903	188.976	774.666	724.199	666.527	147.478	283.691	163.029	32.7417	411.024	721.797	198.066	304.545	0.10751	1.34963	2.37009	0.650367	0.000952038	0.0430998	0.00539186	Sja_S24187473(FORWARD)	AY812720	AAX28609.2	K08619	GO:0006508;GO:0004222;GO:0008233;GO:0008270;GO:0005576;GO:0005578	"SJCHGC06709 protein mRNA, partial cds"
>gi|56753743|gb|AY813337.1| Schistosoma japonicum SJCHGC02838 protein mRNA, complete cds	Endoglycoceramidase			3007.23	2964.63	2760.29	4744.5	4581.69	5777.55	9295.21	8169.16	10732.5	1982.46	2063.92	2139.79	2910.71	5034.58	9398.95	2062.06	3972.65	0.732689	1.26731	2.36592	0.519063	0.00752726	0.00426321	0.00472289	PG011953(FORWARD)	AY813337.1	AAW25069.1	K05991	GO:0004553;GO:0005975	SJCHGC02838 protein
>gi|60595951|gb|AY808637.1| Schistosoma japonicum SJCHGC07526 protein mRNA, partial cds	hypothetical protein			166.063	53.1795	87.7252	380.252	286.797	282.703	691.817	481.948	701.707	274.254	179.545	181.875	102.323	316.584	625.157	211.892	264.238	0.387237	1.1981	2.36589	0.801897	0.00515201	0.0205939	0.0111619	CNUS0000095604.1(FORWARD)	AY808637.1	AAX24526.2	K10321	GO:0006512	hypothetical protein
>gi|257206693|emb|FN327251.1| Schistosoma japonicum isolate Anhui full length mRNA clone SJFCE5502|FSE001-P00035-G07, complete sequence	SID1 transmembrane family member 1			906.287	984.172	1126.82	1395.46	3084.41	3349.38	5553.92	4718.96	5255.75	1339.43	1974.32	2034.53	1005.76	2609.75	5176.21	1782.76	2196.25	0.457943	1.18827	2.35683	0.811727	0.00199664	0.0424693	0.00794571	Sja_S53118083(FORWARD)	FN327251	CAX82975.1	NA	GO:0006810;GO:0016021;GO:0005886	"isolate Anhui full length mRNA clone SJFCE5502|FSE001-P00035-G07, complete sequence"
>gi|56755294|gb|AY814095.1| Schistosoma japonicum SJCHGC06356 protein mRNA, complete cds	Cathepsin B-like cysteine proteinase	√	[7,14]	1721.63	1046	921.059	8685.31	8602.33	9271.6	12150.8	10949.9	12415.1	147.078	61.3166	48.0383	1229.56	8853.08	11838.6	85.4776	5041.32	0.243897	1.7561	2.34832	0.0169554	0.000969143	0.00607899	0.000714605	Sja_S23874319(FORWARD)	AY814095	AAW25827.1	K01363	GO:0006508;GO:0008233;GO:0004197;GO:0005764	"SJCHGC06356 protein mRNA, complete cds"
>gi|226490177|emb|FN313597.1| Schistosoma japonicum isolate Anhui full length mRNA clone SJFCA0038|FSA_057_84_D11, complete sequence	putative LAG1 longevity assurance homolog 1			1406.37	827.084	885.212	1673.76	777.553	506.908	1987.21	2548.55	2577.01	1302.99	536.156	556.834	1039.56	986.074	2370.92	798.661	1012.82	1.0264	0.973597	2.34092	0.788555	0.0355568	0.0626546	0.0356642	Sja_S53118666(FORWARD)	FN313597	CAX69331.1	NA	GO:0005783;GO:0016021;GO:0005789;GO:0046513;GO:0008610	"isolate Anhui full length mRNA clone SJFCA0038|FSA_057_84_D11, complete sequence"
>gi|226490131|emb|FN313574.1| Schistosoma japonicum isolate Anhui full length mRNA clone SJFCA0003|FSA_046_85_E11, complete sequence	Lig_chan domain containing protein			14.7033	21.8157	12.6133	15.0703	26.5078	32.1816	788.284	572.506	499.375	457.637	511.51	549.655	16.3774	24.5866	620.055	506.267	265.427	0.0617022	0.0926302	2.33607	1.90737	0.0100571	0.0114609	0.210138	CNUS0000097819.1(FORWARD)	FN313574.1	CAX69308.1	K02331	NA	hypothetical protein
>gi|226473375|emb|FN315641.1| Schistosoma japonicum isolate Anhui full length mRNA clone SJFCA3752.013|FSA001-P00035-M09, complete sequence	hypothetical protein			49.0965	16.8952	16.8887	15394.6	14918.2	14157.8	19146	15773.7	16791.3	19.616	12.1968	11.7982	27.6268	14823.5	17237	14.537	7425.59	0.00372049	1.99628	2.3213	0.00195769	0.00164128	0.0517272	0.00166484	Sja_S53125859(FORWARD)	FN315641	CAX71373.1	NA	NA	"isolate Anhui full length mRNA clone SJFCA3752.013|FSA001-P00035-M09, complete sequence"
>gi|28317927|gb|AY223450.1| Schistosoma japonicum clone ZZZ463 mRNA sequence	putative universal stress protein			1459.12	2287.75	1773.01	3667.45	4516.5	5146.11	8511.66	6750.15	6548.08	996.075	1195.5	1367.15	1839.96	4443.35	7269.96	1186.24	3141.66	0.585665	1.41433	2.31405	0.377584	0.0109299	0.0561776	0.00693449	CNUS0000095765.1(FORWARD)	AY223450.1	AAP06486.1	K13800	GO:0006950;GO:0005737	"hypothetical protein, putative Universal stress protein Usp"
>gi|226490285|emb|FN313651.1| Schistosoma japonicum isolate Anhui full length mRNA clone SJFCA0128|FSA_099_78_F10, complete sequence	hypothetical protein			242.327	245.851	257.42	3424.17	5060.1	5837.92	6443.15	5986.91	6087.32	577.812	545.152	592.823	248.532	4774.06	6172.46	571.929	2673	0.0929789	1.78603	2.30919	0.213966	0.000282229	0.11771	0.000282904	Sja_S53118612(FORWARD)	FN313651	CAX69385.1	NA	GO:0005634	"isolate Anhui full length mRNA clone SJFCA0128|FSA_099_78_F10, complete sequence"
>gi|60596288|gb|AY808805.1| Schistosoma japonicum SJCHGC06421 protein mRNA, partial cds	hypothetical protein			801.948	584.414	490.422	1926.1	2342.85	2244.88	3724.72	2860.68	3748.98	948.218	764.128	809.195	625.595	2171.28	3444.79	840.514	1505.89	0.415431	1.44185	2.28754	0.558149	0.0051466	0.0406785	0.0048436	CNUS0000101132.1(FORWARD)	AY808805.1	AAX24694.2	NA	GO:0005634;GO:0003677;GO:0006281;GO:0004519	hypothetical protein
>gi|60611822|gb|AY812670.1| Schistosoma japonicum SJCHGC04652 protein mRNA, partial cds	E3 ubiquitin-protein ligase CCNB1IP1			577.967	337.238	369.207	4037.67	3861.62	5222.06	5439.52	5119.82	5915.27	248.825	135.542	152.355	428.138	4373.78	5491.53	178.907	2400.96	0.178319	1.82168	2.28722	0.0745149	0.00114205	0.0177309	0.000958121	CNUS0000095753.1(FORWARD)	AY812670.1	AAX28559.2	K10639	GO:0005634;GO:0005515	cyclin B1 interacting protein 1
>gi|226478057|emb|FN316991.1| Schistosoma japonicum isolate Anhui full length mRNA clone SJFCA4086|FSA001-P00008-P12, complete sequence	hypothetical protein			74.7363	12.4271	19.1405	22269	22741.7	24124.2	27731.2	25644.3	25803.9	13.1794	10.3855	11.7717	35.4346	23044.9	26393.1	11.7789	11540.2	0.00307054	1.99693	2.28706	0.00102068	0.000304633	0.0476109	0.000322093	Sja_S53123518(FORWARD)	FN316991	CAX72722.1	NA	NA	"isolate Anhui full length mRNA clone SJFCA4086|FSA001-P00008-P12, complete sequence"
>gi|28317337|gb|AY222890.1| Schistosoma japonicum clone ZZZ342 mRNA sequence	ADP-ribosyl cyclase			3095.18	2591.8	3475.45	4724.19	3982.6	5122.85	10665.6	8672.89	6846.91	2470.68	2743.59	2490.53	3054.14	4609.88	8728.47	2568.27	3832.01	0.797008	1.20299	2.27778	0.670214	0.021927	0.0405666	0.015593	Sja_S23515640(FORWARD)	AY222890	AAP05902.1	K01242	GO:0003953;GO:0008152;GO:0016021;GO:0005886;GO:0005488	clone ZZZ342 mRNA sequence
>gi|60599994|gb|AY810652.1| Schistosoma japonicum SJCHGC04546 protein mRNA, partial cds	Sulfate transporter 4.1, chloroplastic			119.233	87.3905	73.0466	147.519	110.659	116.693	354.056	238.273	523.89	287.295	120.667	198.049	93.2233	124.957	372.073	202.004	163.48	0.570242	0.764355	2.27595	1.23565	0.0445734	0.0485814	0.0825152	PG011244(FORWARD)	AY810652.1	AAX26541.2	K03321	GO:0005215;GO:0006810;GO:0016021;GO:0055085	SJCHGC04546 protein
>gi|56756207|gb|AY814547.1| Schistosoma japonicum SJCHGC01470 protein mRNA, complete cds	putative zinc finger domain protein			320.857	175.269	127.097	1703.42	734.385	603.786	1675.66	1220.51	1240.05	87.9935	38.7208	33.7176	207.741	1013.86	1378.74	53.4773	610.803	0.340112	1.65989	2.25726	0.0875525	0.00318823	0.105602	0.00484352	Sja_S23873867(FORWARD)	AY814547	AAW26279.1	NA	GO:0005622;GO:0008270	"SJCHGC01470 protein mRNA, complete cds"
>gi|60595565|gb|AY808452.1| Schistosoma japonicum SJCHGC02736 protein mRNA, partial cds	hypothetical protein			3042.02	5006.63	4280.57	2822.53	4361.6	2969.59	7907.35	8743.46	8681.06	1907.97	3184.2	2943.83	4109.74	3384.57	8443.96	2678.67	3747.16	1.09676	0.903238	2.25343	0.714853	0.00282975	0.00285619	0.0002456	Sja_S24187144(FORWARD)	AY808452	AAX24341.2	NA	GO:0016020	"SJCHGC02736 protein mRNA, partial cds"
>gi|226479229|emb|FN317379.1| Schistosoma japonicum isolate Anhui full length mRNA clone SJFCE1126|FSE_205_68_D09, complete sequence	epidermal growth factor receptor kinase substrate 8-like protein			1777.28	2113.89	1769.68	2257.17	3192.31	3897.04	6449.75	5116.56	5267.06	940.45	1085.79	1019.65	1886.95	3115.5	5611.12	1015.3	2501.23	0.75441	1.24559	2.24335	0.405919	0.00861228	0.0508792	0.00495621	Sja_S53122932(FORWARD)	FN317379	CAX73110.1	NA	GO:0005515;GO:0005737	"isolate Anhui full length mRNA clone SJFCE1126|FSE_205_68_D09, complete sequence"
>gi|60599090|gb|AY810205.1| Schistosoma japonicum SJCHGC03405 protein mRNA, partial cds	Alpha-2-macroglobulin-like protein 1			743.757	1915.06	1511.09	1320.21	3300.79	3579.96	6212.54	4275.89	3775.7	771.196	1713.38	2058.73	1389.97	2733.65	4754.71	1514.44	2124.04	0.654397	1.287	2.23852	0.712997	0.0427349	0.14941	0.0513599	CNUS0000101289.1(FORWARD)	AY810205.1	AAX26094.2	K06530	GO:0016020;GO:0005515;GO:0005576;GO:0016021	macroglobulin/complement
>gi|60595579|gb|AY808459.1| Schistosoma japonicum SJCHGC08676 protein mRNA, partial cds	hypothetical protein			103.593	114.79	107.267	2484.15	4056.72	3416.04	4681.82	4285.53	3957.29	470.837	616.068	517.316	108.55	3318.97	4308.21	534.74	1926.86	0.0563351	1.72248	2.23588	0.27752	0.00125397	0.123404	0.00182445	CNUS0000102846.1(FORWARD)	AY808459.1	AAX24348.2	K06631	GO:0005634;GO:0006355;GO:0007275;GO:0043565	SJCHGC08676 protein
>gi|60598441|gb|AY809881.1| Schistosoma japonicum SJCHGC08813 protein mRNA, partial cds	Glycoprotein-N-acetylgalactosamine 3-beta-galactosyltransferase 1			1590.06	1595.35	1576	3637.97	3112.64	4356.77	6752.08	4868.99	6086	159.528	111.469	69.3253	1587.14	3702.46	5902.36	113.441	2644.8	0.600097	1.3999	2.23169	0.042892	0.00803591	0.0202882	0.00432353	PG010823(FORWARD)	AY809881.1	AAX25770.2	K00731	GO:0016020;GO:0016757	SJCHGC08813 protein
>gi|226466773|emb|FN313788.1| Schistosoma japonicum isolate Anhui full length mRNA clone SJFCA0366|FSA001-P00014-J17, complete sequence	Gamma-crystallin related domain-containing protein			16.256	8.6839	10.1112	21.022	16.2669	15.0509	6376.86	8498.07	8936.7	9045.47	5297.44	6980.35	11.6837	17.4466	7937.21	7107.75	3562.6	0.00327954	0.00489715	2.22793	1.9951	0.00492649	0.00492902	0.343962	PG013345(FORWARD)	FN313788.1	CAX69522.1	NA	NA	hypothetical protein
>gi|60598303|gb|AY809812.1| Schistosoma japonicum SJCHGC08757 protein mRNA, partial cds	Kynurenine-oxoglutarate transaminase			2001.51	1919.41	2293.87	4153.19	2462.27	3822.71	6282.28	5419.65	6847.15	2409.78	1272.6	1488.73	2071.6	3479.39	6183.02	1723.7	2775.49	0.746389	1.25361	2.22772	0.621043	0.00291962	0.00557598	0.00515842	CNUS0000100777.1(FORWARD)	AY809812.1	AAX25701.2	K00816	GO:0009058;GO:0004069;GO:0005737;GO:0016847;GO:0030170	arylformamidase
>gi|60596059|gb|AY808691.1| Schistosoma japonicum SJCHGC04734 protein mRNA, partial cds	Transmembrane protein 63A			3161.06	2937.07	2239.12	2198.28	2113.44	1725.99	6877.41	6458.05	6975.62	3457.81	3124.38	3343.24	2779.08	2012.57	6770.36	3308.48	3043.78	0.913037	0.661207	2.22433	1.08696	0.00439881	0.00153473	0.000328556	PG011861(FORWARD)	AY808691.1	AAX24580.2	NA	GO:0016020	metazoan probable membrane protein
>gi|60601243|gb|AY811190.1| Schistosoma japonicum SJCHGC04231 protein mRNA, partial cds	Ras GTPase-activating protein gap-2			189.091	476.366	439.559	877.452	1106.36	511.097	1358.95	1370.61	1268.94	327.983	369.245	291.567	368.339	831.638	1332.83	329.599	599.988	0.61391	1.38609	2.22143	0.549342	0.00575479	0.0362458	0.00011932	PG007282(FORWARD)	AY811190.1	AAX27079.2	K12581	GO:0005622;GO:0007165;GO:0005096;GO:0051056	SJCHGC04231 protein
>gi|60600947|gb|AY811042.1| Schistosoma japonicum SJCHGC03358 protein mRNA, partial cds	hypothetical protein			377.373	354.893	312.957	558.504	1000.79	971.284	1420.8	1559.51	1072.69	281.696	410.201	448.79	348.408	843.527	1351	380.229	611.878	0.569408	1.37859	2.20796	0.621413	0.008205	0.0743376	0.0152377	PG011965(FORWARD)	AY811042.1	AAX26931.2	K10592	NA	SJCHGC03358 protein
>gi|60596979|gb|AY809150.1| Schistosoma japonicum SJCHGC01166 protein mRNA, partial cds	hypothetical protein			2403.12	3796.94	3293.62	7127.42	10694.2	11299.5	15822	12628.4	13708.9	720.364	987.243	1179.14	3164.56	9707.06	14053.1	962.248	6435.81	0.491711	1.50829	2.18358	0.149515	0.0074615	0.0921001	0.00311186	CNUS0000102095.1(FORWARD)	AY809150.1	AAX25039.2	K02003	NA	hypothetical protein
>gi|60599832|gb|AY810571.1| Schistosoma japonicum SJCHGC07728 protein mRNA, partial cds	Low affinity cationic amino acid transporter 2			972.411	822.415	405.472	2791.69	2618.49	2027.26	3965.1	3563.59	2987.41	22.9195	24.3161	14.8185	733.432	2479.15	3505.36	20.6847	1606.29	0.4566	1.5434	2.18227	0.0128773	0.000927707	0.00256069	0.003225	CNUS0000103215.1(FORWARD)	AY810571.1	AAX26460.2	K13866	GO:0006865;GO:0016021;GO:0005886;GO:0015171	cationic amino acid transporter
>gi|226466593|emb|FN313698.1| Schistosoma japonicum isolate Anhui full length mRNA clone SJFCA0223|FSA001-P00003-I11, complete sequence	choline/ethanolaminephosphotransferase 1			1015.31	1382.02	1264.09	1758.69	900.426	521.82	3125.89	1977.11	2350.02	786.739	727.196	558.332	1220.47	1060.31	2484.34	690.756	1140.39	1.07022	0.929778	2.17849	0.605718	0.0527056	0.0114015	0.0146933	CNUS0000100529.1(FORWARD)	FN313698.1	CAX69432.1	K00993	GO:0016020;GO:0000287;GO:0005783;GO:0016021;GO:0004307;GO:0004142;GO:0030145	putative choline phosphotransferase 1
>gi|56756502|gb|AY814692.1| Schistosoma japonicum SJCHGC01509 protein mRNA, complete cds	septin-7			684.795	1208.65	1223.83	1469.95	1532.91	1291.72	3036.27	2497.25	2536.31	797.031	1180.66	1027.89	1039.09	1431.53	2689.94	1001.86	1235.31	0.841158	1.15884	2.17755	0.81102	0.0211073	0.00928464	0.0133121	CNUS0000095417.1(FORWARD)	AY814692.1	AAW26424.1	K04557	GO:0031105;GO:0005515;GO:0051301;GO:0005525;GO:0007049	septin
>gi|226479245|emb|FN317387.1| Schistosoma japonicum isolate Anhui full length mRNA clone SJFCE1141|FSE_213_44_D06, complete sequence	Glycoprotein 3-alpha-L-fucosyltransferase A			2024.39	2366.26	1844.77	3917.32	5285.46	6628.34	7765.66	7205.36	9012.38	1532.8	1382.82	1485.51	2078.47	5277.04	7994.47	1467.04	3677.76	0.565147	1.43485	2.17373	0.398896	0.00643741	0.0214078	0.00306669	Sja_S53122924(FORWARD)	FN317387	CAX73118.1	K07632	GO:0016020;GO:0006486;GO:0008417;GO:0018392;GO:0005794;GO:0016021	"isolate Anhui full length mRNA clone SJFCE1141|FSE_213_44_D06, complete sequence"
>gi|226469141|emb|FN314317.1| Schistosoma japonicum isolate Anhui full length mRNA clone SJFCA2820.001|FSA001-P00022-D11, complete sequence	ERO1-like protein alpha			272.868	616.613	678.868	725.659	1140.9	477.772	2002.97	1614.19	1913.69	420.507	1711.72	634.312	522.783	781.444	1843.62	922.179	851.811	0.613731	0.917391	2.16435	1.08261	0.0128338	0.035241	0.108307	Sja_S53127976(FORWARD)	FN314317	CAX70050.1	K10976	GO:0005789;GO:0006467;GO:0016671;GO:0050660;GO:0055114	"isolate Anhui full length mRNA clone SJFCA2820.001|FSA001-P00022-D11, complete sequence"
>gi|60600973|gb|AY811055.1| Schistosoma japonicum SJCHGC02186 protein mRNA, partial cds	Ceramide kinase			841.795	1082.97	1049.36	1256.49	1195.93	810.037	2240.79	1875.43	2631.9	1045.2	865.671	867.758	991.373	1087.49	2249.38	926.211	1039.43	0.953767	1.04623	2.16405	0.891076	0.0170874	0.0383004	0.0140873	CNUS0000097645.1(FORWARD)	AY811055.1	AAX26944.2	K04715	GO:0004143;GO:0007205	SJCHGC02186 protein
>gi|60601535|gb|AY811336.1| Schistosoma japonicum SJCHGC07428 protein mRNA, partial cds	CUB domain containing protein			70.2683	68.2214	29.429	543.269	467.991	482.878	569.237	514.286	774.631	86.9828	73.9145	68.6798	55.9729	498.046	619.385	76.5257	287.286	0.194834	1.73363	2.15599	0.266375	0.0128668	0.145641	0.0111463	PG002196(FORWARD)	AY811336.1	AAX27225.2	K09608	GO:0016020;GO:0030154;GO:0008233;GO:0008237;GO:0006508;GO:0005509;GO:0008533;GO:0007275;GO:0005576;GO:0008270	SJCHGC07428 protein
>gi|60601373|gb|AY811255.1| Schistosoma japonicum SJCHGC01791 protein mRNA, partial cds	hypothetical protein			103.373	252.602	105.052	6317.68	12577.3	15402.9	13450.1	12011.5	11780.9	20.4039	45.0129	22.2423	153.676	11432.6	12414.2	29.2197	5793.15	0.0265272	1.97347	2.14291	0.00504383	0.000980222	0.394001	0.000898838	CNUS0000099561.1(FORWARD)	AY811255.1	AAX27144.2	K01269	GO:0010859	SJCHGC01791 protein
>gi|60613689|gb|AY812725.1| Schistosoma japonicum SJCHGC06857 protein mRNA, partial cds	hypothetical protein			487.565	688.275	827.897	1393.22	2781.76	2394.11	5325.51	5029.84	4653.2	1488.63	3422.8	2541.24	667.913	2189.7	5002.85	2484.22	2336.96	0.285804	0.936985	2.14075	1.06301	0.00225861	0.0186817	0.0324598	CNUS0000099425.1(FORWARD)	AY812725.1	AAX28614.2	K12581	GO:0004180;GO:0043275;GO:0008233;GO:0008237;GO:0006508;GO:0008270;GO:0016021;GO:0005886;GO:0016805	Ubiquitin-protein ligase BRE1
>gi|60602155|gb|AY811646.1| Schistosoma japonicum SJCHGC04275 protein mRNA, partial cds	Dysferlin			123.642	184.883	239.504	1492.87	2498.55	978.672	2673.01	2315.83	2118.14	561.262	599.385	513.574	182.676	1656.7	2368.99	558.074	1107.39	0.164962	1.49604	2.13927	0.503956	0.00395438	0.12628	0.00356994	PG015168(FORWARD)	AY811646.1	AAX27535.2	NA	GO:0005515	fer-1-related
>gi|56755606|gb|AY814250.1| Schistosoma japonicum SJCHGC04655 protein mRNA, complete cds	hypothetical protein			11.0968	27.0439	18.8601	256.873	530.709	569.59	423.11	521.431	634.87	24.5777	49.0492	47.0401	19.0003	452.391	526.47	40.2223	246.307	0.0771407	1.8367	2.13746	0.163302	0.00667993	0.141264	0.00629562	CNUS0000100429.1(FORWARD)	AY814250.1	AAW25982.1	K11121	NA	SJCHGC04655 protein
>gi|226479785|emb|FN317458.1| Schistosoma japonicum isolate Anhui full length mRNA clone SJFCE1269|FSE001-P00002-J20, complete sequence	mannose-1-phosphate guanyltransferase beta isoform X1			1822.31	2557.14	2704.27	5424.62	4685.13	4071.76	8432.7	7194.81	8722.07	3085.69	2776.19	2808.92	2361.24	4727.17	8116.52	2890.27	3808.72	0.619957	1.24114	2.13104	0.758855	0.00507709	0.0172648	0.00343827	CNUS0000096004.1(FORWARD)	FN317458.1	CAX73189.1	K00966	GO:0008299;GO:0000902;GO:0000287;GO:0016779;GO:0005737;GO:0008360;GO:0007047;GO:0009103;GO:0009252;GO:0004475;GO:0019134;GO:0003977	putative GDP-mannose pyrophosphorylase B isoform 2
>gi|60597015|gb|AY809168.1| Schistosoma japonicum SJCHGC07343 protein mRNA, partial cds	Transmembrane protein 63A			1733.21	1281.16	949.945	957.259	976.052	504.164	3278.03	2818.09	3132.94	1904.72	1401.56	1431.9	1321.44	812.491	3076.35	1579.39	1450.42	0.911075	0.560178	2.12101	1.08892	0.0072768	0.0050341	0.00234155	CNUS0000095906.1(FORWARD)	AY809168.1	AAX25057.2	K12343	GO:0016020;GO:0016021	metazoan probable membrane protein
>gi|56752888|gb|AY812924.1| Schistosoma japonicum clone SJCHGC00467 unknown mRNA	25 kDa integral membrane protein			1424.24	1595.96	875.327	14654.8	17908.9	18081.6	20522.7	18915	18239.9	20.4543	15.9535	14.0745	1298.51	16881.8	19225.9	16.8274	9090.14	0.142848	1.85715	2.11503	0.00185117	0.000532842	0.159139	0.000616581	PG005115(FORWARD)	AY812924.1	AAW24656.1	K06497	GO:0016021	unknown
>gi|226466581|emb|FN313692.1| Schistosoma japonicum isolate Anhui full length mRNA clone SJFCA0214|FSA001-P00002-N14, complete sequence	marvel-containing potential lipid raft-associated protein			2170.73	1319.31	1051.25	7543.18	6952.27	7251.63	10381	9243.02	8174.05	766.962	482.499	624.443	1513.76	7249.03	9266.04	624.634	4381.4	0.345498	1.6545	2.11486	0.142565	0.000878765	0.0356642	0.00238472	Sja_S53129198(FORWARD)	FN313692	CAX69426.1	NA	GO:0016020;GO:0016021	"isolate Anhui full length mRNA clone SJFCA0214|FSA001-P00002-N14, complete sequence"
>gi|226467625|emb|FN313955.1| Schistosoma japonicum isolate Anhui full length mRNA clone SJFCA0622|FSA001-P00034-I11, complete sequence	Integral membrane protein GPR155			3586.25	3585.59	4320.81	1154.55	1370.11	1012.29	5377.4	5455.95	5430.14	1744.31	1109.05	1069.72	3830.88	1178.99	5421.16	1307.69	2569.29	1.49103	0.458877	2.10999	0.508971	0.0111521	0.000257612	0.00169653	CNUS0000099033.1(FORWARD)	FN313955.1	CAX69689.1	K07088	GO:0016021;GO:0055085	Integral membrane protein GPR155
>gi|56753372|gb|AY813158.1| Schistosoma japonicum SJCHGC06156 protein mRNA, complete cds	Group XV phospholipase A2			1777.29	1030.1	1299.82	6296.58	6853.37	7247.52	8437.85	8306.09	9008.55	109.194	94.5759	89.4839	1369.07	6799.16	8584.16	97.7513	4084.11	0.335218	1.66478	2.10184	0.0239345	0.000885888	0.00610865	0.0003325	Sja_S23875256(FORWARD)	AY813158	AAW24890.1	K06129	GO:0008203;GO:0004607;GO:0008203;GO:0004607	"SJCHGC06156 protein mRNA, complete cds"
>gi|226469277|emb|FN314385.1| Schistosoma japonicum isolate Anhui full length mRNA clone SJFCA2892.001|FSA_128_40_H05, complete sequence	TSP-1			2296.37	2139.15	2979.2	9444.34	10055.7	5339.4	11901.7	11761.8	10970.2	2502.36	3135.37	2580.67	2471.57	8279.8	11544.6	2739.47	5509.63	0.448591	1.50279	2.09535	0.497214	0.0017683	0.0565725	0.000598407	Sja_S53127908(FORWARD)	FN314385	CAX70118.1	K06508	GO:0016020;GO:0016021	"isolate Anhui full length mRNA clone SJFCA2892.001|FSA_128_40_H05, complete sequence"
>gi|56757140|gb|AY815010.1| Schistosoma japonicum SJCHGC01726 protein mRNA, complete cds	hypothetical protein			606.181	1318.59	1180.48	1213.47	4310.07	3667.02	6005.47	4637.09	4461.9	842.914	2074.08	2356.94	1035.08	3063.52	5034.82	1757.98	2410.75	0.429362	1.27077	2.08849	0.729226	0.0146394	0.149336	0.0375202	CNUS0000106494.1(FORWARD)	AY815010.1	AAW26742.1	NA	NA	SJCHGC01726 protein
>gi|226466735|emb|FN313769.1| Schistosoma japonicum isolate Anhui full length mRNA clone SJFCA0335|FSA001-P00011-B16, complete sequence	PspB superfamily member			70.7326	106.023	85.4778	6773.51	8512.44	9893.63	9601.88	7959.41	9625.03	338.158	297.472	291.965	87.4112	8393.19	9062.11	309.198	4351.2	0.020089	1.92894	2.08267	0.0710605	0.00193997	0.299858	0.00193326	CNUS0000103949.1(FORWARD)	FN313769.1	CAX69503.1	NA	GO:0005737	SJCHGC04852 protein
>gi|56758825|gb|AY815821.1| Schistosoma japonicum SJCHGC00710 protein mRNA, complete cds	hypothetical protein			464.58	710.942	387.642	6163.7	8961.63	10752.2	10768.6	8380.31	9370.53	136.439	123.107	159.068	521.055	8625.85	9506.47	139.538	4573.45	0.11393	1.88607	2.07862	0.0305104	0.00354415	0.342518	0.00269106	PG003428(FORWARD)	AY815821.1	AAW27553.1	NA	NA	SJCHGC00710 protein
>gi|257205645|emb|FN326750.1| Schistosoma japonicum isolate Anhui full length mRNA clone SJFCE4567|FSE_203_53_E07, complete sequence	Long-chain-fatty-acid--CoA ligase 5			185.96	202.631	129.571	705.865	390.091	381.357	843.109	576.182	650.342	207.058	120.717	101.035	172.721	492.438	689.878	142.937	332.579	0.519337	1.48066	2.07433	0.429783	0.0120835	0.0179485	0.00448363	CNUS0000104014.1(FORWARD)	FN326750.1	CAX82467.1	K01897	NA	Long-chain-fatty-acid--CoA ligase 5
>gi|60600919|gb|AY811028.1| Schistosoma japonicum SJCHGC05934 protein mRNA, partial cds	Serine/threonine-protein kinase Sgk1			232.976	506.843	351.221	127.52	243.25	474.287	641.77	560.294	792.57	12.9333	12.8036	34.4905	363.68	281.685	664.878	20.0758	322.683	1.12705	0.872949	2.06047	0.0622153	0.0681029	0.0140106	0.00446054	CNUS0000101258.1(FORWARD)	AY811028.1	AAX26917.2	K13304	GO:0005515;GO:0007154;GO:0035091	SJCHGC05934 protein
>gi|60598239|gb|AY809780.1| Schistosoma japonicum SJCHGC08281 protein mRNA, partial cds	Dual 3',5'-cyclic-AMP and -GMP phosphodiesterase 11			222.619	221.737	177.999	191.103	317.907	186.831	591.282	367.397	395.524	91.3343	101.179	102.109	207.452	231.947	451.401	98.2073	219.699	0.944252	1.05575	2.05463	0.447008	0.0327593	0.0814109	0.0204949	CNUS0000097418.1(FORWARD)	AY809780.1	AAX25669.2	K01120	GO:0007165;GO:0004114	camp/cgmp cyclic nucleotide phosphodiesterase
>gi|60596372|gb|AY808847.1| Schistosoma japonicum SJCHGC03897 protein mRNA, partial cds	hypothetical protein			40.4696	36.4004	26.7985	589.097	722.039	753.444	573.801	862.382	838.817	52.5395	55.8658	49.1623	34.5562	688.194	758.333	52.5225	370.358	0.0933048	1.85818	2.04757	0.141816	0.00845081	0.131818	0.00835544	PG005799(FORWARD)	AY808847.1	AAX24736.2	NA	NA	SJCHGC03897 protein
>gi|60610327|gb|AY812621.1| Schistosoma japonicum SJCHGC02854 protein mRNA, partial cds	Alpha-1,3-mannosyl-glycoprotein 2-beta-N-acetylglucosaminyltransferase			2394.44	2521.68	1292.09	1219.79	1335.87	972.177	3562.29	2874.45	3528.59	681.51	779.486	900.862	2069.4	1175.94	3321.78	787.286	1622.67	1.2753	0.724696	2.0471	0.485178	0.07427	0.0101094	0.00412298	PG006293(FORWARD)	AY812621.1	AAX28510.2	K00726	GO:0000139;GO:0003827;GO:0006487	SJCHGC02854 protein
>gi|226479819|emb|FN317475.1| Schistosoma japonicum isolate Anhui full length mRNA clone SJFCE1293|FSE001-P00003-D07, complete sequence	alpha-L-fucosidase-like protein			1085.78	1399.88	1252.46	3673.66	6742.27	7086.34	11329.1	11413	9367.07	3849.14	5908.1	4161.45	1246.04	5834.09	10703	4639.56	5236.83	0.237937	1.11405	2.0438	0.88595	0.00252403	0.0443078	0.00678246	PG011250(FORWARD)	FN317475.1	AAP05896.1	K01206	GO:0004560;GO:0005975;GO:0006004	similar to alpha-L-fucosidase
>gi|60596612|gb|AY808967.1| Schistosoma japonicum SJCHGC07782 protein mRNA, partial cds	Rho GTPase activating protein			410.334	415.364	392.905	170.624	430.069	406.925	885.379	945.305	1039.69	474.125	537.317	581.027	406.201	335.873	956.792	530.823	468.512	0.867003	0.716892	2.04219	1.133	0.00417699	0.00429174	0.00073732	CNUS0000104934.1(FORWARD)	AY808967.1	AAX24856.2	NA	GO:0016020;GO:0007165;GO:0005515;GO:0005622;GO:0005737;GO:0005096	hypothetical protein
>gi|60598535|gb|AY809928.1| Schistosoma japonicum SJCHGC07362 protein mRNA, partial cds	putative palmitoyltransferase ZDHHC8			458.347	541.263	783.369	1609.4	1439.9	1186.83	1774.4	2334.71	2026.52	588.986	695.271	428.193	594.326	1412.04	2045.21	570.817	1003.18	0.592439	1.40756	2.03872	0.569005	0.00692688	0.0571272	0.00476524	CNUS0000101219.1(FORWARD)	AY809928.1	AAX25817.2	K00860	GO:0016020;GO:0008415;GO:0016021;GO:0008270	zinc finger protein
>gi|60602029|gb|AY811583.1| Schistosoma japonicum SJCHGC09631 protein mRNA, partial cds	Dysferlin			66.2903	53.7832	36.1303	924.391	1410.46	753.629	1549.96	1251.8	1132.74	278.265	285.226	231.58	52.0679	1029.49	1311.5	265.023	647.258	0.0804439	1.59054	2.02624	0.409456	0.00417979	0.173708	0.00584845	CNUS0000103921.1(FORWARD)	AY811583.1	AAX27472.2	NA	GO:0005515	fer-1-related
>gi|226470515|emb|FN314806.1| Schistosoma japonicum isolate Anhui full length mRNA clone SJFCA3370.005|FSA001-P00019-J24, complete sequence	tetraspanin TE736	√	[7]	822.076	822.523	434.44	8218.44	10742.6	11367.8	12417.4	10291.5	9999.7	8.7271	10.466	7.3205	693.013	10109.6	10902.9	8.83787	5401.32	0.128304	1.8717	2.01855	0.00163624	0.00228965	0.345252	0.00242775	CNUS0000100896.1(FORWARD)	FN314806.1	CAX70538.1	K06497	GO:0016020;GO:0016021	unknown
>gi|226479991|emb|FN317561.1| Schistosoma japonicum isolate Anhui full length mRNA clone SJFCE1448|FSE001-P00009-K17, complete sequence	trypsin-like serine and cysteine peptidase domain-containing protein			664.417	473.086	695.764	59.8247	67.8422	93.8456	7349.49	7404.58	8942.07	5837.37	8262.21	7655.75	611.089	73.8375	7898.72	7251.78	3931.43	0.155437	0.0187813	2.00912	1.84456	0.00219623	0.00212584	0.240925	CNUS0000106183.1(FORWARD)	FN317561.1	CAX73292.1	NA	GO:0004252;GO:0006508;GO:0003824	"Peptidase S1 and S6, chymotrypsin/Hap,IPR009003 Peptidase, trypsin-like serine and cysteine,domain-containing protein"
>gi|60598835|gb|AY810078.1| Schistosoma japonicum SJCHGC07935 protein mRNA, partial cds	hypothetical protein			71.9642	54.8632	68.6122	157.26	146.258	133.049	254.088	104.495	387.388	108.84	95.2975	104.859	65.1465	145.522	248.657	102.999	124.261	0.524273	1.17111	2.00109	0.828894	0.0710222	0.175602	0.103087	CNUS0000102636.1(FORWARD)	AY810078.1	AAX25967.2	K09265	NA	SJCHGC07935 protein
