# Supplementary material for: A next-generation microarray further reveals stage-enriched gene expression pattern in the blood fluke Schistosoma japonicum
Source: Parasit Vectors. 2017 Jan 10;10:19. doi: 10.1186/s13071-016-1947-x (PMC5223471; doi:10.1186/s13071-016-1947-x)
Supplement: Additional file 7: Table S6. — Information on mRNA transcripts enriched in eggs (forward probe). (XLSX 287 kb) [file 13071_2016_1947_MOESM7_ESM.xlsx]

## Sheet: Sheet1
Table S6. Information on S. japonicum mRNA transcripts enriched in eggs (forward probe).
Genes	Annotation	Reported?	Ref	C1	C2	C3	S1	S2	S3	A1	A2	A3	E1	E2	E3	Mean C	Mean S	Mean A	Mean E	Median	Mean C/Median	Mean S/Median	Mean A/Median	Mean E/Median	p-value (E-C)	p-value (E-S)	p-value (E-A)	Probe Set ID	NCBI_Nucleotide	NCBI_Protein	KO	GO	Description
>gi|226480863|emb|FN317800.1| Schistosoma japonicum isolate Anhui full length mRNA clone SJFCE1891|FSE001-P00029-C23, complete sequence	Glutenin high molecular weight subunit DX5 precursor			16.0695	17.0365	18.7501	17.8752	29.0114	27.0632	27.9441	23.6539	17.8524	39357.5	44011.7	45321.5	17.2854	24.6499	23.1501	42896.9	23.9	0.723236	1.03138	0.968623	1794.85	0.000887493	0.000885355	0.000891059	Sja_S53122115(FORWARD)	FN317800	CAX73529.1	K12580	GO:0005634;GO:0006350;GO:0006355	"isolate Anhui full length mRNA clone SJFCE1891|FSE001-P00029-C23, complete sequence"
>gi|226489714|emb|FN319280.1| Schistosoma japonicum isolate Anhui full length mRNA clone SJFCE3201.001|FSE001-P00032-B14, complete sequence	Tetraspanin 22			7.0149	14.5038	6.1401	8.4572	13.0502	7.8115	8.5337	8.0221	7.3402	12076.9	20023.1	18304.5	9.2196	9.77297	7.96533	16801.5	9.49628	0.970864	1.02914	0.838784	1769.27	0.0100092	0.0100149	0.0100224	Sja_S53118818(FORWARD)	FN319280	CAX75008.1	K06509	GO:0016020;GO:0016021	"isolate Anhui full length mRNA clone SJFCE3201.001|FSE001-P00032-B14, complete sequence"
>gi|226475395|emb|FN322023.1| Schistosoma japonicum isolate Anhui full length mRNA clone SJFCE3816.003|FSE001-P00010-J17, complete sequence	Histidine-rich glycoprotein			12.9588	15.9772	11.3806	18.3773	12.3922	11.9763	13.5689	13.6612	13.7425	20417.1	25017.2	23922.7	13.4389	14.2486	13.6575	23119	13.9531	0.963148	1.02118	0.978819	1656.91	0.00179169	0.0017983	0.00179301	PG003436(FORWARD)	FN322023.1	CAX77751.1	K08869	NA	Histidine-rich glycoprotein precursor
>gi|257209362|emb|FN324495.1| Schistosoma japonicum isolate Anhui full length mRNA clone SJFCE3919.097|FSE001-P00027-N13, complete sequence	hypothetical protein			9.5985	19.6015	7.6534	7.9439	14.9559	8.4097	8.2771	8.6659	7.2697	19487.7	15673.6	17655.4	12.2845	10.4365	8.0709	17605.6	11.3605	1.08133	0.918667	0.710436	1549.72	0.00195827	0.00195471	0.00194741	PG002466(FORWARD)	FN324495.1	CAX80219.1	NA	NA	SJCHGC06816 protein
>gi|257205779|emb|FN326817.1| Schistosoma japonicum isolate Anhui full length mRNA clone SJFCE4710|FSE001-P00004-P04, complete sequence	Histidine-rich glycoprotein			18.5263	21.0969	21.9831	17.4853	19.3841	29.3478	20.2355	13.4305	21.3917	25503.7	36779.5	35101.5	20.5354	22.0724	18.3526	32461.5	21.3039	0.963928	1.03607	0.861464	1523.74	0.00575738	0.00575498	0.00576375	Sja_S53118515(FORWARD)	FN326817	CAX82541.1	K01534	GO:0016020;GO:0005634;GO:0005524	"isolate Anhui full length mRNA clone SJFCE4710|FSE001-P00004-P04, complete sequence"
>gi|226480781|emb|FN317759.1| Schistosoma japonicum isolate Anhui full length mRNA clone SJFCE1816|FSE001-P00025-F16, complete sequence	similar to venom allergen-like (VAL) 25 protein	√	[23]	12.8012	17.9722	9.2324	10.3382	15.6675	12.909	20.4127	14.1256	16.7715	17907.5	14687.5	15925.3	13.3353	12.9716	17.1033	16173.4	15.2193	0.87621	0.852312	1.12379	1062.7	0.00167964	0.00168066	0.00166964	PG003160(FORWARD)	FN317759.1	CAX73488.1	K13449	GO:0005576	hypothetical protein
>gi|257209332|emb|FN324480.1| Schistosoma japonicum isolate Anhui full length mRNA clone SJFCE3919.082|FSE001-P00002-I19, complete sequence	hypothetical protein			7.3716	52.2806	29.347	8.4225	52.487	8.2186	8.7289	8.0901	8.9461	23526.8	24451.1	26227.5	29.6664	23.0427	8.58837	24735.1	26.3545	1.12567	0.874335	0.325878	938.553	0.000508307	0.000517014	0.000512613	PG002467(FORWARD)	FN324480.1	CAX80126.1	NA	NA	hypothetical protein
>gi|226474127|emb|FN321785.1| Schistosoma japonicum isolate Anhui full length mRNA clone SJFCE3797.002|FSE_050_16_H02, complete sequence	Ribonuclease T2			38.7599	30.451	28.0385	41.8835	40.9379	40.0499	62.6966	43.8688	43.1141	39241.6	39623.8	37035.1	32.4165	40.9571	49.8932	38633.5	45.4251	0.713624	0.90164	1.09836	850.487	0.000217285	0.000218151	0.000217073	Sja_S53125483(FORWARD)	FN321785	CAX77509.1	K01172	GO:0004521;GO:0003723;GO:0005576;GO:0033897	"isolate Anhui full length mRNA clone SJFCE3797.002|FSE_050_16_H02, complete sequence"
>gi|226470927|emb|FN321171.1| Schistosoma japonicum isolate Anhui full length mRNA clone SJFCE3735.002|FSE001-P00004-K15, complete sequence	hypothetical protein			10.8736	12.2282	8.0956	12.8734	14.1596	12.2182	8.4703	10.3536	12.2007	8137.68	10563.2	10577.3	10.3991	13.0837	10.3415	9759.4	11.7414	0.885678	1.11432	0.880773	831.194	0.00342559	0.00342456	0.00341567	CNUS0000096241.1(FORWARD)	FN321171.1	CAX76897.1	NA	NA	hypothetical protein
>gi|257209368|emb|FN324498.1| Schistosoma japonicum isolate Anhui full length mRNA clone SJFCE3919.100|FSE001-P00023-C16, complete sequence	hypothetical protein			14.2451	99.2534	33.5961	20.4624	99.5752	9.2395	15.6754	18.0928	9.5099	31648.1	37531.3	38163.5	49.0315	43.0924	14.426	35781	46.0619	1.06447	0.935531	0.313188	776.801	0.00165188	0.00166213	0.00167493	CNUS0000102537.1(FORWARD)	FN324498.1	CAX80222.1	NA	NA	SJCHGC06816 protein
>gi|226488990|emb|FN319117.1| Schistosoma japonicum isolate Anhui full length mRNA clone SJFCE3119.003|FSE001-P00030-L24, complete sequence	CIA30 domain containing protein			21.9711	38.217	33.0672	20.1051	25.9527	23.9066	31.3717	28.2479	26.6837	17936.5	20857.6	20922.3	31.0851	23.3215	28.7678	19905.5	29.9264	1.03872	0.779293	0.961283	665.147	0.00121163	0.00121791	0.00122576	PG005452(FORWARD)	FN319117.1	CAX74843.1	NA	NA	"NADH:ubiquinone oxidoreductase complex I intermediate-associated protein 30,domain-containing protein"
>gi|226480771|emb|FN317754.1| Schistosoma japonicum isolate Anhui full length mRNA clone SJFCE1799|FSE001-P00024-H16, complete sequence	Tetraspanin			15.0681	10.0257	12.684	13.8498	17.3536	22.5222	21.4206	10.5414	20.4826	12628.8	11326.9	11242.6	12.5926	17.9085	17.4815	11732.8	17.695	0.711646	1.01207	0.987934	663.055	0.000727321	0.000738742	0.000725956	Sja_S53122161(FORWARD)	FN317754	CAX73483.1	K06537	GO:0016020;GO:0016021	"isolate Anhui full length mRNA clone SJFCE1799|FSE001-P00024-H16, complete sequence"
>gi|226478379|emb|FN322724.1| Schistosoma japonicum isolate Anhui full length mRNA clone SJFCE3855.026|FSE001-P00004-H06, complete sequence	Peptidase inhibitor 16 precursor			81.7775	61.2058	52.8408	21.9453	24.7129	19.0616	27.0646	27.8025	36.4763	32681.6	30366.6	30507.9	65.2747	21.9066	30.4478	31185.4	47.8613	1.36383	0.457711	0.636168	651.579	0.000283346	0.00028882	0.000290124	PG003159(FORWARD)	FN322724.1	CAX78439.1	K11253	GO:0005576	Peptidase inhibitor 16 precursor
>gi|226489041|emb|FN319142.1| Schistosoma japonicum isolate Anhui full length mRNA clone SJFCE3129.004|FSE001-P00002-L15, complete sequence	hypothetical protein			21.3462	20.2758	23.4449	17.2217	24.0717	24.3566	29.3233	16.5437	40.3153	15472.5	15793	16425.3	21.689	21.8833	28.7274	15896.9	25.3054	0.857089	0.86477	1.13523	628.202	0.000154572	0.000153371	0.000150889	PG005454(FORWARD)	FN319142	CAX74870.1	NA	GO:0016020;GO:0046872	"isolate Anhui full length mRNA clone SJFCE3129.004|FSE001-P00002-L15, complete sequence"
>gi|226468099|emb|FN320551.1| Schistosoma japonicum isolate Anhui full length mRNA clone SJFCE3627.004|FSE001-P00032-F01, complete sequence	Egg protein CP1531			34.4997	38.1831	37.6941	49.7834	35.9876	39.1213	60.2802	10.7208	22.445	20082.3	23143.9	26471.3	36.7923	41.6308	31.1487	23232.5	39.2115	0.938303	1.0617	0.794375	592.491	0.00313012	0.00314461	0.00316776	Sja_S53128497(FORWARD)	FN320551	CAX76277.1	K14192	NA	"isolate Anhui full length mRNA clone SJFCE3627.004|FSE001-P00032-F01, complete sequence"
>gi|257216365|emb|FN326664.1| Schistosoma japonicum isolate Anhui full length mRNA clone SJFCE4334|FSE_049_78_F10, complete sequence	hypothetical protein			22.1762	34.337	19.922	24.7705	27.5704	29.71	27.6603	15.9645	30.95	9229.96	17700.7	18832.6	25.4784	27.3503	24.8583	15254.4	26.4144	0.964567	1.03543	0.941089	577.505	0.0186754	0.0186778	0.0186986	PG005467(FORWARD)	FN326664	CAX82388.1	K13093	GO:0007155;GO:0005515;GO:0005509;GO:0005198;GO:0007155;GO:0005515;GO:0005509;GO:0005576;GO:0005198	"isolate Anhui full length mRNA clone SJFCE4334|FSE_049_78_F10, complete sequence"
>gi|56759211|gb|AY816014.1| Schistosoma japonicum SJCHGC06710 protein mRNA, complete cds	Ribonuclease S-4 precursor			70.215	60.4064	21.2307	23.3906	26.7519	15.5507	31.4163	14.7582	10.4136	16744.8	21252.9	20159.5	50.6174	21.8977	18.8627	19385.8	36.2576	1.39605	0.60395	0.520242	534.668	0.00247213	0.00243987	0.00245997	CNUS0000102651.1(FORWARD)	AY816014.1	AAW27746.1	K01172	GO:0004521;GO:0003723;GO:0005576;GO:0033897	SJCHGC06710 protein
>gi|226474085|emb|FN321764.1| Schistosoma japonicum isolate Anhui full length mRNA clone SJFCE3794.013|FSE001-P00018-B11, complete sequence	Cell wall integrity and stress response component 1 precursor			30.8913	40.1717	30.2507	31.477	25.5063	27.4872	32.8298	20.3181	25.3021	9429.02	16831.4	19102.8	33.7712	28.1568	26.15	15121.1	30.964	1.09066	0.90934	0.844528	488.342	0.0177361	0.0177495	0.0177616	CNUS0000107499.1(FORWARD)	FN321764.1	CAX77484.1	NA	GO:0046872;GO:0008168	Cell wall integrity and stress response component 1 precursor
>gi|257205661|emb|FN326758.1| Schistosoma japonicum isolate Anhui full length mRNA clone SJFCE4581|FSE_214_73_A10, complete sequence	hypothetical protein			9.5644	11.1912	8.3188	12.2821	18.2367	10.3763	14.8368	20.8106	10.4692	3132.54	7649.48	10301.3	9.69147	13.6317	15.3722	7027.76	14.502	0.668287	0.939991	1.06001	484.608	0.0392958	0.0393335	0.0393721	PG005471(FORWARD)	FN326758	CAX82480.1	NA	NA	"isolate Anhui full length mRNA clone SJFCE4581|FSE_214_73_A10, complete sequence"
>gi|226478805|emb|FN317167.1| Schistosoma japonicum isolate Anhui full length mRNA clone SJFCE0696|FSE_050_64_H08, complete sequence	hypothetical protein			31.522	14.6709	14.2083	21.7064	10.7996	11.0847	13.3329	41.6427	25.7731	12002.7	11261.7	10707	20.1337	14.5302	26.9162	11323.8	23.525	0.855845	0.617651	1.14416	481.352	0.00053526	0.000540495	0.000563576	Sja_S53123144(FORWARD)	FN317167	CAX72898.1	NA	NA	"isolate Anhui full length mRNA clone SJFCE0696|FSE_050_64_H08, complete sequence"
>gi|226489586|emb|FN319216.1| Schistosoma japonicum isolate Anhui full length mRNA clone SJFCE3172.001|FSE001-P00016-N16, complete sequence	hypothetical protein			53.1086	64.0705	35.9254	51.7091	37.0483	83.631	89.2095	50.7226	44.5869	27056.2	27230.2	26712.1	51.0348	57.4628	61.5063	26999.5	59.4846	0.857951	0.966012	1.03399	453.89	1.42856e-05	1.89736e-05	1.51935e-05	PG005480(FORWARD)	FN319216.1	CAX74944.1	NA	NA	SJCHGC06371 protein
>gi|226467899|emb|FN320451.1| Schistosoma japonicum isolate Anhui full length mRNA clone SJFCE3609.006|FSE001-P00028-I04, complete sequence	GLIPR1-like protein 1/venom allergen-like protein 5	√	[23]	12.6857	18.8901	20.4042	21.6828	11.6604	19.0516	23.2511	53.3413	14.3134	9456.98	12117.3	8720.91	17.3267	17.4649	30.3019	10098.4	23.8834	0.725468	0.731257	1.26874	422.82	0.00515168	0.00518125	0.00505194	Sja_S53128597(FORWARD)	FN320451	CAX76177.1	K13449	GO:0005576	"isolate Anhui full length mRNA clone SJFCE3609.006|FSE001-P00028-I04, complete sequence"
>gi|226478933|emb|FN317231.1| Schistosoma japonicum isolate Anhui full length mRNA clone SJFCE0830|FSE_090_67_C09, complete sequence	GLIPR1-like protein 1/venom allergen-like (VAL) 5	√	[23]	10.5555	12.8189	12.377	13.3221	9.388	13.0087	26.6965	65.5684	12.9372	10029.9	10400.5	8989.18	11.9171	11.9063	35.0674	9806.55	23.4922	0.507279	0.506817	1.49272	417.438	0.00092781	0.000931158	0.00087363	Sja_S53123080(FORWARD)	FN317231	CAX72962.1	K13449	GO:0005576	"isolate Anhui full length mRNA clone SJFCE0830|FSE_090_67_C09, complete sequence"
>gi|257205899|emb|FN326877.1| Schistosoma japonicum isolate Anhui full length mRNA clone SJFCE4834|FSE001-P00010-H12, complete sequence	hypothetical protein			21.7165	20.3342	19.0832	17.9473	26.4146	21.6435	53.6425	22.6181	44.6592	8712.43	15035.1	15175.4	20.378	22.0018	40.3066	12974.3	31.1542	0.6541	0.706223	1.29378	416.455	0.0130173	0.012989	0.0131252	PG005469(FORWARD)	FN326877	CAX82601.1	NA	NA	"isolate Anhui full length mRNA clone SJFCE4834|FSE001-P00010-H12, complete sequence"
>gi|257216038|emb|FN330952.1| Schistosoma japonicum isolate Anhui partial mRNA clone SJFCE3806.013|FSE001-P00032-F04	Ribonuclease Oy	√	[28]	58.4802	13.2798	14.6388	23.1442	22.896	13.7161	17.0853	24.0568	28.8121	10992.3	10040.5	11359.3	28.7996	19.9188	23.3181	10797.4	26.0588	1.10518	0.764377	0.894824	414.347	0.000651848	0.000670862	0.000662107	PG005481(FORWARD)	FN330952.1	CAX83183.1	K01172	GO:0004521;GO:0003723;GO:0005576;GO:0033897	Ribonuclease Oy
>gi|56756039|gb|AY814466.1| Schistosoma japonicum SJCHGC02857 protein mRNA, complete cds	Cell wall integrity and stress response component 1 precursor			75.1102	85.0257	42.1143	24.5476	38.5288	29.4754	46.6966	30.0669	41.556	15455.9	22251.9	22695.4	67.4167	30.8506	39.4398	20134.4	53.4283	1.26182	0.577421	0.738183	376.849	0.00670408	0.00663814	0.00667963	PG005483(FORWARD)	AY814466	AAW26198.1	K07375	NA	"SJCHGC02857 protein mRNA, complete cds"
>gi|257216056|emb|FN330961.1| Schistosoma japonicum isolate Anhui partial mRNA clone SJFCE3840.021|FSE001-P00035-P15	Protein VHS3 (Viable in a HAL3 SIT4 background protein 3)			11.8573	11.6872	8.1955	14.7477	14.2081	13.6088	12.013	42.554	18.2583	5561.88	9077.1	6376.62	10.58	14.1882	24.2751	7005.2	19.2316	0.550135	0.737753	1.26225	364.254	0.0111427	0.0111613	0.0110023	PG005477(FORWARD)	FN330961.1	CAX83171.1	NA	NA	Protein VHS3 (Viable in a HAL3 SIT4 background protein 3)
>gi|56759267|gb|AY816042.1| Schistosoma japonicum SJCHGC06541 protein mRNA, complete cds	hypothetical protein			8.1716	15.1792	11.1521	11.0691	11.9218	18.0028	40.1134	17.5289	29.0802	6922.79	7876.66	8234.48	11.501	13.6646	28.9075	7677.97	21.286	0.540306	0.64195	1.35805	360.705	0.00129004	0.00128802	0.00133488	Sja_S23872373(FORWARD)	AY816042	AAW27774.1	NA	NA	"SJCHGC06541 protein mRNA, complete cds"
>gi|257205831|emb|FN326843.1| Schistosoma japonicum isolate Anhui full length mRNA clone SJFCE4762|FSE001-P00007-G10, complete sequence	hypothetical protein			21.5033	25.9093	16.8359	16.321	15.8424	10.1188	40.457	21.6331	24.4395	5197.47	10067.8	11753.6	21.4162	14.0941	28.8432	9006.29	25.1297	0.852226	0.560853	1.14777	358.392	0.022353	0.0223359	0.0224883	PG005496(FORWARD)	FN326843	CAX82567.1	NA	NA	"isolate Anhui full length mRNA clone SJFCE4762|FSE001-P00007-G10, complete sequence"
>gi|257206331|emb|FN327093.1| Schistosoma japonicum isolate Anhui full length mRNA clone SJFCE5232|FSE001-P00025-D19, complete sequence	hypothetical protein			29.429	42.2176	26.2167	51.2072	45.8417	27.7088	41.5913	30.7658	41.1494	10521.7	14168.1	15346.7	32.6211	41.5859	37.8355	13345.5	39.7107	0.821469	1.04722	0.952778	336.067	0.00584271	0.00590099	0.00585979	PG005516(FORWARD)	FN327093	CAX82817.1	NA	NA	"isolate Anhui full length mRNA clone SJFCE5232|FSE001-P00025-D19, complete sequence"
>gi|56758303|gb|AY815560.1| Schistosoma japonicum SJCHGC02493 protein mRNA, complete cds	COG5022 domain containing protein			25.3928	36.9406	21.58	28.3614	34.1744	39.1537	88.8856	28.1133	59.288	12449.5	16732	16645.9	27.9711	33.8965	58.7623	15275.8	46.3294	0.603745	0.731641	1.26836	329.722	0.00423331	0.00422838	0.00434948	PG005492(FORWARD)	AY815560	AAW27292.1	K03529	NA	"SJCHGC02493 protein mRNA, complete cds"
>gi|226476975|emb|FN322417.1| Schistosoma japonicum isolate Anhui full length mRNA clone SJFCE3840.017|FSE001-P00016-G13, complete sequence	Protein VHS3 (Viable in a HAL3 SIT4 background protein 3)			24.1657	49.5486	39.5909	38.7337	35.702	32.9334	31.5142	85.7372	60.8664	7450.22	21749.7	18567.8	37.7684	35.7897	59.3726	15922.6	48.5705	0.7776	0.736861	1.2224	327.824	0.0334283	0.0335396	0.0334005	Sja_S53124059(FORWARD)	FN322417	CAX78141.1	NA	GO:0005515	"isolate Anhui full length mRNA clone SJFCE3840.017|FSE001-P00016-G13, complete sequence"
>gi|226475387|emb|FN322019.1| Schistosoma japonicum isolate Anhui full length mRNA clone SJFCE3814.021|FSE001-P00008-L04, complete sequence	hypothetical protein			24.541	62.9454	26.0398	12.2368	30.9332	16.2932	32.879	14.8123	24.7056	7746.27	12250.5	10312.3	37.8421	19.8211	24.1323	10103	30.9872	1.22122	0.639654	0.778783	326.038	0.00806347	0.00810001	0.00823403	PG005490(FORWARD)	FN322019.1	CAX77743.1	NA	NA	hypothetical protein
>gi|257206521|emb|FN327165.1| Schistosoma japonicum isolate Anhui full length mRNA clone SJFCE5364|FSE001-P00029-J22, complete sequence	Spermatogenesis-associated protein 1			16.6522	19.0126	20.4169	17.6801	26.5879	23.2692	25.7352	16.7209	11.9395	6581.68	6706.34	6268.81	18.6939	22.5124	18.1319	6518.94	20.6031	0.907332	1.09267	0.880053	316.405	0.000202277	0.000199541	0.000193515	PG005524(FORWARD)	FN327165	CAX82889.1	K06102	GO:0003779;GO:0006941;GO:0005524;GO:0003774;GO:0005516;GO:0005737;GO:0005863	"isolate Anhui full length mRNA clone SJFCE5364|FSE001-P00029-J22, complete sequence"
>gi|226475351|emb|FN322001.1| Schistosoma japonicum isolate Anhui full length mRNA clone SJFCE3814.002|FSE_139_80_H10, complete sequence	hypothetical protein			16.9855	34.0197	22.8525	20.8243	31.2907	12.568	41.5687	49.999	18.2873	5886.06	10850.2	11600.6	24.6192	21.561	36.6183	9445.63	30.6188	0.804057	0.704176	1.19594	308.491	0.0171193	0.0171758	0.0172881	Sja_S53124871(FORWARD)	FN322001	CAX77725.1	NA	NA	"isolate Anhui full length mRNA clone SJFCE3814.002|FSE_139_80_H10, complete sequence"
>gi|257206701|emb|FN327255.1| Schistosoma japonicum isolate Anhui full length mRNA clone SJFCE5508|FSE001-P00035-I18, complete sequence	putative MEG 2	√	[23]	36.0885	54.9323	23.5491	19.8627	17.3805	18.0519	29.2254	17.9171	45.4626	8808.11	11041.4	11587.4	38.19	18.4317	30.8684	10479	34.5292	1.10602	0.533801	0.893979	303.482	0.003288	0.00327549	0.00326099	PG005515(FORWARD)	FN327255	CAX82979.1	NA	GO:0016020;GO:0046872	"isolate Anhui full length mRNA clone SJFCE5508|FSE001-P00035-I18, complete sequence"
>gi|45593514|gb|AY570739.1| Schistosoma japonicum egg protein CP1183 (CP1183) mRNA, complete cds	egg protein CP1183			17.5011	14.1077	28.365	17.7901	21.3557	12.2792	30.0522	18.4478	16.0654	2783.32	6376.84	9603.58	19.9913	17.1417	21.5218	6254.58	20.7565	0.963131	0.825844	1.03687	301.331	0.0433794	0.0435207	0.0436729	Sja_S23515047(FORWARD)	AY570739	AAS68244.1	NA	NA	"egg protein CP1183 (CP1183) mRNA, complete cds"
>gi|28317648|gb|AY223173.1| Schistosoma japonicum clone ZZD1571 mRNA sequence	hypothetical protein			24.3354	12.4743	14.1149	21.4226	14.3024	15.9435	20.0767	15.1025	14.7837	4214.78	4061.24	6791.66	16.9749	17.2228	16.6543	5022.56	17.0988	0.992749	1.00725	0.974001	293.737	0.014995	0.014973	0.0149803	Sja_S23515357(FORWARD)	AY223173	AAP06195.1	NA	NA	clone ZZD1571 mRNA sequence
>gi|226479059|emb|FN317294.1| Schistosoma japonicum isolate Anhui full length mRNA clone SJFCE0951|FSE_140_41_A06, complete sequence	Tissue factor pathway inhibitor 2			8.1086	11.0796	10.2389	11.4481	12.941	25.0614	18.2379	10.5474	11.249	3246.18	4972.48	4725.21	9.80903	16.4835	13.3448	4314.62	14.9141	0.657701	1.10523	0.894773	289.298	0.00763384	0.00762525	0.00773876	Sja_S53123017(FORWARD)	FN317294	CAX73025.1	K06238	GO:0004867	"isolate Anhui full length mRNA clone SJFCE0951|FSE_140_41_A06, complete sequence"
>gi|226481660|emb|FN317999.1| Schistosoma japonicum isolate Anhui full length mRNA clone SJFCE2139.001|FSE001-P00009-F15, complete sequence	Egg protein CP111			11.6169	12.1777	12.7508	22.7443	18.5127	35.3786	9.4254	23.4693	14.6536	4377.51	6516.4	6828.49	12.1818	25.5452	15.8494	5907.47	20.6973	0.588569	1.23423	0.765772	285.422	0.00831693	0.00831902	0.00827255	Sja_S53121717(FORWARD)	FN317999	CAX73728.1	NA	NA	"isolate Anhui full length mRNA clone SJFCE2139.001|FSE001-P00009-F15, complete sequence"
>gi|226470705|emb|FN321060.1| Schistosoma japonicum isolate Anhui full length mRNA clone SJFCE3721.006|FSE001-P00005-P01, complete sequence	similar to egg protein CP1084			58.9506	62.9431	57.0794	103.396	89.7962	126.921	93.766	118.884	98.5966	16761.7	30318.7	26503.4	59.6577	106.704	103.749	24527.9	105.227	0.566945	1.01404	0.985957	233.096	0.0130696	0.0131315	0.01308	CNUS0000095821.1(FORWARD)	FN321060.1	CAX76786.1	NA	NA	hypothetical protein
>gi|257205721|emb|FN326788.1| Schistosoma japonicum isolate Anhui full length mRNA clone SJFCE4664|FSE001-P00003-B02, complete sequence	hypothetical protein			28.6239	20.187	23.816	56.1689	51.7893	68.3978	148.963	71.0369	116.303	15925.7	17608.4	23577.1	24.209	58.7853	112.101	19037.1	85.4432	0.283334	0.688005	1.312	222.804	0.00729544	0.00728981	0.00737463	PG005534(FORWARD)	FN326788	CAX82512.1	NA	NA	"isolate Anhui full length mRNA clone SJFCE4664|FSE001-P00003-B02, complete sequence"
>gi|226470707|emb|FN321061.1| Schistosoma japonicum isolate Anhui full length mRNA clone SJFCE3721.008|FSE001-P00029-C16, complete sequence	Egg protein CP1084			14.9957	35.0854	26.1175	22.1787	36.744	48.6449	61.8104	45.9568	31.2913	4499.72	10077.5	12511.6	25.3995	35.8559	46.3528	9029.58	41.1043	0.617928	0.872313	1.12769	219.675	0.0313443	0.0313298	0.0317875	Sja_S53127193(FORWARD)	FN321061	CAX76787.1	NA	NA	"isolate Anhui full length mRNA clone SJFCE3721.008|FSE001-P00029-C16, complete sequence"
>gi|257205717|emb|FN326786.1| Schistosoma japonicum isolate Anhui full length mRNA clone SJFCE4659|FSE001-P00002-N05, complete sequence	similar to egg protein CP1084			72.2375	67.2443	74.4656	143.893	77.5484	137.945	160.368	103.512	134.102	26311.1	27392	29374.5	71.3158	119.795	132.661	27692.5	126.228	0.564976	0.949039	1.05096	219.385	0.00052534	0.000526454	0.000534925	PG005564(FORWARD)	FN326786	CAX73772.1	NA	NA	"isolate Anhui full length mRNA clone SJFCE4659|FSE001-P00002-N05, complete sequence"
>gi|47028564|gb|AY599749.1| Schistosoma japonicum egg protein P1731 mRNA, complete cds	egg protein P1731			12.1738	15.263	14.9417	10.4981	18.345	10.1538	12.2253	16.5801	25.5555	2030	3566.55	4910.42	14.1262	12.999	18.1203	3502.33	16.1232	0.876137	0.806226	1.12386	217.222	0.0261871	0.0262192	0.0260683	PG006570(FORWARD)	AY599749.1	AAX25447.2	NA	NA	SJCHGC09186 protein
>gi|226487729|emb|FN319007.1| Schistosoma japonicum isolate Anhui full length mRNA clone SJFCE3053.001|FSE001-P00026-C07, complete sequence	similar to egg protein CP1531			20.2757	15.777	20.9463	19.5465	21.6144	18.7652	14.3669	24.3811	37.1592	4062.63	5199.44	5333.49	18.9997	19.9754	25.3024	4865.19	22.6389	0.839249	0.882348	1.11765	214.904	0.00343286	0.00342365	0.00333653	PG005547(FORWARD)	FN319007	CAX74735.1	NA	NA	"isolate Anhui full length mRNA clone SJFCE3053.001|FSE001-P00026-C07, complete sequence"
>gi|226471945|emb|FN321285.1| Schistosoma japonicum isolate Anhui full length mRNA clone SJFCE3745.006|FSE001-P00028-A21, complete sequence	hypothetical protein			16.4336	26.0781	24.9129	14.6606	27.5166	31.7629	104.947	94.9367	129.74	9448.15	16458	15847.1	22.4749	24.6467	109.875	13917.7	67.2606	0.334146	0.366436	1.63356	206.923	0.0124943	0.0124782	0.0126621	Sja_S53126574(FORWARD)	FN321285	CAX77011.1	NA	GO:0000166;GO:0005737	"isolate Anhui full length mRNA clone SJFCE3745.006|FSE001-P00028-A21, complete sequence"
>gi|226467845|emb|FN320424.1| Schistosoma japonicum isolate Anhui full length mRNA clone SJFCE3605.002|FSE001-P00020-N17, complete sequence	Immunogenic miracidial antigen 8I'	√	[7]	21.6246	38.0542	31.3919	26.5793	29.6547	23.7568	26.4572	19.1964	49.2665	4313.36	6831.87	7649.16	30.3569	26.6636	31.64	6264.8	30.9985	0.979303	0.860159	1.0207	202.1	0.0123891	0.012474	0.0123763	PG014269(FORWARD)	FN320424.1	CAX76150.1	NA	NA	"Schistosoma japonicum isolate Anhui full length mRNA clone SJFCE3605.002|FSE001-P00020-N17, complete sequence"
>gi|257205851|emb|FN326853.1| Schistosoma japonicum isolate Anhui full length mRNA clone SJFCE4782|FSE001-P00008-C22, complete sequence	hypothetical protein			22.2851	34.6903	29.1516	73.6949	68.3963	44.0025	174.95	58.8908	156.77	14907.5	19304.8	23771.8	28.709	62.0312	130.203	19328	96.1174	0.298687	0.64537	1.35463	201.088	0.00855212	0.00865013	0.00868859	PG005535(FORWARD)	FN326853	CAX82577.1	NA	NA	"isolate Anhui full length mRNA clone SJFCE4782|FSE001-P00008-C22, complete sequence"
>gi|257209138|emb|FN324383.1| Schistosoma japonicum isolate Anhui full length mRNA clone SJFCE3918.075|FSE001-P00016-A08, complete sequence	hypothetical protein			15.7825	14.2858	16.7861	116.21	101.635	135.037	70.8692	24.7695	50.2768	15257.9	17508.7	14481.4	15.6181	117.627	48.6385	15749.3	83.133	0.187869	1.41493	0.585069	189.448	0.00165875	0.00171134	0.00170025	PG005577(FORWARD)	FN324383.1	CAX80079.1	NA	NA	hypothetical protein
>gi|257206325|emb|FN327090.1| Schistosoma japonicum isolate Anhui full length mRNA clone SJFCE5229|FSE001-P00025-D06, complete sequence	hypothetical protein			17.4431	32.1653	26.9439	33.9311	20.3686	27.2431	87.1381	17.859	17.5589	2471.1	7419.76	8345.85	25.5174	27.1809	40.852	6078.9	34.0165	0.750149	0.799052	1.20095	178.705	0.0398604	0.0401442	0.0410802	PG005563(FORWARD)	FN327090	CAX82814.1	NA	NA	"isolate Anhui full length mRNA clone SJFCE5229|FSE001-P00025-D06, complete sequence"
>gi|226487215|emb|FN319747.1| Schistosoma japonicum isolate Anhui full length mRNA clone SJFCE3400.005|FSE001-P00015-I02, complete sequence	hypothetical protein			198.799	296.958	153.448	41.1283	48.0069	51.7473	84.15	112.092	212.121	24125.1	32857.1	37478	216.402	46.9608	136.121	31486.7	176.261	1.22773	0.266427	0.772268	178.636	0.0076813	0.00756588	0.00749014	PG001979(FORWARD)	FN319747.1	CAX75473.1	NA	NA	hypothetical protein
>gi|60605167|gb|AY812352.1| Schistosoma japonicum SJCHGC04358 protein mRNA, partial cds	hypothetical protein			12.5157	19.7744	18.7798	21.3198	25.0294	24.2504	88.4391	38.0526	126.508	7131.59	10087.9	10676.5	17.0233	23.5332	84.3333	9298.65	53.9333	0.315636	0.436339	1.56366	172.41	0.00681207	0.00683516	0.00691672	Sja_S24187841(FORWARD)	AY812352	AAX28241.2	NA	NA	"SJCHGC04358 protein mRNA, partial cds"
>gi|60597131|gb|AY809226.1| Schistosoma japonicum SJCHGC02639 protein mRNA, partial cds	hypothetical protein			34.4997	58.0483	41.0043	27.1792	42.2985	52.8589	123.369	199.781	209.222	13270.6	23469.7	20567.1	44.5174	40.7789	177.457	19102.5	110.987	0.401103	0.367419	1.5989	172.114	0.0121614	0.0121606	0.0121776	CNUS0000107526.1(FORWARD)	AY809226.1	AAX25115.2	NA	NA	SJCHGC02639 protein
>gi|60601381|gb|AY811259.1| Schistosoma japonicum SJCHGC05351 protein mRNA, partial cds	Leishmanolysin-like peptidase	√	[23]	28.1489	40.4111	22.4611	31.0709	41.0059	46.9037	22.2768	25.4617	33.2526	4068	7641.05	6255.92	30.3404	39.6602	26.997	5988.32	35.0003	0.866861	1.13314	0.771338	171.094	0.0144944	0.0145296	0.0145239	Sja_S24184337(FORWARD)	AY811259	AAX27148.2	K13539	GO:0016020;GO:0004222;GO:0008233;GO:0005737;GO:0007067;GO:0007155;GO:0005515;GO:0006508;GO:0051301;GO:0008270;GO:0007049	"SJCHGC05351 protein mRNA, partial cds"
>gi|257216453|emb|FN326708.1| Schistosoma japonicum isolate Anhui full length mRNA clone SJFCE4459|FSE_129_53_E07, complete sequence	Growth factor receptor-bound protein 2			32.8362	30.266	13.1898	24.7999	24.5158	22.7544	14.4791	18.188	25.6966	3178.33	4940.79	4215.48	25.4307	24.0234	19.4546	4111.53	24.727	1.02846	0.971543	0.786774	166.277	0.00769426	0.00765253	0.00759156	PG005585(FORWARD)	FN326708.1	CAX82432.1	K09228	GO:0016787;GO:0005515;GO:0016021;GO:0005886	KLTH0A00550p
>gi|226489956|emb|FN319401.1| Schistosoma japonicum isolate Anhui full length mRNA clone SJFCE3261.001|FSE001-P00001-D10, complete sequence	DUF4542 domain containing protein			92.8242	65.5941	30.1491	25.8426	25.4012	30.9074	34.5649	40.052	34.6356	7582.74	8811.4	7930.43	62.8558	27.3837	36.4175	8108.19	49.6366	1.26632	0.551684	0.733682	163.351	0.00105261	0.0010237	0.00101313	PG005556(FORWARD)	FN319401	CAX75129.1	NA	NA	"isolate Anhui full length mRNA clone SJFCE3261.001|FSE001-P00001-D10, complete sequence"
>gi|257206045|emb|FN326950.1| Schistosoma japonicum isolate Anhui full length mRNA clone SJFCE4983|FSE001-P00016-B01, complete sequence	similar to egg protein CP3742			21.1357	31.6694	20.2918	28.4836	54.0094	49.6746	92.4183	121.418	74.2422	6324.06	9953.71	14964.7	24.3656	44.0559	96.0261	10414.1	70.041	0.347877	0.629001	1.371	148.686	0.0267638	0.026735	0.0272234	PG005587(FORWARD)	FN326950.1	CAX82674.1	NA	NA	SJCHGC06917 protein
>gi|226471953|emb|FN321289.1| Schistosoma japonicum isolate Anhui full length mRNA clone SJFCE3745.010|FSE001-P00035-D09, complete sequence	hypothetical protein			15.1371	13.0733	22.5451	26.3021	18.8452	21.5966	9.3644	18.2454	22.0426	822.996	4041.48	3855.23	16.9185	22.248	16.5508	2906.57	19.5832	0.863928	1.13607	0.845152	148.421	0.0546131	0.0550319	0.0543557	CNUS0000106399.1(FORWARD)	FN321289.1	CAX77015.1	NA	NA	hypothetical protein
>gi|257208524|emb|FN324222.1| Schistosoma japonicum isolate Anhui full length mRNA clone SJFCE3916.078|FSE001-P00026-K21, complete sequence	Ribonuclease X25			15.4837	16.4089	17.6701	13.3721	43.1251	12.7792	15.5945	16.6349	19.389	2623.38	2691.87	2568.65	16.5209	23.0921	17.2061	2627.97	20.1491	0.819931	1.14606	0.853939	130.426	9.48784e-05	5.34424e-05	9.71437e-05	PG005594(FORWARD)	FN324222.1	CAX79880.1	K01172	GO:0003723;GO:0033897	Ribonuclease X25
>gi|226468153|emb|FN320578.1| Schistosoma japonicum isolate Anhui full length mRNA clone SJFCE3634.001|FSE001-P00003-N03, complete sequence	hypothetical protein			100.496	95.8437	50.9431	40.2928	36.0658	25.1557	91.505	46.3778	58.3036	9401.29	8930.62	10442.1	82.4277	33.8381	65.3955	9591.33	73.9116	1.11522	0.457819	0.88478	129.768	0.00117196	0.00110631	0.00109325	Sja_S53128470(FORWARD)	FN320578	CAX76304.1	NA	GO:0016021	"isolate Anhui full length mRNA clone SJFCE3634.001|FSE001-P00003-N03, complete sequence"
>gi|226482661|emb|FN318201.1| Schistosoma japonicum isolate Anhui full length mRNA clone SJFCE2354.002|FSE_056_37_E05, complete sequence	Alpha-glucosidase	√	[28]	279.511	166.116	135.156	65.7738	50.4288	71.5176	135.172	90.4012	97.1332	15146.8	22729.2	19964.4	193.594	62.5734	107.569	19280.2	150.582	1.28564	0.415545	0.714355	128.038	0.00682099	0.00653655	0.00662414	PG003494(FORWARD)	FN318201.1	CAX73930.1	K06519	GO:0003824;GO:0005975;GO:0043169	Alpha-glucosidase
>gi|226479061|emb|FN317295.1| Schistosoma japonicum isolate Anhui full length mRNA clone SJFCE0952|FSE_141_02_B01, complete sequence	hypothetical protein			35.5887	30.1062	18.9886	23.5081	17.1032	32.8994	46.8193	26.2208	44.9683	3814.19	4568.16	3892.53	28.2278	24.5036	39.3361	4091.63	33.782	0.835588	0.725344	1.16441	121.119	0.00171949	0.00177225	0.00183129	Sja_S53123016(FORWARD)	FN317295	CAX73026.1	NA	NA	"isolate Anhui full length mRNA clone SJFCE0952|FSE_141_02_B01, complete sequence"
>gi|257216441|emb|FN326702.1| Schistosoma japonicum isolate Anhui full length mRNA clone SJFCE4446|FSE_120_13_E02, complete sequence	hypothetical protein			10.0533	15.5946	12.5999	11.6549	22.3232	17.0706	20.3881	9.9637	14.3389	2163.5	1961.72	1644.57	12.7493	17.0162	14.8969	1923.26	15.9566	0.798998	1.06641	0.933591	120.531	0.00311824	0.00316013	0.00304605	PG005640(FORWARD)	FN326702.1	CAX82426.1	NA	NA	"Schistosoma japonicum isolate Anhui full length mRNA clone SJFCE4446|FSE_120_13_E02, complete sequence"
>gi|257205817|emb|FN326836.1| Schistosoma japonicum isolate Anhui full length mRNA clone SJFCE4749|FSE001-P00006-M19, complete sequence	hypothetical protein			16.0474	27.0587	11.0641	11.8572	10.6682	9.3353	9.1724	9.3777	13.4407	1166.22	2056.2	1959.06	18.0567	10.6202	10.6636	1727.16	14.3602	1.25742	0.739562	0.742582	120.274	0.0129423	0.0130113	0.0129059	PG005612(FORWARD)	FN326836.1	CAX82560.1	NA	NA	"Schistosoma japonicum isolate Anhui full length mRNA clone SJFCE4749|FSE001-P00006-M19, complete sequence"
>gi|226475441|emb|FN322046.1| Schistosoma japonicum isolate Anhui full length mRNA clone SJFCE3817.011|FSE001-P00026-G01, complete sequence	Immunogenic miracidial antigen 8I'	√	[7]	46.3763	25.9003	31.5556	14.121	37.9972	14.8198	11.0392	20.673	12.5502	2505.8	3924.52	3824.16	34.6107	22.3127	14.7541	3418.16	28.4617	1.21605	0.783954	0.518386	120.097	0.00911029	0.00865323	0.00870764	PG014969(FORWARD)	FN322046.1	CAX77766.1	NA	NA	Immunogenic miracidial antigen 8I'
>gi|257205947|emb|FN326901.1| Schistosoma japonicum isolate Anhui full length mRNA clone SJFCE4880|FSE001-P00012-F12, complete sequence	Egg protein CP1084			96.7136	139.893	149.505	44.2253	30.7089	43.0638	39.4673	34.9723	28.7453	8301.24	11081.9	10882.6	128.704	39.3327	34.395	10088.6	84.0183	1.53186	0.468144	0.409375	120.076	0.0038559	0.00394709	0.00394101	PG005601(FORWARD)	FN326901	CAX82625.1	NA	NA	"isolate Anhui full length mRNA clone SJFCE4880|FSE001-P00012-F12, complete sequence"
>gi|226473767|emb|FN321604.1| Schistosoma japonicum isolate Anhui full length mRNA clone SJFCE3781.014|FSE001-P00024-K24, complete sequence	hypothetical protein			19.4783	24.6997	18.6573	30.0058	34.5383	46.9768	148.893	87.3667	155.209	4790.67	12035.9	13198.6	20.9451	37.1736	130.489	10008.4	83.8315	0.249848	0.443433	1.55657	119.387	0.0314339	0.0314505	0.0322284	Sja_S53125663(FORWARD)	FN321604	CAX77330.1	NA	GO:0016021	"isolate Anhui full length mRNA clone SJFCE3781.014|FSE001-P00024-K24, complete sequence"
>gi|226466908|emb|FN320409.1| Schistosoma japonicum isolate Anhui full length mRNA clone SJFCE3603.001|FSE001-P00033-A13, complete sequence	mucin	√	[28]	322.097	290.997	204.141	81.8918	103.314	132.267	164.704	172.3	167.053	24351.4	26490.8	27898.9	272.412	105.824	168.019	26247	220.215	1.23702	0.48055	0.762976	119.188	0.000837048	0.000755083	0.000778703	Sja_S53129035(FORWARD)	FN320409	CAX76135.1	K11276	GO:0000166;GO:0005737	"isolate Anhui full length mRNA clone SJFCE3603.001|FSE001-P00033-A13, complete sequence"
>gi|60596069|gb|AY808696.1| Schistosoma japonicum SJCHGC08255 protein mRNA, partial cds	hypothetical protein			158.815	221.784	105.741	18.6447	15.1382	27.5685	14.7055	34.4461	21.1845	8000.03	11953.5	12665.8	162.113	20.4505	23.4454	10873.1	92.7793	1.7473	0.22042	0.2527	117.193	0.00897486	0.0086909	0.0086678	CNUS0000104634.1(FORWARD)	AY808696.1	AAX24585.2	NA	NA	SJCHGC08255 protein
>gi|56758281|gb|AY815549.1| Schistosoma japonicum SJCHGC02132 protein mRNA, complete cds	hypothetical protein			334.527	382.738	201.714	205.394	289.628	247.714	675.13	262.3	447.629	38555.2	44918	43950.8	306.326	247.578	461.686	42474.7	384.006	0.797712	0.644725	1.20229	110.609	0.00110632	0.00107042	0.0012364	PG005639(FORWARD)	AY815549.1	AAS68252.1	NA	NA	egg protein C3782
>gi|257206575|emb|FN327192.1| Schistosoma japonicum isolate Anhui full length mRNA clone SJFCE5404|FSE001-P00031-A06, complete sequence	putative DUF3091 domain containing protein			115.244	285.069	55.7568	19.1566	12.848	13.8873	28.9835	32.5065	13.9486	8442.05	9539.58	10955.8	152.023	15.2973	25.1462	9645.81	88.5846	1.71613	0.172686	0.283866	108.888	0.00311118	0.00284084	0.00287126	PG005553(FORWARD)	FN327192	CAX82916.1	NA	NA	"isolate Anhui full length mRNA clone SJFCE5404|FSE001-P00031-A06, complete sequence"
>gi|257216479|emb|FN326721.1| Schistosoma japonicum isolate Anhui full length mRNA clone SJFCE4494|FSE_158_82_B11, complete sequence	similar to egg protein CP111			13.7884	45.9414	25.9115	23.6508	23.1747	43.2671	80.107	83.8764	62.5292	5174.04	5883.32	6097.35	28.5471	30.0309	75.5042	5718.24	52.7675	0.540997	0.569116	1.43088	108.367	0.00114887	0.00116182	0.00125017	PG005657(FORWARD)	FN326721	CAX82445.1	NA	NA	"isolate Anhui full length mRNA clone SJFCE4494|FSE_158_82_B11, complete sequence"
>gi|226481462|emb|FN317900.1| Schistosoma japonicum isolate Anhui full length mRNA clone SJFCE2045.002|FSE_119_11_C02, complete sequence	6-glucosidase			77.1264	72.3467	70.6275	25.6332	42.5696	35.245	46.6882	29.1362	46.6447	2751.49	8041.45	7622.28	73.3669	34.4826	40.823	6138.41	57.0949	1.285	0.603952	0.715003	107.512	0.0351722	0.034536	0.0348895	Sja_S53121816(FORWARD)	FN317900	CAX73629.1	NA	GO:0003824;GO:0005975;GO:0043169	"isolate Anhui full length mRNA clone SJFCE2045.002|FSE_119_11_C02, complete sequence"
>gi|257213433|emb|FN325732.1| Schistosoma japonicum isolate Anhui full length mRNA clone SJFCE3927.1068|FSE001-P00006-A08, complete sequence	Immunogenic miracidial antigen 8I	√	[7]	631.092	446.063	368.784	119.142	287.307	72.8322	218.509	819.25	677.45	50523.3	57395.8	55513.2	481.98	159.76	571.736	54477.5	526.858	0.914819	0.303232	1.08518	103.401	0.000766666	0.000686754	0.000600151	PG005665(FORWARD)	FN325732.1	CAX77779.1	NA	NA	Immunogenic miracidial antigen 8I
>gi|226479127|emb|FN317328.1| Schistosoma japonicum isolate Anhui full length mRNA clone SJFCE1020|FSE_165_28_D04, complete sequence	hypothetical protein			15.3043	13.3194	14.3382	14.8639	14.1887	13.9815	16.9777	68.1511	15.9489	2106.09	2569.69	2587.11	14.3206	14.3447	33.6926	2420.96	24.0186	0.59623	0.597232	1.40277	100.795	0.00214116	0.00213525	0.00197349	PG013266(FORWARD)	FN317328.1	CAX73059.1	NA	GO:0005634	hypothetical protein
>gi|226484569|emb|FN318465.1| Schistosoma japonicum isolate Anhui full length mRNA clone SJFCE2624.001|FSE001-P00010-E14, complete sequence	TonB box, N-terminal,domain-containing protein			11.3356	14.1159	12.1608	28.7171	21.6148	20.0773	27.3486	34.3752	24.9583	2561.09	2330.07	2651.11	12.5374	23.4697	28.894	2514.09	26.1819	0.478859	0.896411	1.10359	96.024	0.000739439	0.00073249	0.000782597	Sja_S53120654(FORWARD)	FN318465	CAX74194.1	NA	NA	"isolate Anhui full length mRNA clone SJFCE2624.001|FSE001-P00010-E14, complete sequence"
>gi|226483956|emb|FN323923.1| Schistosoma japonicum isolate Anhui full length mRNA clone SJFCE3909.038|FSE001-P00018-A03, complete sequence	hypothetical protein			11.3356	14.1159	12.1608	28.7171	21.6148	20.0773	27.3486	34.3752	24.9583	2561.09	2330.07	2651.11	12.5374	23.4697	28.894	2514.09	26.1819	0.478859	0.896411	1.10359	96.024	0.000739439	0.00073249	0.000782597	Sja_S53120654(FORWARD)	FN323923.1	CAX79647.1	NA	NA	"isolate Anhui full length mRNA clone SJFCE2624.001|FSE001-P00010-E14, complete sequence"
>gi|226483594|emb|FN318369.1| Schistosoma japonicum isolate Anhui full length mRNA clone SJFCE2519.001|FSE001-P00025-L04, complete sequence	hypothetical protein			11.3356	14.1159	12.1608	28.7171	21.6148	20.0773	27.3486	34.3752	24.9583	2561.09	2330.07	2651.11	12.5374	23.4697	28.894	2514.09	26.1819	0.478859	0.896411	1.10359	96.024	0.000739439	0.00073249	0.000782597	Sja_S53120654(FORWARD)	FN318369.1	CAX74098.1	NA	NA	"isolate Anhui full length mRNA clone SJFCE2624.001|FSE001-P00010-E14, complete sequence"
>gi|226483582|emb|FN318363.1| Schistosoma japonicum isolate Anhui full length mRNA clone SJFCE2510.002|FSE_198_32_H04, complete sequence	Sperm-associated antigen 6			11.3356	14.1159	12.1608	28.7171	21.6148	20.0773	27.3486	34.3752	24.9583	2561.09	2330.07	2651.11	12.5374	23.4697	28.894	2514.09	26.1819	0.478859	0.896411	1.10359	96.024	0.000739439	0.00073249	0.000782597	Sja_S53120654(FORWARD)	FN318363.1	CAX74092.1	NA	NA	"isolate Anhui full length mRNA clone SJFCE2624.001|FSE001-P00010-E14, complete sequence"
>gi|226483578|emb|FN318361.1| Schistosoma japonicum isolate Anhui full length mRNA clone SJFCE2507.002|FSE001-P00016-C23, complete sequence	hypothetical protein			11.3356	14.1159	12.1608	28.7171	21.6148	20.0773	27.3486	34.3752	24.9583	2561.09	2330.07	2651.11	12.5374	23.4697	28.894	2514.09	26.1819	0.478859	0.896411	1.10359	96.024	0.000739439	0.00073249	0.000782597	Sja_S53120654(FORWARD)	FN318361.1	CAX74090.1	NA	NA	"isolate Anhui full length mRNA clone SJFCE2624.001|FSE001-P00010-E14, complete sequence"
>gi|226478757|emb|FN317143.1| Schistosoma japonicum isolate Anhui full length mRNA clone SJFCE0651|FSE_038_55_G07, complete sequence	hypothetical protein			8.8155	11.5327	13.4531	23.8484	15.8224	29.1741	60.6283	56.6515	93.7349	3358.65	4841	4254.27	11.2671	22.9483	70.3382	4151.3	46.6433	0.241559	0.491996	1.508	89.0012	0.00531042	0.00540988	0.00548302	Sja_S53123168(FORWARD)	FN317143	CAX72874.1	NA	NA	"isolate Anhui full length mRNA clone SJFCE0651|FSE_038_55_G07, complete sequence"
>gi|226483556|emb|FN318350.1| Schistosoma japonicum isolate Anhui full length mRNA clone SJFCE2495.002|FSE001-P00002-B09, complete sequence	Glutamine synthase			64.7852	66.9385	69.6566	41.9306	36.1518	46.1503	38.4435	63.0224	66.6352	4553.3	5941.97	5115.7	67.1268	41.4109	56.0337	5203.65	61.5802	1.09007	0.672471	0.90993	84.502	0.0030467	0.00305242	0.00294551	CNUS0000105239.1(FORWARD)	FN318350.1	CAX74079.1	K01915	GO:0009399;GO:0004356;GO:0000166;GO:0006542	glutamine synthase
>gi|56755226|gb|AY814061.1| Schistosoma japonicum SJCHGC08947 protein mRNA, complete cds	Tektin	√	[23]	18.8504	13.7223	19.3781	97.7803	67.8065	91.3178	376.179	210.575	330.01	15398.7	16612.6	17576.1	17.3169	85.6349	305.588	16529.1	195.611	0.0885272	0.43778	1.56222	84.4998	0.000726076	0.000738019	0.000795902	PG005653(FORWARD)	AY814061.1	AAW25793.1	K13539	GO:0016020;GO:0004222;GO:0008233;GO:0005737;GO:0007067;GO:0007155;GO:0005515;GO:0006508;GO:0051301;GO:0008270;GO:0007049	"Peptidase M8, leishmanolysin,domain-containing protein"
>gi|226471949|emb|FN321287.1| Schistosoma japonicum isolate Anhui full length mRNA clone SJFCE3745.008|FSE001-P00018-G11, complete sequence	hypothetical protein			12.0164	10.5459	14.9417	14.5141	26.7519	38.9375	178.323	354.056	348.155	8099.23	15969.8	15616	12.5013	26.7345	293.512	13228.3	160.123	0.0780733	0.166962	1.83304	82.6136	0.0178514	0.0178118	0.017813	Sja_S53126572(FORWARD)	FN321287	CAX77013.1	NA	GO:0000166;GO:0005737	"isolate Anhui full length mRNA clone SJFCE3745.008|FSE001-P00018-G11, complete sequence"
>gi|226485442|emb|FN319413.1| Schistosoma japonicum isolate Anhui full length mRNA clone SJFCE3270.001|FSE001-P00014-J06, complete sequence	hypothetical protein			18.6901	16.5569	15.2902	22.2543	19.7134	38.3614	37.4203	92.9772	50.7891	1660.93	3777.25	4824.89	16.8457	26.7764	60.3955	3421.02	43.5859	0.386495	0.614335	1.38567	78.4891	0.0337006	0.0335601	0.0339749	Sja_S53120289(FORWARD)	FN319413	CAX75141.1	NA	NA	"isolate Anhui full length mRNA clone SJFCE3270.001|FSE001-P00014-J06, complete sequence"
>gi|226479149|emb|FN317339.1| Schistosoma japonicum isolate Anhui full length mRNA clone SJFCE1043|FSE_173_62_F08, complete sequence	Rhodopsin			16.8928	16.7405	16.1042	58.3084	43.8112	58.3644	29.7158	29.2293	40.1839	3036.48	3325.3	3718.58	16.5792	53.4947	33.043	3360.12	43.2688	0.383166	1.23633	0.763667	77.6569	0.00174265	0.00177053	0.00170012	Sja_S53122972(FORWARD)	FN317339	CAX73070.1	K04255	GO:0007186;GO:0016020;GO:0007602;GO:0016021;GO:0018298;GO:0009881;GO:0004930	"isolate Anhui full length mRNA clone SJFCE1043|FSE_173_62_F08, complete sequence"
>gi|226486835|emb|FN318767.1| Schistosoma japonicum isolate Anhui full length mRNA clone SJFCE2895.003|FSE001-P00030-L17, complete sequence	hypothetical protein			15.7083	14.0801	16.6485	32.6827	49.1033	65.6503	176.341	125.943	128.696	4755.56	8495.04	8596.02	15.479	49.1454	143.66	7282.21	96.4027	0.160566	0.509793	1.49021	75.5394	0.0144691	0.0144125	0.0153392	Sja_S53119933(FORWARD)	FN318767	CAX74495.1	NA	NA	"isolate Anhui full length mRNA clone SJFCE2895.003|FSE001-P00030-L17, complete sequence"
>gi|257206377|emb|FN327116.1| Schistosoma japonicum isolate Anhui full length mRNA clone SJFCE5278|FSE001-P00026-N07, complete sequence	Immunogenic miracidial antigen 8I	√	[7]	11.6427	16.3052	24.6896	12.0748	26.6803	14.652	22.5908	17.6024	29.7916	1450.42	1599.5	1512	17.5458	17.8024	23.3283	1520.64	20.5653	0.853176	0.86565	1.13435	73.9421	0.000397929	0.000334926	0.000453235	PG005750(FORWARD)	FN327116	CAX82840.1	NA	NA	"isolate Anhui full length mRNA clone SJFCE5278|FSE001-P00026-N07, complete sequence"
>gi|257214199|emb|FN326016.1| Schistosoma japonicum isolate Anhui full length mRNA clone SJFCE3927.360|FSE001-P00004-H02, complete sequence	Immunogenic miracidial antigen 8I'	√	[7]	59.3538	45.439	29.3901	22.0957	15.6858	17.9514	38.5448	16.9497	46.5621	2630.66	2595.7	3489.27	44.7276	18.5776	34.0189	2905.21	39.3732	1.13599	0.471834	0.86401	73.7864	0.00540202	0.00505467	0.0048812	PG005732(FORWARD)	FN326016.1	CAX81359.1	NA	NA	Immunogenic miracidial antigen 8I'
>gi|257216459|emb|FN326711.1| Schistosoma japonicum isolate Anhui full length mRNA clone SJFCE4470|FSE_139_31_G04, complete sequence	putative PLDc_SF superfamily member			36.4882	32.045	36.3315	51.9296	28.4472	33.9356	50.7063	105.87	74.9728	3329.32	4434.98	4960.3	34.9549	38.1041	77.183	4241.53	57.6436	0.606397	0.66103	1.33897	73.5821	0.00641176	0.00657219	0.00627799	PG005694(FORWARD)	FN326711	CAX82435.1	NA	NA	"isolate Anhui full length mRNA clone SJFCE4470|FSE_139_31_G04, complete sequence"
>gi|226479265|emb|FN317397.1| Schistosoma japonicum isolate Anhui full length mRNA clone SJFCE1156|FSE_220_35_C05, complete sequence	efThoc1 superfamily member			8.2513	8.8569	10.5569	7.571	8.2513	8.3049	12.217	7.7531	8.6504	759.162	591.055	697.452	9.2217	8.0424	9.54017	682.556	9.38093	0.983026	0.857313	1.01697	72.7599	0.00264546	0.00264674	0.00251308	CNUS0000096806.1(FORWARD)	FN317397.1	CAX73128.1	NA	GO:0003677;GO:0003824;GO:0005737	hypothetical protein
>gi|226469603|emb|FN320906.1| Schistosoma japonicum isolate Anhui full length mRNA clone SJFCE3697.003|FSE_144_68_D09, complete sequence	hypothetical protein			136.346	128.82	70.5811	24.4608	25.8901	21.1167	79.7847	177.851	90.538	5392.66	9663.1	9326.89	111.916	23.8225	116.058	8127.55	113.987	0.981832	0.208994	1.01817	71.3026	0.0142314	0.0137267	0.0136436	Sja_S53127745(FORWARD)	FN320906	CAX76632.1	NA	NA	"isolate Anhui full length mRNA clone SJFCE3697.003|FSE_144_68_D09, complete sequence"
>gi|56758693|gb|AY815755.1| Schistosoma japonicum SJCHGC02672 protein mRNA, complete cds	hypothetical protein			29.7748	94.9575	23.0263	43.0339	56.2969	101.555	128.992	268.469	33.6872	4654.3	9225.74	8125.28	49.2529	66.9621	143.716	7335.11	105.339	0.467565	0.635681	1.36432	69.6333	0.0166394	0.0168474	0.0168882	PG005717(FORWARD)	AY815755	AAW27487.1	NA	NA	"SJCHGC02672 protein mRNA, complete cds"
>gi|226478995|emb|FN317262.1| Schistosoma japonicum isolate Anhui full length mRNA clone SJFCE0892|FSE_113_74_B10, complete sequence	hypothetical protein			20.7731	11.2867	15.5729	12.7202	10.5082	10.3512	12.4256	16.6431	8.0144	961.856	963.761	993.696	15.8776	11.1932	12.361	973.105	14.1193	1.12453	0.792759	0.875471	68.9202	6.54579e-05	6.28153e-05	8.44435e-05	Sja_S53123049(FORWARD)	FN317262	CAX72993.1	NA	NA	"isolate Anhui full length mRNA clone SJFCE0892|FSE_113_74_B10, complete sequence"
>gi|56758561|gb|AY815689.1| Schistosoma japonicum SJCHGC09535 protein mRNA, complete cds	similar to egg protein CP3742			12.5388	18.3077	9.0924	41.3048	53.0462	65.9899	91.5559	76.4831	60.3144	1588.92	5754.26	5846.5	13.313	53.447	76.1178	4396.56	64.7824	0.205503	0.825023	1.17498	67.8666	0.0445353	0.0449287	0.0461265	PG005731(FORWARD)	AY815689	AAW27421.1	NA	NA	"SJCHGC09535 protein mRNA, complete cds"
>gi|226487645|emb|FN318965.1| Schistosoma japonicum isolate Anhui full length mRNA clone SJFCE3025.001|FSE001-P00021-P13, complete sequence	TonB box, N-terminal,domain-containing protein			10.5892	8.2643	9.1474	18.1674	11.4865	11.0937	22.4446	10.8851	11.1721	776.495	855.963	1250.03	9.33363	13.5825	14.8339	960.829	14.2082	0.656917	0.955962	1.04404	67.6248	0.0114638	0.0117686	0.0119252	PG005689(FORWARD)	FN318965	CAX74693.1	NA	NA	"isolate Anhui full length mRNA clone SJFCE3025.001|FSE001-P00021-P13, complete sequence"
>gi|226478739|emb|FN317134.1| Schistosoma japonicum isolate Anhui full length mRNA clone SJFCE0638|FSE_036_06_F01, complete sequence	Placenta-specific gene 8 protein			31.2769	43.7787	22.3737	86.9816	49.8658	71.2428	74.3573	62.6608	87.8152	5893.05	4042.52	4264.43	32.4764	69.3634	74.9444	4733.34	72.1539	0.450099	0.961325	1.03867	65.6005	0.00756019	0.00740481	0.00765011	Sja_S53123177(FORWARD)	FN317134	CAX72865.1	NA	NA	"isolate Anhui full length mRNA clone SJFCE0638|FSE_036_06_F01, complete sequence"
>gi|226479011|emb|FN317270.1| Schistosoma japonicum isolate Anhui full length mRNA clone SJFCE0910|FSE_123_18_B03, complete sequence	hypothetical protein			13.7992	30.8701	48.1287	20.5995	19.3447	37.3096	34.134	28.9241	42.3827	1363.43	2355.96	2624.96	30.9327	25.7513	35.1469	2114.78	33.0398	0.936224	0.779401	1.06378	64.0071	0.0153853	0.0157716	0.01609	Sja_S53123041(FORWARD)	FN317270	CAX73001.1	NA	GO:0005634;GO:0003677;GO:0006350;GO:0006355;GO:0030528	"isolate Anhui full length mRNA clone SJFCE0910|FSE_123_18_B03, complete sequence"
>gi|226479893|emb|FN317512.1| Schistosoma japonicum isolate Anhui full length mRNA clone SJFCE1359|FSE001-P00005-C18, complete sequence	Leishmanolysin-like peptidase	√	[23]	23.8861	14.202	25.0788	112.374	88.4564	117.707	526.281	291.942	518.128	18097.1	17617.7	17204.1	21.0556	106.179	445.45	17639.6	275.815	0.0763398	0.384965	1.61504	63.9547	0.000107396	0.000109361	0.000117637	CNUS0000106349.1(FORWARD)	FN317512.1	CAX73243.1	K13539	GO:0016020;GO:0004222;GO:0008233;GO:0005737;GO:0007067;GO:0007155;GO:0005515;GO:0006508;GO:0051301;GO:0008270;GO:0007049	"Peptidase M8, leishmanolysin,domain-containing protein"
>gi|56755041|gb|AY813969.1| Schistosoma japonicum SJCHGC09276 protein mRNA, complete cds	putative MDN1 domain containing protein			15.42	17.6108	19.6881	22.3677	25.4434	34.4669	150.767	180.975	305.452	2400.56	9021.2	10412.9	17.573	27.426	212.398	7278.21	119.912	0.146549	0.228718	1.77128	60.6962	0.0494506	0.0495054	0.05056	PG005705(FORWARD)	AY813969	AAW25701.1	K03252	NA	"SJCHGC09276 protein mRNA, complete cds"
>gi|226480745|emb|FN317740.1| Schistosoma japonicum isolate Anhui full length mRNA clone SJFCE1773|FSE001-P00023-N07, complete sequence	hypothetical protein			34.0992	29.7383	41.8859	44.6948	29.6863	30.179	120.102	103.24	260.75	3939.18	6168	7603.7	35.2411	34.8534	161.364	5903.63	98.3025	0.358497	0.354552	1.6415	60.0557	0.0156738	0.015851	0.0153489	Sja_S53122174(FORWARD)	FN317740	CAX73470.1	NA	NA	"isolate Anhui full length mRNA clone SJFCE1773|FSE001-P00023-N07, complete sequence"
>gi|60601211|gb|AY811174.1| Schistosoma japonicum clone SJCHGC01997 unknown mRNA	unknown			254.89	244.761	219.784	42.0123	44.0334	84.0596	600.326	49.7387	143.264	8451.49	14520.3	19589.6	239.812	56.7018	264.443	14187.1	252.127	0.951153	0.224894	1.04885	56.2698	0.0248294	0.023933	0.0267778	CNUS0000105747.1(FORWARD)	AY811174.1	AAX27063.1	NA	NA	unknown
>gi|56756179|gb|AY814533.1| Schistosoma japonicum clone SJCHGC01407 unknown mRNA	hypothetical protein			809.428	737.089	206.961	19.6934	29.9971	41.5821	22.5293	81.0251	97.5553	14883.3	19241.3	19189.2	584.493	30.4242	67.0366	17771.2	325.765	1.79422	0.0933932	0.205782	54.5524	0.00408231	0.00325628	0.00319414	PG005642(FORWARD)	AY814533.1	AAW26265.1	NA	NA	unknown
>gi|257205775|emb|FN326815.1| Schistosoma japonicum isolate Anhui full length mRNA clone SJFCE4708|FSE001-P00004-N13, complete sequence	hypothetical protein			657.041	319.989	149.141	145.098	132.58	185.983	236.72	129.787	125.268	14038.3	13848.4	15058.9	375.39	154.554	163.925	14315.2	269.658	1.3921	0.573147	0.607901	53.0865	0.000608728	0.000322479	0.000383051	PG005740(FORWARD)	FN326815	CAX82539.1	NA	NA	"isolate Anhui full length mRNA clone SJFCE4708|FSE001-P00004-N13, complete sequence"
>gi|226480045|emb|FN317588.1| Schistosoma japonicum isolate Anhui full length mRNA clone SJFCE1493|FSE001-P00011-E22, complete sequence	Dynein light chain 1, cytoplasmic	√	[23]	18.6178	22.2146	31.4836	102.753	99.5793	185.28	143.026	153.69	136.876	5159.59	7552.3	8912	24.1053	129.204	144.531	7207.96	136.867	0.176122	0.944008	1.05599	52.6638	0.0111934	0.0111626	0.0116585	CNUS0000096020.1(FORWARD)	FN317588.1	CAX73319.1	K10418	GO:0005874;GO:0030286;GO:0003777;GO:0007017;GO:0005737	"Dynein light chain 1, cytoplasmic"
>gi|226484649|emb|FN318505.1| Schistosoma japonicum isolate Anhui full length mRNA clone SJFCE2668.001|FSE001-P00009-M20, complete sequence	DUF3091 domain containing protein			179.139	99.5307	35.9901	23.6798	37.7885	41.8947	40.377	31.5839	26.4971	2843.96	3515.35	4544.43	104.887	34.4543	32.8193	3634.58	69.6705	1.50547	0.494532	0.471065	52.1681	0.0111154	0.00899404	0.00930734	Sja_S53120614(FORWARD)	FN318505	CAX74234.1	NA	NA	"isolate Anhui full length mRNA clone SJFCE2668.001|FSE001-P00009-M20, complete sequence"
>gi|257210334|emb|FN324780.1| Schistosoma japonicum isolate Anhui full length mRNA clone SJFCE3922.115|FSE001-P00013-P20, complete sequence	hypothetical protein			14.0409	12.7843	18.4887	46.9319	42.3994	49.9285	63.275	86.517	63.6979	2104.95	3724.34	3181.28	15.1046	46.4199	71.1633	3003.52	58.7916	0.256918	0.789567	1.21043	51.0876	0.012217	0.0125139	0.0123695	PG005795(FORWARD)	FN324780.1	CAX80391.1	NA	NA	hypothetical protein
>gi|226480543|emb|FN317639.1| Schistosoma japonicum isolate Anhui full length mRNA clone SJFCE1586|FSE001-P00015-I24, complete sequence	hypothetical protein			11.9474	21.4795	15.6818	14.0839	9.0146	13.3231	11.8004	14.989	15.8222	539.943	1006.71	795.783	16.3696	12.1405	14.2039	780.811	15.2867	1.07084	0.794188	0.929164	51.0777	0.0143193	0.0150334	0.0146082	Sja_S53122275(FORWARD)	FN317639	CAX73369.1	NA	NA	"isolate Anhui full length mRNA clone SJFCE1586|FSE001-P00015-I24, complete sequence"
>gi|226479983|emb|FN317557.1| Schistosoma japonicum isolate Anhui full length mRNA clone SJFCE1440|FSE001-P00008-P18, complete sequence	Gamma-crystallin related domain-containing protein			11.8823	11.728	12.3301	13.8498	17.4821	18.2562	342.8	226.743	585.411	8970.57	10997.9	10137.2	11.9801	16.5294	384.985	10035.2	200.757	0.0596748	0.0823352	1.91766	49.9868	0.00170883	0.00170373	0.00205567	Sja_S53122555(FORWARD)	FN317557	CAX73288.1	NA	GO:0004252;GO:0006508;GO:0003824	"isolate Anhui full length mRNA clone SJFCE1440|FSE001-P00008-P18, complete sequence"
>gi|60599473|gb|AY810393.1| Schistosoma japonicum SJCHGC03570 protein mRNA, partial cds	similar to egg protein CP391B			17.5843	34.979	25.0185	73.3414	54.5565	84.9311	155.168	148.692	234.084	4106.7	6611.97	7986.67	25.8606	70.943	179.315	6235.11	125.129	0.206672	0.566959	1.43304	49.8295	0.0158578	0.0161054	0.0161626	Sja_S24185203(FORWARD)	AY810393	AAX26282.2	NA	GO:0016020	"SJCHGC03570 protein mRNA, partial cds"
>gi|226485778|emb|FN319582.1| Schistosoma japonicum isolate Anhui full length mRNA clone SJFCE3337.004|FSE_104_79_G10, complete sequence	Lipopolysaccharide-induced tumor necrosis factor-alpha factor homolog			20.3428	13.425	12.0703	37.3449	35.7199	15.0149	25.5029	15.2096	8.1319	1236.77	904.14	1262.61	15.2794	29.3599	16.2815	1134.51	22.8207	0.66954	1.28655	0.713452	49.7141	0.00516818	0.00571514	0.00523473	PG009227(FORWARD)	FN319582.1	CAX75306.1	NA	NA	Lipopolysaccharide-induced tumor necrosis factor-alpha factor homolog
>gi|60599814|gb|AY810562.1| Schistosoma japonicum SJCHGC02988 protein mRNA, partial cds	Leishmanolysin-like peptidase	√	[23]	14.0899	12.4953	9.758	18.3279	11.2635	18.5498	77.9014	63.8405	81.9891	1693.41	2143.24	2881.15	12.1144	16.0471	74.577	2239.27	45.312	0.267355	0.354146	1.64585	49.4188	0.011744	0.0116763	0.0121911	CNUS0000096440.1(FORWARD)	AY810562.1	AAX26451.2	K13539	GO:0016020;GO:0004222;GO:0008233;GO:0005737;GO:0007067;GO:0007155;GO:0005515;GO:0006508;GO:0051301;GO:0008270;GO:0007049	"Peptidase M8, leishmanolysin,domain-containing protein"
>gi|56757306|gb|AY815093.1| Schistosoma japonicum SJCHGC06544 protein mRNA, complete cds	Cell wall integrity and stress response component 1 precursor			60.1148	90.6361	86.8671	37.0567	54.7343	76.5103	89.414	60.5766	129.999	2314.58	5681.93	4721.94	79.206	56.1004	93.3298	4239.48	86.2679	0.91814	0.650305	1.08186	49.1432	0.0262166	0.0260514	0.0270385	PG005824(FORWARD)	AY815093	AAW26825.1	NA	GO:0046872;GO:0008168	"SJCHGC06544 protein mRNA, complete cds"
>gi|226469009|emb|FN314251.1| Schistosoma japonicum isolate Anhui full length mRNA clone SJFCA2744.002|FSA001-P00033-B06, complete sequence	DM9 domain-containing protein			25.8039	21.4525	43.3242	34.8545	21.3184	23.8109	21.7525	15.8868	16.1756	1967.65	1010.23	1210.12	30.1935	26.6613	17.9383	1396	28.4274	1.06213	0.937872	0.631021	49.1075	0.0214754	0.0206736	0.0207329	PG012486(FORWARD)	FN314251.1	CAX69984.1	NA	GO:0016787;GO:0005576;GO:0009405;GO:0016787;GO:0005576;GO:0009405	DM9 domain-containing protein
>gi|226469005|emb|FN320805.1| Schistosoma japonicum isolate Anhui full length mRNA clone SJFCE3680.006|FSE001-P00008-G17, complete sequence	hypothetical protein			16.4984	22.7649	17.619	23.4461	16.8794	39.85	34.9639	47.1973	41.2097	1168.54	1530.88	2106.49	18.9608	26.7252	41.1236	1601.97	33.9244	0.558912	0.787786	1.21221	47.2218	0.0142403	0.0138515	0.0144962	Sja_S53128044(FORWARD)	FN320805	CAX76531.1	NA	NA	"isolate Anhui full length mRNA clone SJFCE3680.006|FSE001-P00008-G17, complete sequence"
>gi|226477873|emb|FN316913.1| Schistosoma japonicum isolate Anhui full length mRNA clone SJFCA3955|FSA_077_59_C08, complete sequence	hypothetical protein			15.7776	11.8164	12.5479	9.5742	20.2348	13.8268	184.788	249.206	344.244	6864.3	6248.5	6224.56	13.3806	14.5453	259.413	6445.79	136.979	0.0976839	0.106186	1.89381	47.0568	0.000522892	0.000541415	0.000807718	Sja_S53123610(FORWARD)	FN316913	CAX72644.1	NA	NA	"isolate Anhui full length mRNA clone SJFCA3955|FSA_077_59_C08, complete sequence"
>gi|56756291|gb|AY814587.1| Schistosoma japonicum SJCHGC05240 protein mRNA, complete cds	putative CD36 family member			66.6865	39.2445	51.854	68.8248	43.7982	20.3403	785.486	198.052	609.37	10305.9	16208.9	13876.2	52.595	44.3211	530.969	13463.7	291.782	0.180254	0.151898	1.81975	46.1429	0.00806685	0.00806389	0.0102535	PG005666(FORWARD)	AY814587	AAW26319.1	NA	GO:0007155;GO:0016020	"SJCHGC05240 protein mRNA, complete cds"
>gi|226480767|emb|FN317752.1| Schistosoma japonicum isolate Anhui full length mRNA clone SJFCE1796|FSE001-P00024-G01, complete sequence	Egg protein CP391S	√	[23]	32.3936	77.2415	32.0459	21.0778	17.0747	26.1418	43.3283	25.8601	31.0146	828.319	2109.48	2448.67	47.227	21.4314	33.401	1795.49	40.314	1.17148	0.531613	0.828521	44.5376	0.0350445	0.0346108	0.0357078	Sja_S53122163(FORWARD)	FN317752	CAX73481.1	NA	NA	"isolate Anhui full length mRNA clone SJFCE1796|FSE001-P00024-G01, complete sequence"
>gi|226478973|emb|FN317251.1| Schistosoma japonicum isolate Anhui full length mRNA clone SJFCE0878|FSE_108_56_H07, complete sequence	hypothetical protein			17.9053	26.6958	30.3475	30.0975	31.2443	34.999	201.636	312.893	556.834	8851.72	8100.03	8920.53	24.9829	32.1136	357.121	8624.09	194.617	0.128369	0.165009	1.83499	44.3131	0.000468432	0.000465145	0.000470446	CNUS0000101542.1(FORWARD)	FN317251.1	CAX72982.1	NA	GO:0000166;GO:0005737	hypothetical protein
>gi|60596298|gb|AY808810.1| Schistosoma japonicum SJCHGC03192 protein mRNA, partial cds	DUF3091 domain containing protein			25.0745	52.0856	18.8023	131.728	200.021	291.697	221.354	238.633	17.5589	5611.7	7758.21	11004.1	31.9875	207.815	159.182	8124.68	183.499	0.17432	1.13252	0.867483	44.2765	0.0178274	0.0174945	0.0197259	PG009076(FORWARD)	AY808810.1	AAX24699.2	NA	NA	SJCHGC03192 protein
>gi|45593512|gb|AY570738.1| Schistosoma japonicum egg protein CP111 (CP111) mRNA, complete cds	egg protein CP111			127.945	35.4351	47.2533	67.2947	41.8892	40.3956	76.6318	49.4102	65.9688	2584.13	3740.79	2579.94	70.2111	49.8598	64.0036	2968.29	67.1073	1.04625	0.742986	0.953749	44.2319	0.00945331	0.00870942	0.00893582	Sja_S23515048(FORWARD)	AY570738	AAS68243.1	NA	NA	"egg protein CP111 (CP111) mRNA, complete cds"
>gi|226480899|emb|FN317818.1| Schistosoma japonicum isolate Anhui full length mRNA clone SJFCE1923|FSE001-P00031-B05, complete sequence	hypothetical protein			2361.62	833.759	718.449	193.865	170.133	223.6	197.716	226.806	219.248	30308.9	35032.8	35141.6	1304.61	195.866	214.59	33494.4	759.599	1.7175	0.257854	0.282504	44.0948	0.00215927	0.00113876	0.00112984	PG014420(FORWARD)	FN317818.1	CAX73547.1	NA	NA	hypothetical protein
>gi|226487847|emb|FN319863.1| Schistosoma japonicum isolate Anhui full length mRNA clone SJFCE3442.004|FSE_139_34_B05, complete sequence	Peptidase M8, leishmanolysin,domain-containing protein	√	[23]	25.203	23.283	16.8355	23.4303	31.8056	20.8058	18.5795	426.411	32.9741	3686.87	4066.75	4446.29	21.7738	25.3472	159.321	4066.63	92.3343	0.235815	0.274516	1.72548	44.0425	0.00149459	0.0014753	0.00208534	PG005603(FORWARD)	FN319863.1	CAX75588.1	K13539	GO:0004222;GO:0006508;GO:0007155;GO:0008270;GO:0016020	"Peptidase M8, leishmanolysin,domain-containing protein"
>gi|189502941|gb|EZ000072.1| TSA: Schistosoma japonicum SJCHGC09645 unknown mRNA, mRNA sequence	Ribonuclease Oy	√	[28]	16.2665	22.0235	13.3848	15.0958	19.2972	17.0904	11.1522	16.806	11.8152	368.221	901.259	891.983	17.2249	17.1611	13.2578	720.487	17.193	1.00186	0.998145	0.771115	41.9058	0.0285474	0.0283816	0.0280869	PG010619(FORWARD)	EZ000072.1	CAX77519.1	NA	NA	TSA: Schistosoma japonicum SJCHGC09645 unknown mRNA
>gi|56753578|gb|AY813260.1| Schistosoma japonicum SJCHGC03229 protein mRNA, complete cds	similar to egg protein C3732			278.938	306.255	174.555	63.8654	54.4887	76.5403	275.667	40.7804	50.8388	5927.18	8244.81	9381.99	253.249	64.9648	122.429	7851.33	187.839	1.34823	0.345853	0.651775	41.7982	0.0091372	0.0082695	0.00963097	PG005896(FORWARD)	AY813260	AAW24992.1	NA	GO:0000166;GO:0005737	"SJCHGC03229 protein mRNA, complete cds"
>gi|226487465|emb|FN318875.1| Schistosoma japonicum isolate Anhui full length mRNA clone SJFCE2967.002|FSE001-P00011-L19, complete sequence	putative sodium-dependent transporter			14.3395	14.0506	14.3965	153.726	53.4517	83.4463	129.18	92.4183	166.288	5454.43	3897.9	4742.88	14.2622	96.8746	129.296	4698.4	113.085	0.126119	0.856653	1.14335	41.5475	0.0045476	0.00414089	0.00454732	Sja_S53119619(FORWARD)	FN318875	CAX74603.1	K03308	GO:0016020;GO:0006810;GO:0005887;GO:0005328	"isolate Anhui full length mRNA clone SJFCE2967.002|FSE001-P00011-L19, complete sequence"
>gi|257216309|emb|FN326636.1| Schistosoma japonicum isolate Anhui full length mRNA clone SJFCE3927.980|FSE001-P00025-I05, complete sequence	Immunogenic miracidial antigen 8I'	√	[7]	595.511	429.188	361.517	98.522	283.379	83.2174	250.172	629.641	558.859	13988.6	21871.3	22547.7	462.072	155.04	479.557	19469.2	470.815	0.981431	0.329301	1.01857	41.3522	0.0106205	0.00965704	0.00935383	PG005866(FORWARD)	FN326636.1	CAX82360.1	NA	NA	Immunogenic miracidial antigen 8I'
>gi|60595486|gb|AY808425.1| Schistosoma japonicum SJCHGC02122 protein mRNA, partial cds	hypothetical protein			77.3576	115.018	96.0099	33.2074	47.454	38.9151	78.6683	61.5802	140.934	2457.44	4336.69	4846.7	96.1286	39.8588	93.7273	3880.28	94.928	1.01265	0.419885	0.987352	40.876	0.0171036	0.0168642	0.0169178	CNUS0000102896.1(FORWARD)	AY808425.1	AAX24314.2	NA	NA	hypothetical protein
>gi|56752582|gb|AY812773.1| Schistosoma japonicum SJCHGC05047 protein mRNA, complete cds	putative chromosome segregation protein SMC			454.288	321.527	610.87	29.9524	42.0645	11.5802	19.2317	14.3162	35.8917	6994.3	11345.6	9718.1	462.228	27.8657	23.1465	9352.65	245.047	1.88628	0.113716	0.0944575	38.1668	0.0103436	0.00898377	0.00901305	PG005804(FORWARD)	AY812773.1	AAW24505.1	NA	NA	SJCHGC05047 protein
>gi|56752582|gb|AY812773.1| Schistosoma japonicum SJCHGC05047 protein mRNA, complete cds	hypothetical protein			454.288	321.527	610.87	29.9524	42.0645	11.5802	19.2317	14.3162	35.8917	6994.3	11345.6	9718.1	462.228	27.8657	23.1465	9352.65	245.047	1.88628	0.113716	0.0944575	38.1668	0.0103436	0.00898377	0.00901305	PG015781(FORWARD)	AY812773.1	AAW24505.1	NA	NA	SJCHGC05047 protein
>gi|60696842|gb|AY915647.1| Schistosoma japonicum SJCHGC08340 protein mRNA, complete cds	hypothetical protein			16.7409	13.8368	13.6545	11.0591	10.3781	19.2268	13.4325	12.3616	13.2556	418.602	592.655	529.888	14.7441	13.5547	13.0166	513.715	14.1494	1.04203	0.95797	0.91994	36.3066	0.00530453	0.00506258	0.00514329	CNUS0000106838.1(FORWARD)	AY915647.1	AAX30868.1	NA	NA	SJCHGC08340 protein
>gi|226479921|emb|FN317526.1| Schistosoma japonicum isolate Anhui full length mRNA clone SJFCE1380|FSE001-P00006-B02, complete sequence	transmembrane protease, serine 6			61.571	76.6443	68.0874	15.7082	13.1348	23.4899	22.4083	19.5309	53.7699	973.355	2391.21	2065.76	68.7676	17.4443	31.903	1810.11	50.3353	1.36619	0.346562	0.63381	35.961	0.0273319	0.0263443	0.0264936	Sja_S53122586(FORWARD)	FN317526	CAX73257.1	K09626	GO:0004252;GO:0006508;GO:0008233;GO:0005509;GO:0005576	"isolate Anhui full length mRNA clone SJFCE1380|FSE001-P00006-B02, complete sequence"
>gi|60701501|gb|AY915894.1| Schistosoma japonicum SJCHGC09830 protein mRNA, complete cds	hypothetical protein			238.789	216.805	212.762	19.7326	15.3953	12.8054	19.5973	9.6882	13.8262	5017.73	3949.88	3820.35	222.786	15.9778	14.3706	4262.65	119.382	1.86616	0.133838	0.120375	35.7061	0.00417104	0.00390363	0.00388972	CNUS0000105118.1(FORWARD)	AY915894.1	AAX31115.1	NA	NA	SJCHGC09830 protein
>gi|226471245|emb|FN314972.1| Schistosoma japonicum isolate Anhui full length mRNA clone SJFCA3479.001|FSA001-P00021-D21, complete sequence	Innexin unc-9	√	[23]	15.2813	21.2094	13.2309	26.093	33.0801	44.2142	43.2807	31.5442	18.3174	706.644	1604.22	1197.17	16.5739	34.4624	31.0474	1169.34	32.7549	0.505996	1.05213	0.94787	35.6998	0.0232856	0.0238663	0.0247764	CNUS0000100722.1(FORWARD)	FN314972.1	CAX70704.1	NA	GO:0005921	innexin
>gi|226479079|emb|FN317304.1| Schistosoma japonicum isolate Anhui full length mRNA clone SJFCE0972|FSE_148_07_G01, complete sequence	Dynein light chain, type 1	√	[23]	17.2108	21.193	32.0604	38.4275	49.0531	29.9322	39.5687	86.0557	23.6035	1276.13	1766.34	1685.78	23.4881	39.1376	49.7426	1576.08	44.4401	0.528533	0.880682	1.11932	35.4653	0.00455385	0.00473696	0.00445124	Sja_S53123007(FORWARD)	FN317304	CAX73035.1	K10418	GO:0005875;GO:0007017	"isolate Anhui full length mRNA clone SJFCE0972|FSE_148_07_G01, complete sequence"
>gi|226480363|emb|FN323122.1| Schistosoma japonicum isolate Anhui full length mRNA clone SJFCE3875.032|FSE001-P00029-M08, complete sequence	hypothetical protein			1102.31	1040.74	890.821	141.018	121.777	181.188	629.333	822.735	148.381	19047.6	31690	31215	1011.29	147.994	533.483	27317.5	772.385	1.3093	0.191607	0.690695	35.3677	0.012174	0.0111905	0.0117681	Sja_S53122365(FORWARD)	FN323122	CAX78846.1	NA	NA	"isolate Anhui full length mRNA clone SJFCE3875.032|FSE001-P00029-M08, complete sequence"
>gi|226479793|emb|FN317462.1| Schistosoma japonicum isolate Anhui full length mRNA clone SJFCE1275|FSE001-P00002-L17, complete sequence	Sulfotransferase			158.649	161.454	71.3153	23.838	34.1826	37.24	180.077	147.197	156.502	4399.84	5310.53	5760.61	130.473	31.7535	161.258	5156.99	145.866	0.894473	0.21769	1.10553	35.3544	0.00349551	0.00296172	0.00330704	Sja_S53122650(FORWARD)	FN317462	CAX73193.1	NA	NA	"isolate Anhui full length mRNA clone SJFCE1275|FSE001-P00002-L17, complete sequence"
>gi|60596805|gb|AY809063.1| Schistosoma japonicum SJCHGC08908 protein mRNA, partial cds	hypothetical protein			39.2715	28.7559	40.1225	40.4665	23.5556	48.2163	40.5033	82.7353	32.1962	1621.49	1551.12	1457.11	36.05	37.4128	51.8116	1543.24	44.6122	0.808074	0.838623	1.16138	34.5923	0.000512671	0.00056954	0.000485436	CNUS0000104602.1(FORWARD)	AY809063.1	AAX24952.2	NA	NA	SJCHGC08908 protein
>gi|60596767|gb|AY809044.1| Schistosoma japonicum SJCHGC09229 protein mRNA, partial cds	hypothetical protein			182.183	219.406	125.403	190.734	138.181	238.855	90.909	483.172	459.057	6568.91	10615	9835.19	175.664	189.257	344.379	9006.38	266.818	0.658367	0.709311	1.29069	33.7548	0.00954537	0.00969081	0.00806433	CNUS0000101583.1(FORWARD)	AY809044.1	AAX24933.2	NA	NA	SJCHGC09229 protein
>gi|226479721|emb|FN317426.1| Schistosoma japonicum isolate Anhui full length mRNA clone SJFCE1211|FSE_247_40_H05, complete sequence	Tetraspanin			78.7454	57.5458	96.4372	927.066	486.255	719.906	314.657	557.012	444.51	16980.7	18747.4	21189.3	77.5761	711.076	438.726	18972.5	574.901	0.134938	1.23687	0.763133	33.0013	0.00205188	0.00241869	0.00204826	Sja_S53122686(FORWARD)	FN317426	CAX73157.1	K06509	GO:0016020;GO:0016021	"isolate Anhui full length mRNA clone SJFCE1211|FSE_247_40_H05, complete sequence"
>gi|56756283|gb|AY814585.1| Schistosoma japonicum SJCHGC09210 protein mRNA, complete cds	CD36-like class B scavenger receptor class B member 1			29.683	35.9304	31.933	41.4241	34.8266	36.2571	544.462	143.389	460.842	4832.45	7411.36	8365.65	32.5155	37.5026	382.898	6869.82	210.2	0.154688	0.178414	1.82159	32.6823	0.0114788	0.0115551	0.0141416	PG005719(FORWARD)	AY814585.1	AAW26317.1	K12384	GO:0007155;GO:0016020	SJCHGC09210 protein
>gi|45593534|gb|AY570749.1| Schistosoma japonicum egg protein CP391B (CP391B) mRNA, complete cds	egg protein CP391B			35.6699	53.1677	81.6507	25.0855	27.7454	43.6753	56.4387	25.7394	42.385	837.158	1763.52	2200.02	56.8294	32.1687	41.521	1600.24	49.1752	1.15565	0.654165	0.844348	32.5415	0.0290526	0.0292663	0.0310187	Sja_S23515037(FORWARD)	AY570749	AAS68254.1	NA	NA	"egg protein CP391B (CP391B) mRNA, complete cds"
>gi|226480307|emb|FN323094.1| Schistosoma japonicum isolate Anhui full length mRNA clone SJFCE3875.004|FSE001-P00008-E12, complete sequence	hypothetical protein			527.422	640.119	480.64	94.1528	126.373	109.141	474.674	645.851	147.04	9774.92	19640.6	17427.4	549.393	109.889	422.522	15614.3	485.958	1.13054	0.226128	0.869462	32.131	0.0183518	0.0175071	0.018277	Sja_S53122393(FORWARD)	FN323094	CAX78818.1	NA	NA	"isolate Anhui full length mRNA clone SJFCE3875.004|FSE001-P00008-E12, complete sequence"
>gi|226486871|emb|FN318785.1| Schistosoma japonicum isolate Anhui full length mRNA clone SJFCE2909.003|FSE001-P00017-E16, complete sequence	hypothetical protein			33.6012	25.9908	21.7953	400.918	285.267	273.382	121.282	88.9763	199.57	7182.16	7312.95	7010.36	27.1291	319.856	136.609	7168.49	228.233	0.118866	1.40145	0.598554	31.4087	7.28563e-05	8.71547e-05	0.000145918	CNUS0000099897.1(FORWARD)	FN318785.1	CAX74513.1	NA	NA	hypothetical protein
>gi|226479001|emb|FN317265.1| Schistosoma japonicum isolate Anhui full length mRNA clone SJFCE0901|FSE_119_80_H10, complete sequence	Ribonuclease T2, domain containing protein			156.973	151.613	179.047	111.538	120.583	94.7124	61.7536	69.7705	78.0306	3987.13	5435.3	3350.59	162.544	108.944	69.8516	4257.68	135.744	1.19743	0.802571	0.514582	31.3654	0.0112183	0.0104652	0.0105544	CNUS0000096091.1(FORWARD)	FN317265.1	CAX72996.1	K01172	GO:0003723;GO:0033897	"Ribonuclease T2,domain-containing protein"
>gi|257215849|emb|FN330860.1| Schistosoma japonicum isolate Anhui partial mRNA clone SJFCE1590|FSE001-P00015-L23	Calpain	√	[14]	675.788	535.779	332.165	377.629	356.505	271.838	233.278	214.244	215.094	10923.1	13701	15310.4	514.577	335.324	220.872	13311.5	424.951	1.21091	0.789089	0.519759	31.3248	0.00569934	0.00501974	0.0047646	PG005890(FORWARD)	FN330860.1	CAX83077.1	K01367	GO:0004198;GO:0006508;GO:0008233;GO:0005509;GO:0005622	calpain
>gi|226479741|emb|FN317436.1| Schistosoma japonicum isolate Anhui full length mRNA clone SJFCE1231|FSE001-P00001-G20, complete sequence	similar to Immunogenic miracidial antigen 8I	√	[7]	97.5693	54.6939	37.2281	111.125	265.779	252.241	145.975	208.596	285.014	4483.99	8119.66	7155.35	63.1638	209.715	213.195	6586.33	211.455	0.29871	0.991771	1.00823	31.1477	0.0137053	0.0127634	0.0133068	Sja_S53122676(FORWARD)	FN317436	CAX73167.1	NA	NA	"isolate Anhui full length mRNA clone SJFCE1231|FSE001-P00001-G20, complete sequence"
>gi|226481464|emb|FN317901.1| Schistosoma japonicum isolate Anhui full length mRNA clone SJFCE2046.001|FSE001-P00033-E08, complete sequence	putative protein serine/threonine kinase			36.753	50.6269	47.326	159.314	154.32	286.058	116.559	964.677	295.96	8773.77	11284.2	10565.2	44.902	199.898	459.065	10207.7	329.481	0.136281	0.606704	1.3933	30.9812	0.00264586	0.00270207	0.00156063	PG011890(FORWARD)	FN317901.1	CAX73630.1	K06665	GO:0016787	putative protein serine/threonine kinase
>gi|60607065|gb|AY812523.1| Schistosoma japonicum SJCHGC01063 protein mRNA, partial cds	unknown			375.977	1218.49	858.962	85.5258	214.129	305.056	1255.47	500.253	469.003	15984.1	27282.4	28228.1	817.81	201.57	741.576	23831.6	779.693	1.04889	0.258525	0.951112	30.5653	0.012586	0.0129175	0.0156948	Sja_S24187670(FORWARD)	AY812523	AAX28412.2	NA	NA	"SJCHGC01063 protein mRNA, partial cds"
>gi|56756540|gb|AY814711.1| Schistosoma japonicum SJCHGC04417 protein mRNA, complete cds	similar to egg protein CP391B			206.918	245.736	341.691	163.28	259.347	279.992	247.528	204.334	179.472	4655.26	10463.1	7309.73	264.782	234.206	210.444	7476.04	249.494	1.06127	0.938726	0.843485	29.9648	0.0248293	0.0241568	0.0250488	PG005958(FORWARD)	AY814711	AAW26443.1	NA	NA	"SJCHGC04417 protein mRNA, complete cds"
>gi|226484811|emb|FN318586.1| Schistosoma japonicum isolate Anhui full length mRNA clone SJFCE2762.003|FSE001-P00025-J13, complete sequence	Egg protein CP111			51.9314	31.1017	43.3478	29.4914	27.1362	41.4582	72.4689	30.1264	46.9455	1456.17	1215.13	1460.26	42.127	32.6953	49.8469	1377.19	45.987	0.916064	0.710968	1.08394	29.9473	0.00159577	0.00168642	0.00145177	Sja_S53120533(FORWARD)	FN318586	CAX74315.1	NA	NA	"isolate Anhui full length mRNA clone SJFCE2762.003|FSE001-P00025-J13, complete sequence"
>gi|257205755|emb|FN326805.1| Schistosoma japonicum isolate Anhui full length mRNA clone SJFCE4690|FSE001-P00004-E02, complete sequence	similar to Immunogenic miracidial antigen 8I	√	[7]	1423.11	2037.58	1443.42	69.848	62.6672	83.8153	263.01	126.31	155.263	20667	31657.1	29219.4	1634.7	72.1102	181.528	27181.1	908.113	1.8001	0.0794066	0.199895	29.9314	0.00764625	0.00738848	0.00762909	PG005929(FORWARD)	FN326805	CAX82529.1	NA	NA	"isolate Anhui full length mRNA clone SJFCE4690|FSE001-P00004-E02, complete sequence"
>gi|226468165|emb|FN320584.1| Schistosoma japonicum isolate Anhui full length mRNA clone SJFCE3634.007|FSE001-P00015-G04, complete sequence	hypothetical protein			9.9826	17.9188	16.1407	15.4483	10.4176	12.5031	32.0959	12.1907	24.3961	596.055	457.122	569.232	14.6807	12.7897	22.8942	540.803	18.7875	0.781409	0.680755	1.21859	28.7853	0.00353749	0.00302171	0.0025195	CNUS0000101160.1(FORWARD)	FN320584.1	CAX76310.1	NA	NA	hypothetical protein
>gi|60597041|gb|AY809181.1| Schistosoma japonicum SJCHGC07897 protein mRNA, partial cds	hypothetical protein			10.3483	8.0266	10.7575	125.311	134.323	142.297	145.935	177.048	89.1751	3243.5	4005.93	4439.88	9.7108	133.977	137.386	3896.44	135.682	0.0715705	0.987438	1.01256	28.7175	0.00399894	0.00414719	0.00460917	PG007837(FORWARD)	AY809181.1	AAX25070.2	NA	NA	SJCHGC07897 protein
>gi|257205953|emb|FN326904.1| Schistosoma japonicum isolate Anhui full length mRNA clone SJFCE4887|FSE001-P00012-J12, complete sequence	hypothetical protein			11.0197	13.1075	12.6378	10.0595	16.6762	12.463	12.1492	16.853	26.8914	283.488	457.136	616.035	12.255	13.0662	18.6312	452.219	15.8487	0.773249	0.824435	1.17557	28.5335	0.0220367	0.0220065	0.0210119	PG005951(FORWARD)	FN326904	CAX82628.1	NA	NA	"isolate Anhui full length mRNA clone SJFCE4887|FSE001-P00012-J12, complete sequence"
>gi|226482819|emb|FN323653.1| Schistosoma japonicum isolate Anhui full length mRNA clone SJFCE3898.042|FSE001-P00024-K21, complete sequence	UPF0506 domain containing protein			1138.23	793.643	902.958	196.895	142.706	183.231	426.544	311.972	717.543	17072.6	22453.8	21572.7	944.944	174.277	485.353	20366.4	715.148	1.32133	0.243694	0.678674	28.4786	0.00408737	0.00342329	0.00344813	CNUS0000099414.1(FORWARD)	FN323653.1	CAX79341.1	NA	NA	hypothetical protein
>gi|56754771|gb|AY813839.1| Schistosoma japonicum SJCHGC04310 protein mRNA, complete cds	Protein-tyrosine sulfotransferase A			9.8798	17.3233	8.4887	75.9982	103.561	132.686	80.4986	51.8238	66.1944	1811.87	3130.03	2309.32	11.8973	104.082	66.1723	2417.07	85.1271	0.139759	1.22267	0.777335	28.3937	0.0121517	0.0128908	0.0133815	PG005945(FORWARD)	AY813839	AAW25571.1	K01021	GO:0005794;GO:0016021;GO:0008476;GO:0000139	"SJCHGC04310 protein mRNA, complete cds"
>gi|226485802|emb|FN319594.1| Schistosoma japonicum isolate Anhui full length mRNA clone SJFCE3342.002|FSE001-P00015-P23, complete sequence	Erythrocyte band 7 integral membrane protein			87.8153	48.2532	53.404	804.643	478.245	718.673	535.992	581.51	547.199	16455.9	17909.7	17406	63.1575	667.187	554.9	17257.2	611.044	0.10336	1.09188	0.908119	28.2422	0.000324623	0.000483361	0.00030691	Sja_S53120109(FORWARD)	FN319594	CAX75321.1	K03364	GO:0016020;GO:0005515;GO:0016021	"isolate Anhui full length mRNA clone SJFCE3342.002|FSE001-P00015-P23, complete sequence"
>gi|226484823|emb|FN318592.1| Schistosoma japonicum isolate Anhui full length mRNA clone SJFCE2765.001|FSE_198_03_C01, complete sequence	GLIPR1-like protein 1 precursor/venom allergen-like (VAL) 27			9.9102	14.7977	11.1079	82.3409	79.2511	59.2097	514.466	589.168	309.95	6800.51	7947.53	8300.76	11.9386	73.6006	471.195	7682.93	272.398	0.0438278	0.270195	1.7298	28.2048	0.00172771	0.00180492	0.00236311	CNUS0000096232.1(FORWARD)	FN318592.1	CAX74321.1	K13449	GO:0005576	GLIPR1-like protein 1 precursor
>gi|60596125|gb|AY808724.1| Schistosoma japonicum SJCHGC07458 protein mRNA, partial cds	hypothetical protein			12.7005	17.0231	17.0708	12.0603	18.8083	11.8053	21.484	12.3121	15.3446	409.899	474.699	411.513	15.5981	14.2246	16.3802	432.037	15.9892	0.975543	0.889641	1.02446	27.0206	0.00122302	0.00103586	0.00158683	PG007563(FORWARD)	AY808724.1	AAX24613.2	K01347	GO:0000166	Lmp3-like protein
>gi|257205937|emb|FN326896.1| Schistosoma japonicum isolate Anhui full length mRNA clone SJFCE4868|FSE001-P00011-O12, complete sequence	hypothetical protein			26.7943	19.5633	16.103	27.1956	17.5147	28.6307	43.4431	24.6602	24.6605	404.806	832.174	963.556	20.8202	24.447	30.9213	733.512	27.6841	0.752063	0.883069	1.11693	26.4958	0.0267468	0.0262846	0.0283367	PG005983(FORWARD)	FN326896	CAX82587.1	NA	NA	"isolate Anhui full length mRNA clone SJFCE4868|FSE001-P00011-O12, complete sequence"
>gi|257216439|emb|FN326701.1| Schistosoma japonicum isolate Anhui full length mRNA clone SJFCE4442|FSE_117_55_G07, complete sequence	hypothetical protein			16.2649	18.4338	9.3514	177.132	166.051	234.747	132.806	29.3929	133.898	5044.68	3374.51	3133.47	14.6834	192.643	98.699	3850.89	145.671	0.100798	1.32245	0.677547	26.4355	0.0117945	0.0133997	0.0118583	PG005997(FORWARD)	FN326701	CAX82425.1	NA	NA	"isolate Anhui full length mRNA clone SJFCE4442|FSE_117_55_G07, complete sequence"
>gi|226479923|emb|FN317527.1| Schistosoma japonicum isolate Anhui full length mRNA clone SJFCE1382|FSE001-P00006-D19, complete sequence	Spermatogenesis-associated protein 6 precursor			511.795	923.896	763.817	479.21	325.789	483.575	491.006	194.342	338.518	10535.5	18594.7	16870	733.169	429.525	341.289	15333.4	581.347	1.26116	0.738844	0.587065	26.3757	0.0122916	0.0133355	0.0136786	CNUS0000102416.1(FORWARD)	FN317527.1	CAX73258.1	NA	GO:0030154;GO:0007275;GO:0005576;GO:0007283	Spermatogenesis-associated protein 6 precursor
>gi|226489882|emb|FN319364.1| Schistosoma japonicum isolate Anhui full length mRNA clone SJFCE3242.003|FSE001-P00015-G15, complete sequence	hypothetical protein			122.406	77.1799	55.4131	290.095	246.939	305.191	626.569	483.289	172.873	9676.38	9781.02	8566.11	84.9996	280.742	427.577	9341.17	354.16	0.240004	0.792699	1.2073	26.3756	0.000819706	0.000981527	0.000457607	PG005938(FORWARD)	FN319364	CAX75092.1	NA	NA	"isolate Anhui full length mRNA clone SJFCE3242.003|FSE001-P00015-G15, complete sequence"
>gi|226481334|emb|FN317836.1| Schistosoma japonicum isolate Anhui full length mRNA clone SJFCE1943|FSE001-P00032-B08, complete sequence	Leucine-rich repeat-containing protein 57			53.5476	49.1137	71.7143	338.016	403.766	583.562	316.968	380.546	273.502	9014.38	11598.1	9436.04	58.1252	441.781	323.672	10016.2	382.727	0.151871	1.1543	0.8457	26.1706	0.00322747	0.00355423	0.00316037	CNUS0000106205.1(FORWARD)	FN317836.1	CAX73565.1	K10641	GO:0005515	Leucine-rich repeat-containing protein 57
>gi|226468951|emb|FN320778.1| Schistosoma japonicum isolate Anhui full length mRNA clone SJFCE3676.003|FSE001-P00019-K19, complete sequence	egg protein C122			239.266	193.796	112.609	337.476	270.357	408.846	469.588	687.596	615.913	9020.71	14906.9	11677.3	181.89	338.893	591.032	11868.3	464.963	0.391193	0.728861	1.27114	25.5253	0.0104133	0.0108123	0.010248	PG002964(FORWARD)	FN320778.1	CAX76504.1	NA	GO:0016020;GO:0005634;GO:0003723;GO:0055036;GO:0005198;GO:0005576;GO:0016055;GO:0050896;GO:0008201	hypothetical protein
>gi|226482513|emb|FN318127.1| Schistosoma japonicum isolate Anhui full length mRNA clone SJFCE2291.002|FSE001-P00020-M12, complete sequence	Beta-(1,2)-xylosyltransferase			41.3257	81.9143	62.2312	100.187	91.4911	173.003	257.908	176.72	247.396	2730.55	5269.17	5200.63	61.8237	121.56	227.341	4400.12	174.451	0.354391	0.696817	1.30318	25.2227	0.0171428	0.0176231	0.019583	PG005461(FORWARD)	FN318127.1	CAX73856.1	K03714	GO:0016757	glycoprotein 2-beta-D-xylosyltransferase
>gi|56752830|gb|AY812895.1| Schistosoma japonicum SJCHGC06793 protein mRNA, complete cds	similar to egg protein CP11			74.4472	72.0917	59.9087	25.9493	25.5413	33.957	136.385	53.0899	55.5362	1269.76	1712.93	2680.31	68.8159	28.4825	81.6702	1887.67	75.2431	0.914581	0.37854	1.08542	25.0876	0.0248009	0.0230778	0.0268964	PG005967(FORWARD)	AY812895.1	AAW24627.1	NA	NA	SJCHGC06793 protein
>gi|257206121|emb|FN326988.1| Schistosoma japonicum isolate Anhui full length mRNA clone SJFCE5043|FSE001-P00018-E18, complete sequence	similar to egg protein CP3742			14.6927	18.0414	16.3726	21.1117	15.8955	18.1025	11.6923	18.548	55.8516	615.282	565.437	519.242	16.3689	18.3699	28.6973	566.654	23.5336	0.695554	0.780582	1.21942	24.0785	0.0013122	0.00119593	0.00284006	PG005944(FORWARD)	FN326988.1	CAX82674.1	NA	NA	egg protein CP1183
>gi|226467058|emb|FN320284.1| Schistosoma japonicum isolate Anhui full length mRNA clone SJFCE3572.002|FSE_135_37_E05, complete sequence	Immunogenic miracidial antigen 8I	√	[7]	80.745	50.5572	69.6272	78.3699	65.9715	76.5211	423.807	623.731	783.062	7168.93	8682.74	8802.41	66.9765	73.6208	610.2	8218.03	341.911	0.195889	0.215322	1.78468	24.0356	0.00211821	0.00208723	0.00160077	Sja_S53128960(FORWARD)	FN320284	CAX76010.1	NA	NA	"isolate Anhui full length mRNA clone SJFCE3572.002|FSE_135_37_E05, complete sequence"
>gi|226481432|emb|FN317885.1| Schistosoma japonicum isolate Anhui full length mRNA clone SJFCE2028|FSE001-P00035-O11, complete sequence	hypothetical protein			19.5274	24.1607	25.0479	12.7154	17.6461	31.2582	26.1123	76.2429	16.6542	383.31	886.622	943.459	22.912	20.5399	39.6698	737.797	31.2909	0.732226	0.656418	1.26777	23.5786	0.027887	0.0269957	0.0283601	CNUS0000099046.1(FORWARD)	FN317885.1	CAX73614.1	NA	NA	hypothetical protein
>gi|257216465|emb|FN326714.1| Schistosoma japonicum isolate Anhui full length mRNA clone SJFCE4480|FSE_149_80_H10, complete sequence	Protein FAM154B			192.456	327.399	220.348	168.917	143.342	153.185	343.696	213.414	343.251	3696.9	9716.31	5915.81	246.734	155.148	300.12	6443.01	273.427	0.902376	0.56742	1.09762	23.5639	0.0344719	0.0352664	0.0380155	PG006022(FORWARD)	FN326714	CAX82391.1	NA	NA	"isolate Anhui full length mRNA clone SJFCE4480|FSE_149_80_H10, complete sequence"
>gi|226480539|emb|FN317637.1| Schistosoma japonicum isolate Anhui full length mRNA clone SJFCE1583|FSE001-P00015-G23, complete sequence	hypothetical protein			28.9049	20.001	50.4297	125.248	76.8272	124.055	115.605	98.392	134.415	2857.73	1897.2	3053.98	33.1119	108.71	116.137	2602.97	112.424	0.294528	0.966966	1.03303	23.1532	0.00902331	0.0091292	0.00950233	PG005575(FORWARD)	FN317637.1	CAX73367.1	NA	NA	hypothetical protein
>gi|226485560|emb|FN319472.1| Schistosoma japonicum isolate Anhui full length mRNA clone SJFCE3299.004|FSE001-P00002-D22, complete sequence	DM9 domain containing protein			204.048	183.39	111.507	72.3409	35.9298	72.0368	209.124	77.4036	128.35	3230.72	3351.42	3826.99	166.315	60.1025	138.293	3469.71	152.304	1.092	0.394622	0.908005	22.7815	0.00200935	0.00136522	0.00174884	PG012485(FORWARD)	FN319472.1	CAX75198.1	NA	NA	hypothetical protein
>gi|226480549|emb|FN317642.1| Schistosoma japonicum isolate Anhui full length mRNA clone SJFCE1592|FSE001-P00015-M15, complete sequence	hypothetical protein			1323.63	1826.02	946.869	59.8686	87.8367	126.329	1270.07	1279.18	717.678	19194	31940.6	31815.6	1365.51	91.3448	1088.97	27650.1	1227.24	1.11266	0.0744311	0.887336	22.5303	0.0123691	0.0112885	0.0127261	Sja_S53122272(FORWARD)	FN317642	CAX73372.1	NA	NA	"isolate Anhui full length mRNA clone SJFCE1592|FSE001-P00015-M15, complete sequence"
>gi|226486869|emb|FN318784.1| Schistosoma japonicum isolate Anhui full length mRNA clone SJFCE2909.002|FSE001-P00023-P07, complete sequence	hypothetical protein			75.9756	89.7304	35.2171	312.334	147.388	289.162	185.536	47.0458	67.9137	2968.97	4109.72	4735.52	66.9744	249.628	100.165	3938.07	174.897	0.382937	1.42729	0.572711	22.5166	0.00901711	0.0101798	0.0101534	Sja_S53119916(FORWARD)	FN318784	CAX74511.1	NA	NA	"isolate Anhui full length mRNA clone SJFCE2909.002|FSE001-P00023-P07, complete sequence"
>gi|60599491|gb|AY810402.1| Schistosoma japonicum SJCHGC04245 protein mRNA, partial cds	similar to egg protein CP391S	√	[23]	899.682	844.89	1322.32	635.614	688.421	902.509	861.809	705.45	676.055	15601.2	24010.4	20114.1	1022.3	742.182	747.771	19908.6	885.034	1.15509	0.838591	0.844907	22.4947	0.00816694	0.00773757	0.00814911	PG002366(FORWARD)	AY810402.1	AAX26291.2	K11245	NA	SJCHGC04245 protein
>gi|226481414|emb|FN317876.1| Schistosoma japonicum isolate Anhui full length mRNA clone SJFCE2013|FSE001-P00035-G16, complete sequence	cAMP-dependent protein kinase type II regulatory subunit			25.3979	31.7348	29.6564	35.216	54.8213	32.8035	50.5758	41.8534	57.9311	794.4	1165.49	1096.12	28.9297	40.9469	50.1201	1018.67	45.5335	0.63535	0.89927	1.10073	22.3719	0.00628963	0.00622473	0.00690792	CNUS0000105172.1(FORWARD)	FN317876.1	CAX73605.1	NA	NA	hypothetical protein
>gi|226481408|emb|FN317873.1| Schistosoma japonicum isolate Anhui full length mRNA clone SJFCE2008|FSE001-P00035-C15, complete sequence	Immunogenic miracidial antigen 8I	√	[7]	25.3979	31.7348	29.6564	35.216	54.8213	32.8035	50.5758	41.8534	57.9311	794.4	1165.49	1096.12	28.9297	40.9469	50.1201	1018.67	45.5335	0.63535	0.89927	1.10073	22.3719	0.00628963	0.00622473	0.00690792	CNUS0000105172.1(FORWARD)	FN317873.1	CAX73602.1	NA	NA	hypothetical protein
>gi|56757448|gb|AY815160.1| Schistosoma japonicum SJCHGC03220 protein mRNA, complete cds	hypothetical protein			20.8521	34.8674	38.9848	22.5775	30.2573	25.7631	26.5666	168.873	175.44	1185.2	2150.12	1842.8	31.5681	26.1993	123.626	1726.04	77.5972	0.40682	0.337632	1.59318	22.2436	0.0131082	0.0132607	0.0108241	PG005830(FORWARD)	AY815160.1	AAW26892.1	NA	NA	SJCHGC03220 protein
>gi|226472529|emb|FN321575.1| Schistosoma japonicum isolate Anhui full length mRNA clone SJFCE3778.015|FSE001-P00020-L22, complete sequence	hypothetical protein			769.083	1048.47	621.131	102.648	102.983	146.949	843.907	491.056	926.847	13831.3	17258.2	19895.6	812.895	117.527	753.937	16995.1	783.416	1.03763	0.150018	0.962371	21.6935	0.00603016	0.00525105	0.00568415	PG010256(FORWARD)	FN321575.1	CAX77301.1	NA	NA	hypothetical protein
>gi|226472509|emb|FN321565.1| Schistosoma japonicum isolate Anhui full length mRNA clone SJFCE3778.004|FSE001-P00029-O20, complete sequence	hypothetical protein			769.083	1048.47	621.131	102.648	102.983	146.949	843.907	491.056	926.847	13831.3	17258.2	19895.6	812.895	117.527	753.937	16995.1	783.416	1.03763	0.150018	0.962371	21.6935	0.00603016	0.00525105	0.00568415	PG010256(FORWARD)	FN321565.1	CAX77291.1	NA	NA	hypothetical protein
>gi|56756163|gb|AY814528.1| Schistosoma japonicum SJCHGC03631 protein mRNA, complete cds	hypothetical protein			86.1843	78.6388	53.1755	139.96	165.162	258.926	1116.38	1110.22	1541.23	13364.9	16564	15528.4	72.6662	188.016	1255.94	15152.5	721.979	0.100649	0.260418	1.73958	20.9874	0.0019585	0.00191527	0.00220734	PG006056(FORWARD)	AY814528	AAW26260.1	NA	NA	"SJCHGC03631 protein mRNA, complete cds"
>gi|60598962|gb|AY810141.1| Schistosoma japonicum SJCHGC03113 protein mRNA, partial cds	similar to egg protein CP111			54.1527	37.0876	25.5788	53.8159	40.4632	32.1716	102.032	61.5742	67.3111	1225.38	1376.63	1132.53	38.9397	42.1502	76.9724	1244.85	59.5613	0.653775	0.707678	1.29232	20.9003	0.00164538	0.00167714	0.00207564	CNUS0000099885.1(FORWARD)	AY810141.1	AAX26030.2	K06103	NA	SJCHGC03113 protein
>gi|56753793|gb|AY813362.1| Schistosoma japonicum SJCHGC00756 protein mRNA, complete cds	DUF3091 domain containing protein			358.473	357.15	253.172	185.043	238.17	322.962	217.451	182.417	158.125	4306.88	7281.23	6105.46	322.932	248.725	185.998	5897.85	285.828	1.12981	0.87019	0.650733	20.6342	0.0117524	0.0108479	0.011378	PG006084(FORWARD)	AY813362.1	AAW27029.1	NA	NA	SJCHGC04334 protein
>gi|226478089|emb|FN317007.1| Schistosoma japonicum isolate Anhui full length mRNA clone SJFCA4112|FSA001-P00011-N05, complete sequence	Vasodilator-stimulated phosphoprotein			23.6232	19.1366	17.5372	363.083	288.429	734.274	345.894	372.648	623.711	11749.1	7238.65	8991.83	20.099	461.929	447.417	9326.54	454.673	0.0442054	1.01596	0.984042	20.5126	0.00964096	0.010668	0.0109253	CNUS0000103035.1(FORWARD)	FN317007.1	CAX72738.1	K05746	GO:0005515	vasodilator-stimulated phosphoprotein
>gi|226482379|emb|FN318060.1| Schistosoma japonicum isolate Anhui full length mRNA clone SJFCE2206.002|FSE001-P00004-K19, complete sequence	Egg protein CP111			212.697	422.924	337.935	48.5595	45.7016	54.211	241.697	72.4685	66.7677	3517.17	6043.73	4189.44	324.519	49.4907	126.978	4583.45	225.748	1.43752	0.21923	0.562476	20.3034	0.0129481	0.0133781	0.0152235	Sja_S53121457(FORWARD)	FN318060	CAX73789.1	NA	NA	"isolate Anhui full length mRNA clone SJFCE2206.002|FSE001-P00004-K19, complete sequence"
>gi|226480885|emb|FN317811.1| Schistosoma japonicum isolate Anhui full length mRNA clone SJFCE1909|FSE001-P00029-P06, complete sequence	Dentin sialophosphoprotein precursor			6.7115	9.4495	20.6331	264.543	147.958	302.233	3269.4	825.819	1546.25	15455.6	27049.6	22000.4	12.2647	238.245	1880.49	21501.9	1059.37	0.0115774	0.224894	1.77511	20.2969	0.0117593	0.0122264	0.020251	CNUS0000103034.1(FORWARD)	FN317811.1	CAX73540.1	K09187	GO:0005576	Dentin sialophosphoprotein precursor
>gi|60604995|gb|AY812266.1| Schistosoma japonicum SJCHGC09016 protein mRNA, partial cds	hypothetical protein			23.828	12.6159	24.0371	168.865	120.507	150.914	189.629	343.278	314.164	5111.87	4344.88	3607.35	20.1603	146.762	282.357	4354.7	214.56	0.0939614	0.684016	1.31598	20.296	0.00494697	0.0051223	0.00657341	PG015725(FORWARD)	AY812266.1	AAX28155.2	NA	GO:0005737	SJCHGC09016 protein
>gi|226489547|emb|FN320192.1| Schistosoma japonicum isolate Anhui full length mRNA clone SJFCE3547.005|FSE001-P00016-D06, complete sequence	hypothetical protein			669.986	962.857	465.313	26.6136	32.0963	40.9448	439.356	350.329	312.893	5316.36	12296.3	14448	699.385	33.2182	367.526	10686.9	533.456	1.31105	0.0622699	0.688953	20.0333	0.0347018	0.030364	0.033051	PG006020(FORWARD)	FN320192	CAX75918.1	NA	NA	"isolate Anhui full length mRNA clone SJFCE3547.005|FSE001-P00016-D06, complete sequence"
>gi|60605103|gb|AY812320.1| Schistosoma japonicum SJCHGC03414 protein mRNA, partial cds	Normocyte binding protein 2a			204.578	281.556	181.39	120.708	157.453	198.004	225.256	245.196	213.863	2681.71	5796.63	4913.97	222.508	158.722	228.105	4464.1	225.306	0.987578	0.704471	1.01242	19.8135	0.0215685	0.0210301	0.0221758	Sja_S24187873(FORWARD)	AY812320	AAX28209.2	NA	NA	"SJCHGC03414 protein mRNA, partial cds"
>gi|56758085|gb|AY815451.1| Schistosoma japonicum SJCHGC06776 protein mRNA, complete cds	putative serine incorporator			2186.06	1758.18	2362.82	315.64	264.786	311.26	130.455	353.387	311.536	20452.2	26415.9	23572.2	2102.36	297.229	265.126	23480.1	1199.79	1.75227	0.247734	0.220977	19.5701	0.00369113	0.00278258	0.00252915	PG006051(FORWARD)	AY815451.1	AAW27183.1	NA	GO:0016020	SJCHGC06776 protein
>gi|56756914|gb|AY814897.1| Schistosoma japonicum SJCHGC02064 protein mRNA, complete cds	hypothetical protein			1905.27	1475.04	452.655	26.3012	47.0471	59.9474	350.418	325.005	399.804	12788.4	18796.1	16289.6	1277.66	44.4319	358.409	15958	818.032	1.56186	0.0543156	0.438135	19.5078	0.00856407	0.00584284	0.00615988	PG005877(FORWARD)	AY814897.1	AAW26629.1	NA	NA	hypothetical protein
>gi|226487941|emb|FN319910.1| Schistosoma japonicum isolate Anhui full length mRNA clone SJFCE3460.005|FSE001-P00028-O05, complete sequence	hypothetical protein			33.0149	173.673	55.4317	9.1633	14.9168	8.402	14.0903	9.7759	11.3481	100.689	1188.51	1586.06	87.3733	10.8274	11.7381	958.421	49.5557	1.76313	0.218489	0.236867	19.3403	0.0895245	0.0830991	0.0836034	PG005863(FORWARD)	FN319910.1	CAX75634.1	NA	NA	"Schistosoma japonicum isolate Anhui full length mRNA clone SJFCE3460.005|FSE001-P00028-O05, complete sequence"
>gi|226468169|emb|FN320586.1| Schistosoma japonicum isolate Anhui full length mRNA clone SJFCE3634.009|FSE001-P00033-A19, complete sequence	hypothetical protein			23.376	28.6166	21.0806	58.4004	174.59	62.8825	192.009	329.402	282.642	1446.95	5982.15	3151.52	24.3577	98.6243	268.018	3526.87	183.321	0.132869	0.537987	1.46201	19.2388	0.0588216	0.0583733	0.0632618	PG009277(FORWARD)	FN320586.1	CAX76312.1	NA	GO:0016021	hypothetical protein
>gi|56755742|gb|AY814318.1| Schistosoma japonicum SJCHGC06503 protein mRNA, complete cds	Egg protein CP391S	√	[23]	165.407	124.067	79.6854	31.8665	43.7771	41.7154	19.2663	37.1666	45.2624	960.287	1944.94	1754.49	123.053	39.1197	33.8984	1553.24	81.0864	1.51756	0.482444	0.418053	19.1554	0.0233556	0.018294	0.0178221	PG006007(FORWARD)	AY814318.1	AAW26050.1	NA	NA	Egg protein CP391S
>gi|56758623|gb|AY815720.1| Schistosoma japonicum SJCHGC09225 protein mRNA, complete cds	Sodium/hydrogen exchanger			55.4149	57.7163	40.4827	40.2817	48.0967	33.6285	34.2806	38.4406	24.1668	966.583	1014.79	652.351	51.2046	40.669	32.296	877.909	45.9368	1.11468	0.885324	0.703053	19.1112	0.00835585	0.00839565	0.00817244	PG006094(FORWARD)	AY815720.1	AAW27452.1	K03316	GO:0006813;GO:0006884;GO:0008152;GO:0015385;GO:0006885;GO:0015299;GO:0003824;GO:0031402;GO:0016021;GO:0005886;GO:0006814	sodium/hydrogen exchanger 2 (nhe2)
>gi|226489281|emb|FN320059.1| Schistosoma japonicum isolate Anhui full length mRNA clone SJFCE3509.006|FSE001-P00011-E05, complete sequence	similar to Egg protein CP1531			45.0603	42.5909	21.3084	170.5	153.112	170.548	128.65	153.381	53.2522	2221.68	1403.69	4205.69	36.3199	164.72	111.761	2610.36	138.241	0.262729	1.19155	0.808454	18.8827	0.0459093	0.0489945	0.0506281	PG006149(FORWARD)	FN320059	CAX75785.1	NA	NA	"isolate Anhui full length mRNA clone SJFCE3509.006|FSE001-P00011-E05, complete sequence"
>gi|226483560|emb|FN318352.1| Schistosoma japonicum isolate Anhui full length mRNA clone SJFCE2496.002|FSE001-P00006-B11, complete sequence	hypothetical protein			12.0164	14.6171	13.1455	41.5904	61.8641	138.004	227.545	210.961	262.436	2080.74	3151.46	3427.64	13.2597	80.4862	233.647	2886.61	157.067	0.0844206	0.512433	1.48757	18.3783	0.00988994	0.00928475	0.0112664	PG013992(FORWARD)	FN318352.1	CAX74081.1	NA	NA	SJCHGC03270 protein
>gi|226487521|emb|FN318903.1| Schistosoma japonicum isolate Anhui full length mRNA clone SJFCE2982.002|FSE_066_50_B07, complete sequence	similar to egg protein CP391S	√	[14]	26.0517	80.7269	90.8578	39.2328	62.4543	83.8443	83.2814	35.5252	55.4738	124.432	1779.13	1590.36	65.8788	61.8438	58.0935	1164.64	63.8613	1.03159	0.968408	0.909682	18.237	0.0803994	0.082139	0.0875274	CNUS0000104318.1(FORWARD)	FN318903.1	CAX74631.1	NA	NA	putative plexin domain containing 2 precursor
>gi|226480029|emb|FN317580.1| Schistosoma japonicum isolate Anhui full length mRNA clone SJFCE1481|FSE001-P00010-K18, complete sequence	hypothetical protein			1020.62	752.349	781.856	202.116	58.711	90.3717	402.295	628.21	1059.66	14765	13104.1	12810.4	851.607	117.066	696.722	13559.9	774.165	1.10003	0.151216	0.899967	17.5155	0.000855712	0.000889888	0.00182128	Sja_S53122532(FORWARD)	FN317580	CAX73311.1	NA	NA	"isolate Anhui full length mRNA clone SJFCE1481|FSE001-P00010-K18, complete sequence"
>gi|226479243|emb|FN317386.1| Schistosoma japonicum isolate Anhui full length mRNA clone SJFCE1140|FSE_212_92_D12, complete sequence	cysteine dioxygenase, type I	√	[28]	485.791	409.039	296.365	29.7893	55.4397	52.3806	53.7917	81.8981	71.0499	3577.58	3794.18	4544.78	397.065	45.8699	68.9132	3972.18	232.989	1.70422	0.196876	0.295779	17.0488	0.00464838	0.00267534	0.00274438	CNUS0000099401.1(FORWARD)	FN317386.1	CAX73117.1	K00456	GO:0005506;GO:0017172;GO:0046439	"cysteine dioxygenase, type I"
>gi|226478895|emb|FN317212.1| Schistosoma japonicum isolate Anhui full length mRNA clone SJFCE0787|FSE_078_11_C02, complete sequence	hypothetical protein			10.527	6.7673	10.7209	10.3004	10.6692	7.686	8.8575	35.2946	10.1146	350.648	177.738	178.065	9.3384	9.55187	18.0889	235.484	13.8204	0.675698	0.691143	1.30886	17.0389	0.0290237	0.0292779	0.0369589	Sja_S53123099(FORWARD)	FN317212	CAX72943.1	NA	NA	"isolate Anhui full length mRNA clone SJFCE0787|FSE_078_11_C02, complete sequence"
>gi|226489191|emb|FN320014.1| Schistosoma japonicum isolate Anhui full length mRNA clone SJFCE3490.002|FSE001-P00020-K21, complete sequence	similar to egg protein C3732			303.175	553.821	230.745	115.256	142.145	210.074	787.655	352.38	237.167	3417.45	7799.62	9503.01	362.58	155.825	459.067	6906.69	410.824	0.882568	0.379299	1.11743	16.8118	0.0344208	0.0317616	0.0413748	PG006075(FORWARD)	FN320014	CAX75740.1	NA	GO:0000166;GO:0005737	"isolate Anhui full length mRNA clone SJFCE3490.002|FSE001-P00020-K21, complete sequence"
>gi|28317818|gb|AY223341.1| Schistosoma japonicum clone ZZD849 mRNA sequence	DUF3091 domain containing protein			349.192	280.301	130.677	151.152	167.18	209.14	180.637	83.2871	82.9252	2255.72	4018.01	4482.16	253.39	175.824	115.617	3585.3	214.607	1.18072	0.819284	0.538737	16.7063	0.0226523	0.0179358	0.0197112	PG003858(FORWARD)	AY223341.1	AAP06378.1	NA	NA	hypothetical protein
>gi|226476499|emb|FN322377.1| Schistosoma japonicum isolate Anhui full length mRNA clone SJFCE3838.022|FSE001-P00014-L06, complete sequence	hypothetical protein			117.486	120.526	35.317	21.0708	13.3312	17.2956	55.9148	22.4287	24.4417	610.452	1182.54	1316.48	91.1095	17.2325	34.2617	1036.49	62.6856	1.45344	0.274904	0.546564	16.5348	0.0282731	0.0214488	0.0238434	PG000069(FORWARD)	FN322377.1	CAX78086.1	NA	NA	hypothetical protein
>gi|226489878|emb|FN319362.1| Schistosoma japonicum isolate Anhui full length mRNA clone SJFCE3242.001|FSE001-P00035-P07, complete sequence	Kunitz-type protease inhibitor 5 II			361.003	262.687	160.35	761.032	654.49	846.312	898.931	732.124	541.247	12186.8	12051	12268.9	261.346	753.945	724.101	12168.9	739.023	0.353638	1.02019	0.979808	16.4662	3.60145e-05	3.28074e-07	7.66274e-05	PG006170(FORWARD)	FN319362	CAX75090.1	K06238	GO:0004867	"isolate Anhui full length mRNA clone SJFCE3242.001|FSE001-P00035-P07, complete sequence"
>gi|60687587|gb|AY914906.1| Schistosoma japonicum SJCHGC00138 protein mRNA, complete cds	unknown			593.433	1369.7	837.934	553.313	843.359	859.973	768.317	1132.96	624.523	9564.64	16852.8	17274.2	933.69	752.215	841.934	14563.9	887.812	1.05168	0.847269	0.948325	16.4042	0.0141813	0.0144809	0.0155419	CNUS0000101499.1(FORWARD)	AY914906.1	AAX30127.1	NA	NA	SJCHGC00138 protein
>gi|56758317|gb|AY815567.1| Schistosoma japonicum SJCHGC08859 protein mRNA, complete cds	hypothetical protein			352.109	376.967	248.142	20.5392	22.89	22.2302	83.4053	128.993	116.923	1807.3	5754.8	3153.08	325.739	21.8865	109.774	3571.73	217.757	1.49589	0.100509	0.504113	16.4024	0.0525923	0.0459832	0.0471884	PG006118(FORWARD)	AY815567.1	AAW27299.1	NA	GO:0046872	SJCHGC08859 protein
>gi|28317856|gb|AY223379.1| Schistosoma japonicum clone ZZZ249 mRNA sequence	DUF3091 domain containing protein			164.456	229.961	214.636	62.1682	108.429	218.941	316.148	611.182	387.788	3076.12	6076.7	6216.46	203.018	129.846	438.372	5123.09	320.695	0.633056	0.40489	1.36694	15.975	0.0196485	0.0185559	0.0200737	PG004147(FORWARD)	AY223379.1	AAX27657.2	NA	NA	SJCHGC02376 protein
>gi|226481472|emb|FN317905.1| Schistosoma japonicum isolate Anhui full length mRNA clone SJFCE2050.002|FSE001-P00006-H02, complete sequence	hypothetical protein			113.482	51.4484	114.048	118.185	114.407	184.037	324.018	277.834	206.63	2921.37	3432.97	3281.79	92.9928	138.876	269.494	3212.05	204.185	0.455434	0.68015	1.31985	15.731	0.00143361	0.00117568	0.00174191	CNUS0000096008.1(FORWARD)	FN317905.1	CAX73634.1	K12323	GO:0016020;GO:0007169;GO:0005524;GO:0016021;GO:0006468;GO:0005003	hypothetical protein
>gi|226489279|emb|FN320058.1| Schistosoma japonicum isolate Anhui full length mRNA clone SJFCE3509.004|FSE001-P00008-E07, complete sequence	similar to Somula protein			1857.09	1553.12	2936.26	888.371	726.89	920.307	548.115	823.999	673.017	21091.7	29239.8	18260.1	2115.49	845.189	681.71	22863.9	1480.34	1.42906	0.570942	0.460509	15.445	0.0147765	0.0111912	0.0102854	PG006124(FORWARD)	FN320058	CAX75784.1	NA	NA	"isolate Anhui full length mRNA clone SJFCE3509.004|FSE001-P00008-E07, complete sequence"
>gi|226483334|emb|FN318239.1| Schistosoma japonicum isolate Anhui full length mRNA clone SJFCE2390.002|FSE001-P00023-C06, complete sequence	TonB box, N-terminal,domain-containing protein			215.181	69.3156	95.7461	375.094	240.355	301.721	409.49	346.074	406.239	7086.34	3858.56	5090.29	126.748	305.723	387.268	5345.06	346.496	0.365799	0.88233	1.11767	15.4261	0.01414	0.0152766	0.0165008	CNUS0000103217.1(FORWARD)	FN318239.1	CAX73967.1	NA	NA	"TonB box, N-terminal,domain-containing protein"
>gi|257205959|emb|FN326907.1| Schistosoma japonicum isolate Anhui full length mRNA clone SJFCE4894|FSE001-P00013-A21, complete sequence	similar to egg protein CP3742			105.741	108.589	107.608	481.938	271.807	413.425	339.685	18.0419	16.6359	2860.11	3898.35	5123.14	107.313	389.057	124.788	3960.53	256.922	0.417685	1.5143	0.485702	15.4153	0.0137901	0.016891	0.0179424	PG006265(FORWARD)	FN326907	CAX82631.1	NA	NA	"isolate Anhui full length mRNA clone SJFCE4894|FSE001-P00013-A21, complete sequence"
>gi|257216443|emb|FN326703.1| Schistosoma japonicum isolate Anhui full length mRNA clone SJFCE4449|FSE_123_21_E03, complete sequence	hypothetical protein			204.346	70.6922	144.937	84.2905	64.4539	115.206	353.341	203.718	180.266	1940.22	2995.95	3635.11	139.992	87.9834	245.775	2857.09	192.883	0.725784	0.456148	1.27422	14.8125	0.0171757	0.014792	0.0205773	PG006203(FORWARD)	FN326703	CAX82427.1	NA	NA	"isolate Anhui full length mRNA clone SJFCE4449|FSE_123_21_E03, complete sequence"
>gi|226488940|emb|FN319092.1| Schistosoma japonicum isolate Anhui full length mRNA clone SJFCE3108.003|FSE001-P00033-C11, complete sequence	putative universal stress protein			653.801	713.747	791.056	149.984	89.0679	128.549	152.693	90.5968	178.267	5063.47	6510.71	6954.57	719.535	122.534	140.519	6176.25	430.027	1.67323	0.284944	0.326768	14.3625	0.0047226	0.00455741	0.00442789	PG006205(FORWARD)	FN319092.1	CAX74820.1	NA	GO:0006950	hypothetical protein
>gi|226478989|emb|FN317259.1| Schistosoma japonicum isolate Anhui full length mRNA clone SJFCE0888|FSE_113_28_D04, complete sequence	hypothetical protein			233.54	249.227	119.912	68.8248	50.5771	106.164	420.809	327.102	315.804	2898.9	4609.25	4328.26	200.893	75.1885	354.572	3945.47	277.732	0.723333	0.270723	1.27667	14.206	0.0101347	0.0090906	0.0118077	Sja_S53123052(FORWARD)	FN317259	CAX72990.1	NA	GO:0005515	"isolate Anhui full length mRNA clone SJFCE0888|FSE_113_28_D04, complete sequence"
>gi|257206675|emb|FN327242.1| Schistosoma japonicum isolate Anhui full length mRNA clone SJFCE5485|FSE001-P00034-K10, complete sequence	similar to egg protein CP3842			517.096	358.145	539.149	236.787	126.558	219.984	154.066	159.529	78.2381	3708.24	6356.83	3790.61	471.463	194.443	130.611	4618.56	332.953	1.416	0.583995	0.392281	13.8715	0.0232051	0.0196345	0.0172496	PG006185(FORWARD)	FN327242.1	CAX82578.1	NA	NA	hypothetical protein
>gi|226487599|emb|FN318942.1| Schistosoma japonicum isolate Anhui full length mRNA clone SJFCE3010.003|FSE001-P00014-L08, complete sequence	hypothetical protein			1076.55	1339.76	530.462	76.7778	120.793	114.618	327.746	237.398	251.391	6762.72	9671.53	9504.81	982.259	104.063	272.178	8646.35	627.219	1.56606	0.165912	0.433944	13.7852	0.00840177	0.0058148	0.00658985	Sja_S53119552(FORWARD)	FN318942	CAX74670.1	NA	NA	"isolate Anhui full length mRNA clone SJFCE3010.003|FSE001-P00014-L08, complete sequence"
>gi|56759491|gb|AY816154.1| Schistosoma japonicum SJCHGC03235 protein mRNA, complete cds	hypothetical protein			50.114	73.0644	108.797	69.8018	94.778	122.524	91.5136	61.2386	84.6252	705.845	1451.54	1363.59	77.325	95.7014	79.1258	1173.66	87.4136	0.884588	1.09481	0.905189	13.4265	0.0195145	0.020195	0.0228272	CNUS0000104996.1(FORWARD)	AY816154.1	AAW27886.1	NA	NA	SJCHGC03235 protein
>gi|226483298|emb|FN318221.1| Schistosoma japonicum isolate Anhui full length mRNA clone SJFCE2368.002|FSE001-P00006-J09, complete sequence	hypothetical protein			45.4637	37.9405	36.7961	693.49	597.211	890.026	1488.2	1577.62	2608.58	14013.9	18026.3	19662.5	40.0668	726.909	1891.47	17234.2	1309.19	0.0306043	0.555236	1.44476	13.1641	0.0047099	0.00486308	0.00422467	PG003164(FORWARD)	FN318221.1	CAX73950.1	NA	NA	hypothetical protein
>gi|226479075|emb|FN317302.1| Schistosoma japonicum isolate Anhui full length mRNA clone SJFCE0970|FSE_147_63_G08, complete sequence	Sjoegren syndrome nuclear autoantigen 1			233.948	225.568	180.681	190.676	192.371	365.106	215.878	216.607	275.026	2750.94	3495.32	3160.46	213.399	249.385	235.837	3135.57	242.611	0.879594	1.02792	0.97208	12.9243	0.00279006	0.00285815	0.00272109	CNUS0000103064.1(FORWARD)	FN317302.1	CAX73033.1	NA	NA	Sjoegren syndrome nuclear autoantigen 1
>gi|60687539|gb|AY914882.1| Schistosoma japonicum dynein light chain 2 mRNA, complete cds	dynein light chain 2, cytoplasmic	√	[23]	574.016	378.637	399.944	504.702	472.418	863.325	1530.25	872.332	990.757	8762.87	12232.5	12346.1	450.866	613.482	1131.11	11113.8	872.297	0.516872	0.703294	1.29671	12.7409	0.00659972	0.00563202	0.0092248	CNUS0000096200.1(FORWARD)	AY914882.1	AAX30103.1	K10418	GO:0005874;GO:0030286;GO:0003777;GO:0007017;GO:0005737	dynein light chain 2
>gi|257206269|emb|FN327062.1| Schistosoma japonicum isolate Anhui full length mRNA clone SJFCE5188|FSE001-P00023-L22, complete sequence	Ribonuclease T2 domain containing protein			103.103	53.2562	63.44	96.706	161.825	197.889	32.8935	37.7935	41.3357	1265.38	1715.78	1291.11	73.2664	152.14	37.3409	1424.09	112.703	0.650083	1.34992	0.331321	12.6358	0.00661943	0.00617481	0.00542998	PG006222(FORWARD)	FN327062	CAX82786.1	K01172	GO:0003723;GO:0033897	"isolate Anhui full length mRNA clone SJFCE5188|FSE001-P00023-L22, complete sequence"
>gi|226471997|emb|FN321311.1| Schistosoma japonicum isolate Anhui full length mRNA clone SJFCE3750.003|FSE001-P00033-A12, complete sequence	Major egg antigen (p40)			2339.49	1673.73	2455.61	549.524	381.911	589.823	1790.84	2735.78	2695.6	12956	35201.5	38031.3	2156.28	507.086	2407.4	28729.6	2281.84	0.944972	0.222227	1.05503	12.5905	0.0399621	0.0354543	0.0373087	PG010030(FORWARD)	FN321311.1	CAX77037.1	K09541	GO:0009408	Major egg antigen (p40)
>gi|45593536|gb|AY570750.1| Schistosoma japonicum egg protein CP391S (CP391S) mRNA, complete cds	egg protein CP391S	√	[14]	1050.99	1033.63	955.759	732.09	948.857	1214.02	1394.12	642.137	1025.43	10065.5	13962.3	14313.6	1013.46	964.989	1020.56	12780.5	1017.01	0.996507	0.948848	1.00349	12.5667	0.00675543	0.00542846	0.00840519	Sja_S23515036(FORWARD)	AY570750	AAS68255.1	NA	NA	"egg protein CP391S (CP391S) mRNA, complete cds"
>gi|56757863|gb|AY815340.1| Schistosoma japonicum SJCHGC08965 protein mRNA, complete cds	hypothetical protein			428.376	644.793	425.304	233.462	404.334	621.792	472.25	327.744	463.915	3505.8	7699.41	6016.43	499.491	419.863	421.303	5740.55	460.397	1.08491	0.911958	0.915087	12.4687	0.0228797	0.0222615	0.0258086	PG006286(FORWARD)	AY815340.1	AAW27072.1	NA	NA	SJCHGC08965 protein
>gi|60687981|gb|AY915103.1| Schistosoma japonicum SJCHGC03013 protein mRNA, partial cds	similar to egg protein CP111			244.721	177.706	156.426	119.308	87.4077	103.941	430.769	337.646	319.411	2371.08	4212.58	3793.78	192.951	103.552	362.609	3459.15	277.78	0.694618	0.372785	1.30538	12.4528	0.0151255	0.0136475	0.0171956	PG015789(FORWARD)	AY915103.1	AAX30324.2	NA	NA	hypothetical protein
>gi|226471871|emb|FN321248.1| Schistosoma japonicum isolate Anhui full length mRNA clone SJFCE3742.006|FSE001-P00004-F15, complete sequence	putative secretory glycoprotein k5 precursor	√	[28]	6375.78	4785.02	4609.94	1106.01	1325.42	1365.88	569.519	802.482	1012.52	32275.4	39071.3	40173.2	5256.92	1265.77	794.841	37173.3	2987.91	1.7594	0.42363	0.266019	12.4412	0.00444894	0.00219832	0.00207429	PG003040(FORWARD)	FN321248.1	CAX76974.1	NA	GO:0005737	hypothetical protein	hypothetical protein
>gi|60600885|gb|AY811011.1| Schistosoma japonicum SJCHGC08756 protein mRNA, partial cds	putative sodium-dependent transporter			50.046	41.5512	36.9534	6.4828	6.7773	7.1571	10.9011	6.5871	8.5383	285.309	334.183	341.587	42.8502	6.80573	8.6755	320.36	25.7629	1.66326	0.264168	0.336745	12.435	0.00294859	0.00154707	0.00179102	CNUS0000101846.1(FORWARD)	AY811011.1	AAX26900.2	K03308	GO:0016020;GO:0006810;GO:0005887;GO:0005328	sodium-dependent neurotransmitter transporter
>gi|56752822|gb|AY812891.1| Schistosoma japonicum SJCHGC02075 protein mRNA, complete cds	similar to egg protein C122			629.806	513.371	403.406	565.803	562.99	688.199	424.235	837.256	763.541	5495.75	8165.83	9360.92	515.528	605.664	675.01	7674.17	640.337	0.805088	0.945852	1.05415	11.9846	0.0136282	0.0119537	0.0105097	PG006305(FORWARD)	AY812891.1	AAW24623.1	NA	NA	SJCHGC02076 protein
>gi|60601725|gb|AY811431.1| Schistosoma japonicum clone SJCHGC00308 unknown mRNA	unknown			73.3325	97.2228	109.827	21.5008	44.5218	50.0339	73.8129	53.1593	57.5707	308.336	974.746	1502.2	93.4607	38.6855	61.5143	928.426	77.4875	1.20614	0.499248	0.793861	11.9816	0.0650567	0.0592511	0.0659118	CNUS0000096703.1(FORWARD)	AY811431.1	AAX27648.2	NA	NA	SJCHGC01995 protein
>gi|226468735|emb|FN320670.1| Schistosoma japonicum isolate Anhui full length mRNA clone SJFCE3655.004|FSE001-P00015-D09, complete sequence	hypothetical protein			385.077	637.78	364.12	14.3684	27.9325	17.52	12.1412	11.1769	20.7411	1640.66	3970.26	2988.7	462.326	19.9403	14.6864	2866.54	241.133	1.91731	0.0826942	0.0609058	11.8878	0.0293426	0.0256956	0.0258765	Sja_S53128179(FORWARD)	FN320670	CAX76396.1	NA	NA	"isolate Anhui full length mRNA clone SJFCE3655.004|FSE001-P00015-D09, complete sequence"
>gi|257206469|emb|FN327139.1| Schistosoma japonicum isolate Anhui full length mRNA clone SJFCE5321|FSE001-P00028-A15, complete sequence	Egg protein CP3842			3697.12	3844.99	6927.53	952.298	913.372	1223.46	629.998	1112.16	680.274	25173.1	35529.2	42963	4823.21	1029.71	807.478	34555.1	2926.46	1.64814	0.351862	0.275923	11.8078	0.0102092	0.011127	0.011176	PG006228(FORWARD)	FN327139	CAX79499.1	NA	NA	"isolate Anhui full length mRNA clone SJFCE5321|FSE001-P00028-A15, complete sequence"
>gi|226487503|emb|FN318894.1| Schistosoma japonicum isolate Anhui full length mRNA clone SJFCE2976.002|FSE001-P00015-N09, complete sequence	Rhomboid-related protein 2	√	[28]	216.068	304.532	336.898	466	531.094	873.102	681.158	934.186	728.403	6587.01	6128.83	11684.9	285.832	623.399	781.249	8133.58	702.324	0.406981	0.887623	1.11238	11.5809	0.0233284	0.0227132	0.0279048	Sja_S53119600(FORWARD)	FN318894	CAX74622.1	K02857	GO:0016020;GO:0004252;GO:0006508;GO:0008233;GO:0016021	"isolate Anhui full length mRNA clone SJFCE2976.002|FSE001-P00015-N09, complete sequence"
>gi|226485686|emb|FN319535.1| Schistosoma japonicum isolate Anhui full length mRNA clone SJFCE3320.003|FSE001-P00009-K03, complete sequence	Annexin-B12			253.217	423.089	256.962	19.6631	28.9515	30.8913	2186.02	4755.82	3227.24	19296.1	22035.3	21830.4	311.09	26.502	3389.69	21053.9	1850.39	0.168121	0.0143224	1.83188	11.3781	0.000837583	0.000868528	0.000356604	Sja_S53120167(FORWARD)	FN319535	AAP06415.1	K01124	GO:0004859;GO:0005634;GO:0005544;GO:0005509;GO:0005737	"isolate Anhui full length mRNA clone SJFCE3320.003|FSE001-P00009-K03, complete sequence"
>gi|56758261|gb|AY815539.1| Schistosoma japonicum SJCHGC08540 protein mRNA, complete cds	hypothetical protein			18.2385	22.5736	18.9344	24.0056	35.0109	38.1175	84.2986	136.848	124.355	683.217	984.065	847.927	19.9155	32.378	115.167	838.403	73.7726	0.269958	0.438889	1.56111	11.3647	0.00540013	0.00530498	0.00483992	PG006234(FORWARD)	AY815539.1	AAW27271.1	NA	GO:0046872;GO:0005515;GO:0005622;GO:0005737	hypothetical protein
>gi|226472337|emb|FN321479.1| Schistosoma japonicum isolate Anhui full length mRNA clone SJFCE3767.016|FSE001-P00013-F16, complete sequence	hypothetical protein			2276.69	3462.51	2655.78	72.9477	83.7143	165.907	79.8601	89.7534	133.473	9488.39	20542.3	18177.9	2798.33	107.523	101.029	16069.5	1452.92	1.926	0.0740046	0.0695347	11.0601	0.0246781	0.0206514	0.0206846	PG006271(FORWARD)	FN321479.1	CAX77205.1	NA	GO:0003735;GO:0006412;GO:0019843;GO:0005840	SJCHGC03477 protein
>gi|60597245|gb|AY809283.1| Schistosoma japonicum SJCHGC02638 protein mRNA, partial cds	hypothetical protein			42.7077	47.4826	31.0589	43.9108	72.7799	125.876	286.277	429.747	561.463	1459.06	3018.38	3925.96	40.4164	80.8554	425.829	2801.13	253.342	0.159533	0.319155	1.68085	11.0567	0.0311385	0.0299594	0.0329207	CNUS0000104421.1(FORWARD)	AY809283.1	AAX25172.2	NA	NA	SJCHGC02638 protein
>gi|257205723|emb|FN326789.1| Schistosoma japonicum isolate Anhui full length mRNA clone SJFCE4665|FSE001-P00003-C09, complete sequence	Chaperone protein DnaJ			52.7756	102.707	48.7005	27.6493	34.6272	58.1111	242.201	59.6363	145.561	933.835	1164.72	1491.21	68.061	40.1292	149.133	1196.59	108.597	0.626731	0.369524	1.37327	11.0186	0.0104126	0.0084933	0.0158368	PG006210(FORWARD)	FN326789	CAX82513.1	NA	GO:0006457;GO:0005524;GO:0006260;GO:0031072;GO:0005737;GO:0009408;GO:0051082;GO:0008270	"isolate Anhui full length mRNA clone SJFCE4665|FSE001-P00003-C09, complete sequence"
>gi|189502985|gb|EZ000094.1| TSA: Schistosoma japonicum SJCHGC00229 unknown mRNA, mRNA sequence	DUF3091 domain containing protein			125.514	175.021	429.128	131.722	249.118	358.097	1046.13	2130.58	1717.46	6276.54	10626.1	12684.8	243.221	246.312	1631.39	9862.48	938.851	0.259062	0.262355	1.73764	10.5048	0.016827	0.017085	0.0192043	Sja_S45451880(FORWARD)	EZ000094	ACE06874.1	NA	NA	SJCHGC00229 unknown mRNA
>gi|60687683|gb|AY914954.1| Schistosoma japonicum SJCHGC01436 protein mRNA, complete cds	Tektin-3	√	[23]	106.911	112.36	110.903	211.626	201.146	189.495	303.953	315.362	338.377	2407.97	3262.64	2201.12	110.058	200.756	319.231	2623.91	259.993	0.423311	0.772158	1.22784	10.0922	0.00810367	0.00868527	0.00987425	CNUS0000096226.1(FORWARD)	AY914954.1	AAX30175.1	NA	GO:0000226;GO:0005874;GO:0005198	tektin
>gi|60596879|gb|AY809100.1| Schistosoma japonicum SJCHGC08868 protein mRNA, partial cds	hypothetical protein			246.73	84.1316	142.177	282.079	370.693	486.027	278.894	235.125	245.297	2446.02	3875.26	3207.88	157.68	379.6	253.105	3176.39	316.353	0.49843	1.19993	0.800074	10.0407	0.0112269	0.00939218	0.0102763	CNUS0000101172.1(FORWARD)	AY809100.1	AAX24989.2	NA	NA	SJCHGC08868 protein
>gi|226478979|emb|FN317254.1| Schistosoma japonicum isolate Anhui full length mRNA clone SJFCE0881|FSE_109_16_H02, complete sequence	Regulator of G-protein signaling 9			104.17	105.701	88.8452	20.4657	30.9352	31.8363	18.153	18.5614	12.2943	621.667	658.263	631.913	99.5723	27.7457	16.3362	637.281	63.659	1.56415	0.435849	0.256621	10.0108	0.000189496	0.000106612	0.000142021	Sja_S53123057(FORWARD)	FN317254	CAX72985.1	K07973	GO:0016020;GO:0007186;GO:0005834;GO:0009968;GO:0007242;GO:0004871	"isolate Anhui full length mRNA clone SJFCE0881|FSE_109_16_H02, complete sequence"
>gi|60595885|gb|AY808604.1| Schistosoma japonicum SJCHGC08063 protein mRNA, partial cds	hypothetical protein			30.1096	21.9771	40.665	24.6079	26.9607	31.0097	29.8039	56.0345	32.8507	175.521	385.738	496.967	30.9172	27.5261	39.563	352.742	35.2401	0.87733	0.781101	1.12267	10.0097	0.0365648	0.0361073	0.0384714	CNUS0000104422.1(FORWARD)	AY808604.1	AAX24493.2	NA	NA	hypothetical protein
>gi|226483426|emb|FN318285.1| Schistosoma japonicum isolate Anhui full length mRNA clone SJFCE2426.001|FSE001-P00034-F23, complete sequence	putative deferrochelatase/peroxidase YfeX			1296.45	879.887	916.297	1222	829.946	1315	948.858	923.778	719.219	10749.7	12170.5	9338	1030.88	1122.32	863.952	10752.7	1076.6	0.957534	1.04247	0.802484	9.98772	0.00368285	0.00488636	0.00292666	Sja_S53121033(FORWARD)	FN318285	CAX74014.1	K07223	GO:0004601;GO:0005506;GO:0042597	"isolate Anhui full length mRNA clone SJFCE2426.001|FSE001-P00034-F23, complete sequence"
>gi|226489217|emb|FN320027.1| Schistosoma japonicum isolate Anhui full length mRNA clone SJFCE3498.004|FSE001-P00016-A22, complete sequence	similar to Beta-arrestin-1 (Arrestin beta 1)			4380.7	3565.66	2477	72.1065	65.9501	85.0003	256.545	148.248	107.402	13125.2	20060.9	20943.8	3474.45	74.3523	170.732	18043.3	1822.59	1.90632	0.0407948	0.0936751	9.89978	0.0195338	0.00919187	0.00962451	PG006254(FORWARD)	FN320027	CAX75753.1	NA	NA	"isolate Anhui full length mRNA clone SJFCE3498.004|FSE001-P00016-A22, complete sequence"
>gi|226483528|emb|FN318336.1| Schistosoma japonicum isolate Anhui full length mRNA clone SJFCE2479.002|FSE_187_87_G11, complete sequence	Proteinase inhibitor I2, Kunitz metazoa,domain-containing protein			18.8504	37.8949	36.3839	22.3387	27.1387	33.3942	25.3588	28.9824	21.3226	315.068	271.339	281.753	31.0431	27.6239	25.2213	289.386	29.3335	1.05828	0.941718	0.859812	9.8654	0.00275245	0.00175064	0.00135826	PG015025(FORWARD)	FN318336.1	CAX74065.1	K03909	GO:0004867	"Proteinase inhibitor I2, Kunitz metazoa,domain-containing protein"
>gi|226479253|emb|FN317391.1| Schistosoma japonicum isolate Anhui full length mRNA clone SJFCE1146|FSE_216_13_E02, complete sequence	Histone H2A			105.986	50.2379	35.9972	32.377	20.5049	20.5065	724.285	558.145	704.621	5265.86	2201.9	3230.39	64.0736	24.4628	662.35	3566.05	363.212	0.176408	0.0673513	1.82359	9.8181	0.0289803	0.0292573	0.038629	CNUS0000099997.1(FORWARD)	FN317391.1	CAX73122.1	K11251	GO:0005634;GO:0003677;GO:0006334;GO:0005694;GO:0000786	Histone H2A
>gi|257206459|emb|FN327134.1| Schistosoma japonicum isolate Anhui full length mRNA clone SJFCE5309|FSE001-P00027-K23, complete sequence	hypothetical protein			9.0177	12.5653	12.8397	9.3103	15.2902	10.5147	234.365	301.422	398.095	1523.24	1650.22	1531.39	11.4742	11.7051	311.294	1568.28	161.499	0.0710481	0.0724775	1.92752	9.71076	0.000337053	0.000317216	0.00130007	PG006274(FORWARD)	FN327134	CAX82858.1	NA	NA	"isolate Anhui full length mRNA clone SJFCE5309|FSE001-P00027-K23, complete sequence"
>gi|226481297|emb|FN317819.1| Schistosoma japonicum isolate Anhui full length mRNA clone SJFCE1924|FSE001-P00031-B08, complete sequence	Tektin-2	√	[23]	728.589	681.755	447.113	497.999	430.639	779.717	467.871	427.932	532.837	5294.22	5988.45	6023.63	619.152	569.452	476.213	5768.77	594.302	1.04181	0.958186	0.801299	9.70679	0.00171308	0.000900757	0.000974284	Sja_S53121898(FORWARD)	FN317819	CAX73548.1	K04688	GO:0000226;GO:0005874;GO:0005198	"isolate Anhui full length mRNA clone SJFCE1924|FSE001-P00031-B08, complete sequence"
>gi|56753294|gb|AY813119.1| Schistosoma japonicum clone SJCHGC06680 unknown mRNA	unknown			128.782	211.542	211.772	146.14	133.425	212.092	359.747	140.387	191.789	1830.19	1891.19	2258.83	184.032	163.886	230.641	1993.4	207.336	0.8876	0.790434	1.1124	9.61435	0.00214917	0.00181978	0.004711	PG006433(FORWARD)	AY813119.1	AAW24851.1	NA	NA	SJCHGC04245 protein
>gi|56753940|gb|AY813431.1| Schistosoma japonicum SJCHGC02005 protein mRNA, complete cds	hypothetical protein			200.109	299.344	224.767	316.958	555.378	851.428	2014.5	1069.03	1516.35	4479.84	13108.2	12019.1	241.407	574.588	1533.29	9869.04	1053.94	0.229052	0.54518	1.45482	9.36394	0.0349846	0.0349823	0.0534366	PG006377(FORWARD)	AY813431	AAW25163.1	NA	NA	"SJCHGC02005 protein mRNA, complete cds"
>gi|226479825|emb|FN317478.1| Schistosoma japonicum isolate Anhui full length mRNA clone SJFCE1297|FSE001-P00003-E10, complete sequence	hypothetical protein			279.226	115.554	484.046	1338.66	864.859	1138.46	1708.66	1479.55	1660.77	12905.9	12621.1	12673.2	292.942	1113.99	1616.33	12733.4	1365.16	0.214584	0.816017	1.18398	9.3274	5.49623e-05	1.7656e-05	1.21277e-05	Sja_S53122634(FORWARD)	FN317478	CAX73209.1	NA	NA	"isolate Anhui full length mRNA clone SJFCE1297|FSE001-P00003-E10, complete sequence"
>gi|60701501|gb|AY915894.1| Schistosoma japonicum SJCHGC09830 protein mRNA, complete cds	unknown			3831.23	1990.66	1375.07	20.6505	27.6662	25.7135	25.0178	22.3804	28.093	13246.9	9554.07	10997.2	2398.99	24.6767	25.1637	11266.1	1212.08	1.97924	0.0203591	0.0207608	9.29485	0.00270252	0.00452352	0.004502	CNUS0000105116.1(FORWARD)	AY915894.1	AAX31115.1	NA	NA	SJCHGC09830 protein
>gi|56755572|gb|AY814233.1| Schistosoma japonicum SJCHGC08551 protein mRNA, complete cds	hypothetical protein			2360.34	1998.01	1223.68	282.562	246.888	442.839	46.7631	57.6403	65.2429	8961.16	11169.6	10274.6	1860.67	324.096	56.5488	10135.1	1092.38	1.70331	0.296687	0.0517663	9.27796	0.00504524	0.00216634	0.00199003	PG006290(FORWARD)	AY814233.1	AAW25965.1	NA	NA	SJCHGC08551 protein
>gi|226480587|emb|FN317661.1| Schistosoma japonicum isolate Anhui full length mRNA clone SJFCE1617|FSE001-P00016-I24, complete sequence	hypothetical protein			234.225	230.505	189.45	214.208	215.841	303.411	647.536	631.318	1108.36	4456.25	5081.57	4903.57	218.06	244.487	795.738	4813.8	520.112	0.419256	0.470065	1.52993	9.25531	0.000861323	0.00078015	0.00144042	PG003861(FORWARD)	FN317661.1	CAX73391.1	NA	NA	hypothetical protein
>gi|56752800|gb|AY812880.1| Schistosoma japonicum SJCHGC03091 protein mRNA, complete cds	similar to egg protein CP111			51.5776	54.4157	46.0881	33.8718	44.7217	45.8794	89.1785	135.82	63.1231	258.839	561.038	1162.81	50.6938	41.491	96.0405	660.897	73.3672	0.69096	0.565525	1.30904	9.00808	0.075085	0.0711696	0.0893323	PG006321(FORWARD)	AY812880	AAW24612.1	NA	NA	"SJCHGC03091 protein mRNA, complete cds"
>gi|60598543|gb|AY809932.1| Schistosoma japonicum SJCHGC04907 protein mRNA, partial cds	glycogenin 1			58.7282	66.5876	84.262	93.7851	141.229	131.295	166.915	149.607	127.672	771.485	1447.51	1424.82	69.8593	122.103	148.064	1214.61	135.084	0.517155	0.903907	1.09609	8.99151	0.01695	0.0171058	0.0219215	CNUS0000099794.1(FORWARD)	AY809932.1	AAX25821.2	K00750	GO:0005978;GO:0016051;GO:0008466	SJCHGC04907 protein
>gi|226480605|emb|FN317670.1| Schistosoma japonicum isolate Anhui full length mRNA clone SJFCE1636|FSE001-P00017-H16, complete sequence	similar to Egg protein CP11			528.246	480.914	459.201	14.1823	19.0096	19.9369	122.687	104.301	140.358	1574.6	3191.78	3462.51	489.454	17.7096	122.449	2742.96	305.951	1.59978	0.0578837	0.400223	8.96536	0.032992	0.0217398	0.0234353	Sja_S53122244(FORWARD)	FN317670	CAX73400.1	NA	NA	"isolate Anhui full length mRNA clone SJFCE1636|FSE001-P00017-H16, complete sequence"
>gi|60603207|gb|AY812172.1| Schistosoma japonicum SJCHGC09005 protein mRNA, partial cds	TNF receptor-associated factor 2			419.697	606.241	380.37	346.198	367.895	370.76	416.256	616.734	321.992	2708.6	5232.36	4072.83	468.77	361.618	451.661	4004.59	460.215	1.01859	0.785758	0.981412	8.70157	0.0174886	0.0185965	0.0172667	PG013661(FORWARD)	AY812172.1	AAX28061.2	NA	NA	zinc metalloprotease
>gi|226481404|emb|FN317871.1| Schistosoma japonicum isolate Anhui full length mRNA clone SJFCE2006|FSE001-P00035-B18, complete sequence	hypothetical protein			380.434	146.551	103.099	1057.11	495.962	738.398	577.154	486.419	643.793	7594.41	4976.36	4710.93	210.028	763.824	569.122	5760.57	666.473	0.315133	1.14607	0.853931	8.64336	0.0109246	0.0118756	0.0150316	Sja_S53121845(FORWARD)	FN317871	CAX73600.1	NA	NA	"isolate Anhui full length mRNA clone SJFCE2006|FSE001-P00035-B18, complete sequence"
>gi|257206343|emb|FN327099.1| Schistosoma japonicum isolate Anhui full length mRNA clone SJFCE5241|FSE001-P00025-H13, complete sequence	Egg protein CP1084			1012.71	1750.29	1670.62	16.0304	9.1289	12.1857	9.5272	11.8807	13.0971	6060.95	7335.86	5752.91	1477.87	12.4483	11.5017	6383.24	745.161	1.98329	0.0167056	0.0154351	8.56626	0.00397137	0.00288424	0.00286664	PG006280(FORWARD)	FN327099	CAX82823.1	NA	NA	"isolate Anhui full length mRNA clone SJFCE5241|FSE001-P00025-H13, complete sequence"
>gi|60601027|gb|AY811082.1| Schistosoma japonicum SJCHGC07654 protein mRNA, partial cds	Annexin A13			129.132	118.802	137.343	145.556	167.397	159.043	167.13	112.644	108.413	1189.83	1326.13	1109.89	128.426	157.332	129.396	1208.62	143.364	0.895801	1.09743	0.902568	8.4304	0.00199707	0.00162687	0.00193945	PG004172(FORWARD)	AY811082.1	AAX26971.2	K01124	GO:0005509;GO:0005544	annexin
>gi|60601719|gb|AY811428.1| Schistosoma japonicum SJCHGC04629 protein mRNA, partial cds	Alpha-tocopherol transfer protein-like			226.3	411.12	200.814	173.824	170.003	216.718	242.635	220.53	209.534	1736.49	2224.42	2291.56	279.411	186.848	224.233	2084.15	251.822	1.10956	0.741983	0.890443	8.27628	0.00425946	0.00384858	0.00484446	CNUS0000095439.1(FORWARD)	AY811428.1	AAX27317.2	NA	GO:0016020;GO:0006810;GO:0005622;GO:0005737;GO:0005215	SJCHGC04629 protein
>gi|189502905|gb|EZ000054.1| TSA: Schistosoma japonicum SJCHGC03297 unknown mRNA, mRNA sequence	Tctex1 domain-containing protein 1			152.052	127.4	99.2151	283.27	334.048	685.081	222.118	326.594	274.307	2730.62	3074.11	2962.2	126.222	434.133	274.34	2922.31	354.236	0.356323	1.22555	0.774454	8.24961	0.000791995	0.00146958	0.000367506	CNUS0000096261.1(FORWARD)	EZ000054.1	ACE06834.1	NA	GO:0005874;GO:0030286;GO:0003774	unknown
>gi|226486945|emb|FN319611.1| Schistosoma japonicum isolate Anhui full length mRNA clone SJFCE3348.004|FSE001-P00013-I04, complete sequence	DUF3091 domain containing protein			453.633	514.057	522.764	2178.9	2423.81	3053.94	3037.34	3209.29	4368.94	18166	27482.7	29449.5	496.818	2552.22	3538.52	25032.7	3045.37	0.163139	0.838064	1.16194	8.21993	0.00964667	0.0102523	0.0106705	PG015311(FORWARD)	FN319611.1	CAX75338.1	NA	NA	hypothetical protein
>gi|60605205|gb|AY812371.1| Schistosoma japonicum SJCHGC02805 protein mRNA, partial cds	putative TauE superfamily member			3851.27	5358.58	5375.34	425.643	445.327	866.903	26.377	34.7822	37.9533	18519.3	23149.6	25181.6	4861.73	579.291	33.0375	22283.5	2720.51	1.78707	0.212934	0.0121439	8.19091	0.00364033	0.00364819	0.00386592	CNUS0000099315.1(FORWARD)	AY812371.1	AAX28260.2	NA	GO:0016020;GO:0016021	SJCHGC02805 protein
>gi|60603087|gb|AY812112.1| Schistosoma japonicum SJCHGC00465 protein mRNA, partial cds	unknown			3994.04	5872.75	3511.35	387.373	385.756	701.319	945.475	545.958	534.101	13507.2	23585.9	25696.7	4459.38	491.482	675.178	20929.9	2567.28	1.73701	0.191441	0.262994	8.15258	0.0235947	0.0155889	0.0175238	PG002277(FORWARD)	AY812112.1	AAX28001.2	NA	NA	SJCHGC02073 protein
>gi|56759511|gb|AY816164.1| Schistosoma japonicum SJCHGC08684 protein mRNA, complete cds	PPPI_inhib superfamily member			461.121	331.397	271.077	1549.94	1235.57	2187.59	719.444	624.824	684.605	8304.22	9501.4	10496.5	354.532	1657.7	676.291	9434.04	1167	0.303799	1.42049	0.579514	8.08404	0.00285635	0.0021467	0.00269566	CNUS0000104500.1(FORWARD)	AY816164.1	AAW27896.1	NA	NA	SJCHGC08684 protein
>gi|56754410|gb|AY813661.1| Schistosoma japonicum SJCHGC03623 protein mRNA, complete cds	hypothetical protein			191.711	177.378	116.17	205.439	260.999	227.494	56.4946	72.0387	66.0246	1179.09	1647.88	1881.81	161.753	231.311	64.8526	1569.59	196.532	0.823036	1.17696	0.329985	7.98645	0.012496	0.0105966	0.00887914	PG006541(FORWARD)	AY813661	AAW25393.1	NA	GO:0046983	"SJCHGC03623 protein mRNA, complete cds"
>gi|226489608|emb|FN319227.1| Schistosoma japonicum isolate Anhui full length mRNA clone SJFCE3176.001|FSE001-P00026-P18, complete sequence	Endothelin-converting enzyme 1			42.1611	90.4471	33.8218	92.886	108.336	127.217	95.2526	79.5589	50.846	478.922	1005.64	721.094	55.4767	109.48	75.2192	735.22	92.3495	0.600725	1.18549	0.814506	7.96128	0.0194591	0.0259679	0.0259952	PG006551(FORWARD)	FN319227	CAX74955.1	K09610	GO:0016020;GO:0008237;GO:0008233;GO:0016021;GO:0004245;GO:0008270	"isolate Anhui full length mRNA clone SJFCE3176.001|FSE001-P00026-P18, complete sequence"
>gi|226479135|emb|FN317332.1| Schistosoma japonicum isolate Anhui full length mRNA clone SJFCE1029|FSE_169_27_C04, complete sequence	Ankyrin repeat and EF-hand domain-containing protein 1			1061.08	885.743	497.047	339.099	235.394	303.612	442.515	335.961	393.126	4954.43	5087.64	4078.39	814.622	292.702	390.534	4706.82	602.578	1.35189	0.485749	0.648105	7.81114	0.00105579	0.00271996	0.00277687	Sja_S53122979(FORWARD)	FN317332	CAX73063.1	K10380	GO:0005515	"isolate Anhui full length mRNA clone SJFCE1029|FSE_169_27_C04, complete sequence"
>gi|257206217|emb|FN327036.1| Schistosoma japonicum isolate Anhui full length mRNA clone SJFCE5141|FSE001-P00021-L07, complete sequence	putative DUF869 domain containing protein			1002.04	821.674	761.723	139.446	210.51	337.532	194.87	82.4174	130.373	2977.1	5855.3	3709.78	861.812	229.162	135.887	4180.73	545.487	1.57989	0.420106	0.249111	7.66421	0.0332984	0.0221498	0.0227767	PG006578(FORWARD)	FN327036	CAX82712.1	NA	NA	"isolate Anhui full length mRNA clone SJFCE5141|FSE001-P00021-L07, complete sequence"
>gi|226476497|emb|FN322376.1| Schistosoma japonicum isolate Anhui full length mRNA clone SJFCE3838.021|FSE001-P00025-H14, complete sequence	hypothetical protein			600.89	1071.21	279.264	126.947	127.028	164.943	538.882	985.995	879.332	1889.73	9235.91	5463.6	650.455	139.64	801.403	5529.75	725.929	0.896031	0.19236	1.10397	7.61748	0.0669209	0.0631013	0.0705087	Sja_S53124298(FORWARD)	FN322376	CAX78100.1	NA	NA	"isolate Anhui full length mRNA clone SJFCE3838.021|FSE001-P00025-H14, complete sequence"
>gi|257212891|emb|FN325560.1| Schistosoma japonicum isolate Anhui full length mRNA clone SJFCE3926.400|FSE001-P00016-M24, complete sequence	Egg protein CP422	√	[23]	5335.69	5706.25	4877.63	3335.58	3868.55	4251.49	3936.77	3969.72	5306.18	23947	42267.2	44618	5306.52	3818.54	4404.22	36944.1	4855.37	1.09292	0.786456	0.907082	7.6089	0.020304	0.0170707	0.017599	PG006604(FORWARD)	FN325560.1	AAS68257.1	NA	GO:0005576	"Schistosoma japonicum isolate Anhui full length mRNA clone SJFCE3926.400|FSE001-P00016-M24, complete sequence"
>gi|226486755|emb|FN318727.1| Schistosoma japonicum isolate Anhui full length mRNA clone SJFCE2868.002|FSE001-P00033-D21, complete sequence	DUF3091 domain containing protein			120.55	198.615	236.493	227.282	451.373	687.028	1906.97	261.158	412.396	2123.28	7131.53	5466.18	185.22	455.228	860.174	4907	657.701	0.281617	0.69215	1.30785	7.46083	0.0411664	0.0426466	0.089219	Sja_S53119973(FORWARD)	FN318727	CAX74455.1	NA	NA	"isolate Anhui full length mRNA clone SJFCE2868.002|FSE001-P00033-D21, complete sequence"
>gi|60698723|gb|AY915749.1| Schistosoma japonicum SJCHGC09663 protein mRNA, partial cds	EF-hand domain-containing family member B			1122.85	969.7	924.606	275.057	319.947	508.085	475.172	289.952	463.926	5097.65	5175.66	5274.34	1005.72	367.696	409.684	5182.55	707.701	1.42111	0.519565	0.578894	7.32308	0.000341459	1.47076e-05	0.000134418	CNUS0000101724.1(FORWARD)	AY915749.1	AAX30970.2	NA	NA	SJCHGC09663 protein
>gi|226487473|emb|FN318879.1| Schistosoma japonicum isolate Anhui full length mRNA clone SJFCE2969.002|FSE001-P00024-K16, complete sequence	thioredoxin	√	[14]	782.772	346.146	622.948	1459.24	1012.83	1436.7	1764.17	4357.32	2857.84	16707.7	15304.1	14717.6	583.955	1302.92	2993.11	15576.5	2148.02	0.271858	0.60657	1.39343	7.25155	0.000620441	0.000790006	0.0045538	CNUS0000101886.1(FORWARD)	FN318879.1	CAX74607.1	K03671	GO:0006810;GO:0006662;GO:0009055;GO:0015035;GO:0006118;GO:0045454	thioredoxin
>gi|226489876|emb|FN319361.1| Schistosoma japonicum isolate Anhui full length mRNA clone SJFCE3241.004|FSE001-P00001-M14, complete sequence	Protein VHS3 (Viable in a HAL3 SIT4 background protein 3)			54.5736	255.846	48.269	1063.38	1157.24	2605.68	940.164	2343.2	1876.08	9597.98	11382.6	14878.6	119.563	1608.77	1719.81	11953	1664.29	0.0718401	0.966639	1.03336	7.18207	0.00853899	0.00537045	0.00896493	PG006544(FORWARD)	FN319361.1	CAX75089.1	NA	NA	Protein VHS3 (Viable in a HAL3 SIT4 background protein 3)
>gi|226478785|emb|FN317157.1| Schistosoma japonicum isolate Anhui full length mRNA clone SJFCE0677|FSE_045_71_G09, complete sequence	hypothetical protein			269.691	177.433	111.859	922.849	694.363	1097.89	487.664	650.514	539.1	6291.26	4982.79	4345.82	186.328	905.035	559.093	5206.62	732.064	0.254524	1.23628	0.763721	7.11225	0.00542255	0.00982872	0.00806774	CNUS0000107624.1(FORWARD)	FN317157.1	CAX72888.1	K11339	NA	hypothetical protein
>gi|226479823|emb|FN317477.1| Schistosoma japonicum isolate Anhui full length mRNA clone SJFCE1296|FSE001-P00003-E03, complete sequence	hypothetical protein			51.2727	30.1745	38.94	18.4628	18.0075	26.0931	506.528	514.805	780.236	1526.25	2676.47	2429.34	40.1291	20.8545	600.523	2210.69	320.326	0.125276	0.0651039	1.87472	6.90136	0.0128992	0.0122282	0.0197903	PG013563(FORWARD)	FN317477.1	CAX73208.1	NA	NA	hypothetical protein
>gi|226485672|emb|FN319528.1| Schistosoma japonicum isolate Anhui full length mRNA clone SJFCE3317.004|FSE001-P00014-G05, complete sequence	similar to Immunogenic miracidial antigen 8I	√	[7]	1584.55	1720.91	1295.1	796.169	894.444	1086.36	3570.13	2942.37	4251.29	14470.7	18326.1	20204.4	1533.52	925.657	3587.93	17667.1	2560.73	0.598861	0.361482	1.40114	6.89924	0.00581125	0.00455467	0.00631758	CNUS0000107762.1(FORWARD)	FN319528.1	CAX75256.1	NA	NA	hypothetical protein
>gi|226489285|emb|FN320061.1| Schistosoma japonicum isolate Anhui full length mRNA clone SJFCE3510.002|FSE001-P00002-P02, complete sequence	Tubulin beta-2C chain			1346.87	1622	1236.43	371.27	237.286	407.667	2486.99	660.246	2258.26	8431.31	13803.2	10887.1	1401.76	338.741	1801.83	11040.5	1601.8	0.875119	0.211476	1.12488	6.8926	0.0112586	0.0107276	0.0239968	PG006592(FORWARD)	FN320061	CAX75787.1	K07375	GO:0051258;GO:0007018;GO:0005874;GO:0043234;GO:0005198;GO:0005525;GO:0003924	"isolate Anhui full length mRNA clone SJFCE3510.002|FSE001-P00002-P02, complete sequence"
>gi|60597467|gb|AY809394.1| Schistosoma japonicum SJCHGC04121 protein mRNA, partial cds	EF-hand calcium-binding domain-containing protein 6			108.211	18.0414	42.0736	93.3287	233.694	223.459	368.103	281.308	286.18	900.404	2128.2	1873.19	56.1085	183.494	311.864	1633.93	247.679	0.226538	0.740854	1.25915	6.59698	0.0294678	0.0239436	0.040659	CNUS0000101098.1(FORWARD)	AY809394.1	AAX25283.2	NA	GO:0005509	SJCHGC04121 protein
>gi|60599916|gb|AY810613.1| Schistosoma japonicum SJCHGC07789 protein mRNA, partial cds	unknown			67.5929	95.7152	65.183	11.3629	16.8376	15.7708	113.332	147.736	309.193	643.414	1167.49	815.714	76.1637	14.6571	190.087	875.539	133.125	0.57212	0.1101	1.42788	6.5768	0.0157306	0.01504	0.0273601	CNUS0000106302.1(FORWARD)	AY810613.1	AAX26502.2	NA	NA	"Schistosoma japonicum SJCHGC07789 protein mRNA, partial cds"
>gi|226478863|emb|FN317196.1| Schistosoma japonicum isolate Anhui full length mRNA clone SJFCE0753|FSE_065_36_D05, complete sequence	nucleoside-diphosphate kinase			2059.5	1430.22	1236.21	2863.4	3038.66	3864.19	1646.66	1341.17	1543.34	15416.5	16755.1	14623.3	1575.31	3255.42	1510.39	15598.3	2415.36	0.652204	1.3478	0.625327	6.45796	0.00107417	0.00241077	0.00120305	Sja_S53123115(FORWARD)	FN317196	CAX72927.1	K00940	GO:0006228;GO:0000287;GO:0005524;GO:0006241;GO:0005737;GO:0004550;GO:0006183	"isolate Anhui full length mRNA clone SJFCE0753|FSE_065_36_D05, complete sequence"
>gi|226478887|emb|FN317208.1| Schistosoma japonicum isolate Anhui full length mRNA clone SJFCE0780|FSE_077_08_H01, complete sequence	Protein FAM81B			91.4381	59.5894	150.313	694.618	569.759	854.255	935.588	642.193	648.508	3606.57	5767.42	4467.41	100.447	706.211	742.096	4613.8	724.153	0.138709	0.975222	1.02478	6.3713	0.00977634	0.014326	0.015967	Sja_S53123103(FORWARD)	FN317208	CAX72939.1	K10421	GO:0005515;GO:0005524;GO:0005737	"isolate Anhui full length mRNA clone SJFCE0780|FSE_077_08_H01, complete sequence"
>gi|226479101|emb|FN317315.1| Schistosoma japonicum isolate Anhui full length mRNA clone SJFCE0991|FSE_153_82_B11, complete sequence	hypothetical protein			115.706	111.013	80.7281	13.5003	18.8512	9.1562	12.2363	14.7539	11.7051	674.235	205.747	226.878	102.482	13.8359	12.8984	368.954	58.1591	1.7621	0.237897	0.221778	6.34386	0.105557	0.0730671	0.0728105	PG000080(FORWARD)	FN317315.1	CAX73046.1	NA	NA	hypothetical protein
>gi|257206477|emb|FN327143.1| Schistosoma japonicum isolate Anhui full length mRNA clone SJFCE5333|FSE001-P00028-E11, complete sequence	hypothetical protein			123.706	145.354	103.332	12.9139	11.5907	12.8299	56.5033	33.4721	136.781	244.397	679.438	963.645	124.131	12.4448	75.5855	629.16	99.8581	1.24307	0.124625	0.756929	6.30054	0.0711149	0.0491987	0.0502575	PG006848(FORWARD)	FN327143.1	CAX82670.1	NA	NA	"Schistosoma japonicum isolate Anhui full length mRNA clone SJFCE5333|FSE001-P00028-E11, complete sequence"
>gi|60596230|gb|AY808776.1| Schistosoma japonicum SJCHGC08734 protein mRNA, partial cds	Ras GTPase-activating protein gap-2			155.415	199.216	202.023	260.015	243.804	259.066	316.551	351.436	357.641	1761.38	2005.24	1823.27	185.552	254.295	341.876	1863.29	298.086	0.622477	0.853094	1.14691	6.25087	0.000732579	0.00118126	0.000951456	PG007562(FORWARD)	AY808776.1	AAX24665.2	K04352	GO:0005622;GO:0007165;GO:0005515;GO:0005096;GO:0051056	synaptic ras gtpase activating protein syngap
>gi|28317914|gb|AY223437.1| Schistosoma japonicum clone ZZZ43 mRNA sequence	Protein FAM166B			2711.15	2353	1918.72	1115.23	1017.93	1652.82	1946.49	1638.65	2039.01	10739.6	14557.3	14021.6	2327.63	1261.99	1874.72	13106.2	2101.17	1.10777	0.600612	0.892225	6.23756	0.00794759	0.00472972	0.00606869	Sja_S23515093(FORWARD)	AY223437	AAP06473.1	NA	NA	clone ZZZ43 mRNA sequence
>gi|226487205|emb|FN319742.1| Schistosoma japonicum isolate Anhui full length mRNA clone SJFCE3399.005|FSE001-P00017-G17, complete sequence	Globin-3	√	[7]	1922.5	1777.47	926.274	49.7245	33.2429	54.3853	2827.71	4079.56	4204.32	14427.4	15893.3	18718.5	1542.08	45.7842	3703.86	16346.4	2622.97	0.587914	0.0174551	1.41209	6.23201	0.00549318	0.00294622	0.00272895	CNUS0000102791.1(FORWARD)	FN319742.1	CAX75468.1	NA	GO:0006810;GO:0020037;GO:0005506;GO:0005344;GO:0005833;GO:0019825	Globin-3
>gi|226479283|emb|FN317406.1| Schistosoma japonicum isolate Anhui full length mRNA clone SJFCE1174|FSE_227_78_F10, complete sequence	putative protein C1orf177 homolog			624.607	896.73	974.751	1001.21	742.42	1097.47	995.984	892.459	870.765	5737.38	6164.55	5418.67	832.029	947.035	919.736	5773.53	933.386	0.89141	1.01462	0.985376	6.18558	0.00130336	0.00219718	0.000991619	Sja_S53122905(FORWARD)	FN317406	CAX73137.1	NA	NA	"isolate Anhui full length mRNA clone SJFCE1174|FSE_227_78_F10, complete sequence"
>gi|56755298|gb|AY814097.1| Schistosoma japonicum SJCHGC02241 protein mRNA, complete cds	hypothetical protein			1776	1575.89	869.714	70.9807	63.9393	87.6833	672.545	62.726	86.5791	5537.37	4436.11	5607.2	1407.2	74.2011	273.95	5193.56	840.576	1.67409	0.0882741	0.325908	6.17857	0.00994305	0.00264614	0.00226587	PG006654(FORWARD)	AY814097	AAW25829.1	NA	NA	"SJCHGC02241 protein mRNA, complete cds"
>gi|257205741|emb|FN326798.1| Schistosoma japonicum isolate Anhui full length mRNA clone SJFCE4677|FSE001-P00003-M10, complete sequence	hypothetical protein			2551.54	2282.38	1691.23	16.0526	22.0925	19.6336	35.1529	36.4393	58.1445	4775.14	7246.49	8248.59	2175.05	19.2596	43.2456	6756.74	1109.15	1.96101	0.0173643	0.0389899	6.09183	0.0342737	0.0113087	0.0112955	PG006563(FORWARD)	FN326798	CAX82522.1	NA	NA	"isolate Anhui full length mRNA clone SJFCE4677|FSE001-P00003-M10, complete sequence"
>gi|226481508|emb|FN317923.1| Schistosoma japonicum isolate Anhui full length mRNA clone SJFCE2066.002|FSE_205_76_D10, complete sequence	Putative BTB/POZ domain-containing protein			2319.34	2625.85	2375.27	441.586	583.734	593.487	2448.4	2778.2	3132.34	10912.5	19335.7	15892.5	2440.15	539.602	2786.31	15380.3	2613.23	0.933768	0.206488	1.06623	5.88552	0.0158548	0.0125998	0.0163873	Sja_S53121793(FORWARD)	FN317923	CAX73652.1	K07304	GO:0005509	"isolate Anhui full length mRNA clone SJFCE2066.002|FSE_205_76_D10, complete sequence"
>gi|226478923|emb|FN317226.1| Schistosoma japonicum isolate Anhui full length mRNA clone SJFCE0818|FSE_087_66_B09, complete sequence	putative homeobix protein			70.215	212.258	110.784	29.9524	59.3412	35.6822	14.2899	22.5589	20.824	224.324	649.714	643.88	131.086	41.6586	19.2243	505.973	86.3721	1.51768	0.482316	0.222575	5.85806	0.0405413	0.0376009	0.0360826	Sja_S53123085(FORWARD)	FN317226	CAX72957.1	K08025	GO:0005634;GO:0006350;GO:0006355;GO:0007275;GO:0043565;GO:0003700	"isolate Anhui full length mRNA clone SJFCE0818|FSE_087_66_B09, complete sequence"
>gi|226481442|emb|FN317890.1| Schistosoma japonicum isolate Anhui full length mRNA clone SJFCE2034.002|FSE_078_29_E04, complete sequence	Glutamine-rich protein 2			71.2203	86.551	73.5257	64.5008	84.972	72.0858	95.1229	71.9427	121.59	344.64	628.952	548.339	77.099	73.8529	96.2184	507.31	86.6587	0.889685	0.852227	1.11031	5.85412	0.0167506	0.0158675	0.0219573	PG012349(FORWARD)	FN317890.1	CAX73619.1	NA	GO:0003779;GO:0006941;GO:0005524;GO:0003774;GO:0005516;GO:0005737;GO:0005863	glutamine rich 2
>gi|226487505|emb|FN318895.1| Schistosoma japonicum isolate Anhui full length mRNA clone SJFCE2976.003|FSE001-P00024-A05, complete sequence	Rhomboid-related protein	√	[28]	1190.86	912.402	898.428	1514.44	1673.46	1623.68	1787.53	1884.05	1809.78	7426.84	10588	11699.8	1000.56	1603.86	1827.12	9904.9	1715.49	0.583253	0.934929	1.06507	5.7738	0.0114832	0.0108054	0.011854	PG003145(FORWARD)	FN318895.1	CAX74623.1	K02857	NA	polyprotein
>gi|226480817|emb|FN317777.1| Schistosoma japonicum isolate Anhui full length mRNA clone SJFCE1848|FSE001-P00026-O05, complete sequence	putative protein C1orf194 homolog isoform			1850.53	2335.3	2275.37	1279.34	1284.42	2559.53	2586.78	2359.36	2838.72	10008	16032.6	14281	2153.73	1707.76	2594.95	13440.5	2374.34	0.907086	0.719258	1.09291	5.66074	0.0102223	0.0106193	0.0136445	CNUS0000099599.1(FORWARD)	FN317777.1	CAX73506.1	NA	NA	SJCHGC04243 protein
>gi|226468745|emb|FN320675.1| Schistosoma japonicum isolate Anhui full length mRNA clone SJFCE3655.009|FSE_202_34_B05, complete sequence	hypothetical protein			189.267	509.641	198.628	10.9784	20.6357	10.6485	11.2643	16.2695	15.421	487.191	1080.13	1073.31	299.179	14.0875	14.3183	880.212	156.749	1.90865	0.0898735	0.0913455	5.61544	0.0366374	0.0235574	0.0235765	Sja_S53128174(FORWARD)	FN320675	CAX76401.1	NA	NA	"isolate Anhui full length mRNA clone SJFCE3655.009|FSE_202_34_B05, complete sequence"
>gi|257206257|emb|FN327056.1| Schistosoma japonicum isolate Anhui full length mRNA clone SJFCE5179|FSE001-P00023-I02, complete sequence	Long-chain-fatty-acid--CoA ligase 5	√	[23]	1172.32	846.562	907.77	740.05	570.809	501.176	1323.85	1471.43	1527.26	5342.89	7784.71	7122.18	975.549	604.011	1440.84	6749.93	1208.2	0.807442	0.499928	1.19256	5.58677	0.00998972	0.0080679	0.00794948	PG006881(FORWARD)	FN327056	CAX82385.1	K01897	GO:0003987;GO:0008152;GO:0016208	"isolate Anhui full length mRNA clone SJFCE5179|FSE001-P00023-I02, complete sequence"
>gi|226479917|emb|FN317524.1| Schistosoma japonicum isolate Anhui full length mRNA clone SJFCE1378|FSE001-P00005-P12, complete sequence	Sterile alpha motif domain-containing protein			1583.76	1124.15	746.67	1290.03	937.183	1567.67	1311.19	1046.75	1230.37	8086.76	5874.42	6524.89	1151.53	1264.96	1196.1	6828.69	1230.53	0.935797	1.02798	0.972019	5.54939	0.0039635	0.0060288	0.00534647	Sja_S53122588(FORWARD)	FN317524	CAX73255.1	K00901	GO:0016020;GO:0005737	"isolate Anhui full length mRNA clone SJFCE1378|FSE001-P00005-P12, complete sequence"
>gi|60605069|gb|AY812303.1| Schistosoma japonicum SJCHGC08928 protein mRNA, partial cds	Sperm-associated antigen 17			233.353	123.218	141.918	224.324	165.484	227.383	167.836	155.627	191.8	1158.11	1013.81	969.515	166.163	205.731	171.755	1047.14	188.743	0.880368	1.09001	0.909994	5.54801	0.000520845	0.00215615	0.00248628	CNUS0000107295.1(FORWARD)	AY812303.1	AAX28192.2	NA	GO:0006413;GO:0003743;GO:0005622;GO:0006412;GO:0005525;GO:0005737;GO:0003924	SJCHGC08928 protein
>gi|60599728|gb|AY810520.1| Schistosoma japonicum SJCHGC06795 protein mRNA, partial cds	Peptidase_M8 superfamily member			2227.19	1443.02	1079.61	2399.21	3300.82	3199.91	1215.07	2169.52	1030.44	8431.95	16231.3	13156	1583.27	2966.64	1471.68	12606.4	2274.96	0.695957	1.30404	0.646903	5.54138	0.0244823	0.0201777	0.0159395	PG005389(FORWARD)	AY810520.1	AAX26409.2	K13539	GO:0004222;GO:0006508;GO:0007155;GO:0008270;GO:0016020	SJCHGC06795 protein
>gi|226468931|emb|FN320768.1| Schistosoma japonicum isolate Anhui full length mRNA clone SJFCE3674.009|FSE001-P00006-B13, complete sequence	Aquaporin-3 (AQP-3)			1511.64	1675.7	1319.4	1787.02	1472.29	1720.16	803.183	837.017	788.064	7660.32	8198.94	9880.25	1502.25	1659.82	809.421	8579.84	1581.03	0.950168	1.04983	0.511957	5.42672	0.0055141	0.00458391	0.00375008	PG005455(FORWARD)	FN320768.1	CAX76487.1	K09874	GO:0005215;GO:0006810;GO:0016020	Aquaporin-3 (AQP-3)
>gi|226478901|emb|FN317215.1| Schistosoma japonicum isolate Anhui full length mRNA clone SJFCE0797|FSE_080_96_H12, complete sequence	tubulin alpha			116.073	77.1585	78.7219	2214.48	1718.42	2104.45	1123.59	1173.03	1123.59	8822.34	8118.36	8660.04	90.6511	2012.45	1140.07	8533.58	1576.26	0.0575103	1.27672	0.723275	5.41382	0.000291873	4.58429e-05	0.000478721	PG006262(FORWARD)	FN317215.1	CAX72946.1	K07374	GO:0005525;GO:0005874;GO:0007017;GO:0043234;GO:0051258;GO:0003924;GO:0005198;GO:0007018	"tubulin, alpha 1"
>gi|56756087|gb|AY814490.1| Schistosoma japonicum SJCHGC08054 protein mRNA, complete cds	putative oxalate:formate antiporter			410.375	433.189	429.935	495.635	200.856	240.922	76.9294	65.9432	72.692	1853.11	2270	1793.14	424.5	312.471	71.8549	1972.08	368.485	1.15201	0.847988	0.195001	5.35186	0.00441671	0.00798948	0.00320041	PG007064(FORWARD)	AY814490.1	AAW26222.1	K08177	GO:0016020;GO:0015711;GO:0016021;GO:0015355;GO:0015293	oxalate:formate antiporter
>gi|56756003|gb|AY814448.1| Schistosoma japonicum SJCHGC09328 protein mRNA, complete cds	similar to egg protein CP1531			32.5976	26.8455	38.6832	210.873	147.469	256.898	173.891	31.1918	51.4728	408.213	447.918	1473.56	32.7088	205.08	85.5184	776.565	145.299	0.225113	1.41143	0.588567	5.34459	0.0821887	0.109886	0.101105	PG007012(FORWARD)	AY814448	AAW26180.1	NA	NA	"SJCHGC09328 protein mRNA, complete cds"
>gi|56758673|gb|AY815745.1| Schistosoma japonicum SJCHGC05606 protein mRNA, complete cds	putative ubiquitin-protein ligase BRE1			357.887	252.315	337.428	780.008	1238.36	1846.87	814.202	1035.75	760.955	4158.11	6462.3	6445.69	315.877	1288.41	870.301	5688.7	1079.36	0.292653	1.19369	0.806314	5.27045	0.0103906	0.00741786	0.0114214	PG006737(FORWARD)	AY815745	AAW27477.1	K02331	GO:0003779;GO:0005524;GO:0016459;GO:0003774;GO:0005737	"SJCHGC05606 protein mRNA, complete cds"
>gi|257216413|emb|FN326688.1| Schistosoma japonicum isolate Anhui full length mRNA clone SJFCE4401|FSE_090_88_H11, complete sequence	hypothetical protein			130.136	79.1206	77.8868	376.452	408.779	479.578	367.655	337.127	320.806	2403.91	1708.44	1724.7	95.7144	421.603	341.863	1945.68	381.733	0.250737	1.10444	0.895555	5.09697	0.00643738	0.0131515	0.00886321	PG006918(FORWARD)	FN326688.1	CAX82412.1	NA	NA	"Clathrin light chain,domain-containing protein"
>gi|226486847|emb|FN318773.1| Schistosoma japonicum isolate Anhui full length mRNA clone SJFCE2901.003|FSE001-P00030-I17, complete sequence	hypothetical protein			65.1275	154.583	151.346	130.52	202.688	238.092	570.686	427.932	471.382	1395.47	1969.91	1802.06	123.685	190.434	490	1722.48	340.217	0.363549	0.559742	1.44026	5.06289	0.0039194	0.00447204	0.0142681	Sja_S53119927(FORWARD)	FN318773	CAX74500.1	K03529	NA	"isolate Anhui full length mRNA clone SJFCE2901.003|FSE001-P00030-I17, complete sequence"
>gi|226479049|emb|FN317289.1| Schistosoma japonicum isolate Anhui full length mRNA clone SJFCE0940|FSE_135_92_D12, complete sequence	hypothetical protein			752.534	847.533	167.146	388.475	170.128	267.408	293.271	222.885	180.229	2378.05	1804.72	2361.5	589.071	275.337	232.128	2181.42	432.204	1.36295	0.637053	0.537081	5.04721	0.0234473	0.00264028	0.00448312	Sja_S53123022(FORWARD)	FN317289	CAX73020.1	NA	NA	"isolate Anhui full length mRNA clone SJFCE0940|FSE_135_92_D12, complete sequence"
>gi|257205659|emb|FN326757.1| Schistosoma japonicum isolate Anhui full length mRNA clone SJFCE4579|FSE_211_29_E04, complete sequence	Ankyrin repeat domain containing protein			2504.8	1516.4	1217.57	410.044	245.542	495.607	74.8763	122.709	91.47	5662.35	5336.18	5056.33	1746.26	383.731	96.3518	5351.62	1064.99	1.63969	0.360313	0.0904717	5.02503	0.00191852	0.000881461	0.000591694	PG006726(FORWARD)	FN326757	CAX82481.1	K09454	GO:0005515	"isolate Anhui full length mRNA clone SJFCE4579|FSE_211_29_E04, complete sequence"
>gi|257215847|emb|FN330859.1| Schistosoma japonicum isolate Anhui partial mRNA clone SJFCE1525|FSE001-P00013-D03	CIA30 domain containing protein			13159.8	14794.6	10911.3	2711.27	1729.09	2337.35	1855.39	1646.52	1107.35	37375.6	37698.5	38741.8	12955.2	2259.24	1536.42	37938.6	7607.24	1.70301	0.296985	0.201968	4.98718	0.00172915	0.000107333	0.00015205	PG006840(FORWARD)	FN330859.1	CAX83076.1	NA	GO:0016020	"NADH:ubiquinone oxidoreductase complex I intermediate-associated protein 30,domain-containing protein"
>gi|56755538|gb|AY814216.1| Schistosoma japonicum SJCHGC06836 protein mRNA, complete cds	hypothetical protein			216.886	199.837	143.016	8.7314	13.5922	7.85	36.2893	32.0909	19.1279	365.089	619.488	591.054	186.58	10.0579	29.1694	525.21	107.875	1.7296	0.0932367	0.270401	4.86871	0.0356191	0.0115454	0.0136679	PG006793(FORWARD)	AY814216	AAW25948.1	NA	NA	"SJCHGC06836 protein mRNA, complete cds"
>gi|226480509|emb|FN317622.1| Schistosoma japonicum isolate Anhui full length mRNA clone SJFCE1559|FSE001-P00014-G07, complete sequence	Leucine-rich repeat and death domain-containing protein 1			43.2451	55.7163	38.8933	293.594	265.215	266.68	391.347	393.109	544.816	1818.44	1794.79	1609.06	45.9516	275.163	443.09	1740.76	359.127	0.127954	0.7662	1.2338	4.84721	0.000693608	0.000881701	0.00401195	CNUS0000100913.1(FORWARD)	FN317622.1	CAX73352.1	K13730	GO:0016020;GO:0005515	hypothetical protein
>gi|226479835|emb|FN317483.1| Schistosoma japonicum isolate Anhui full length mRNA clone SJFCE1306|FSE001-P00003-I15, complete sequence	hypothetical protein			634.047	929.167	589.601	171.19	368.462	707.33	546.715	491.06	541.408	1776.18	3805.51	3344.93	717.605	415.661	526.394	2975.54	621.999	1.15371	0.668266	0.846294	4.78383	0.0280876	0.0201676	0.0299009	CNUS0000107014.1(FORWARD)	FN317483.1	CAX73214.1	NA	GO:0000166	hypothetical protein
>gi|56758433|gb|AY815625.1| Schistosoma japonicum SJCHGC08860 protein mRNA, complete cds	hypothetical protein			499.553	672.219	672.614	77.5276	70.0032	81.3348	51.6648	41.2944	43.4975	1795.16	1618.97	1521.84	614.795	76.2885	45.4856	1645.32	345.542	1.77922	0.22078	0.131636	4.76157	0.00842572	0.00131498	0.00116437	PG006831(FORWARD)	AY815625.1	AAW27357.1	NA	NA	SJCHGC08860 protein
>gi|60597235|gb|AY809278.1| Schistosoma japonicum SJCHGC08629 protein mRNA, partial cds	NHL superfamily member			30.2375	32.6884	22.0846	93.0137	76.7492	81.76	82.6675	72.2957	128.923	548.687	329.98	380.799	28.3368	83.841	94.6288	419.822	89.2349	0.317553	0.939554	1.06045	4.70469	0.0135977	0.0158516	0.0219242	CNUS0000099294.1(FORWARD)	AY809278.1	ABA40299.1	K11997	GO:0016020;GO:0005515;GO:0005622;GO:0008270;GO:0005737	hypothetical protein
>gi|226482677|emb|FN318209.1| Schistosoma japonicum isolate Anhui full length mRNA clone SJFCE2360.001|FSE001-P00006-L12, complete sequence	Voltage-gated hydrogen channel			607.197	923.528	625.212	60.2047	92.8762	137.3	117.53	84.7084	120.594	1159.66	2304.56	2257.8	718.646	96.7936	107.611	1907.34	413.128	1.73952	0.234294	0.260478	4.61681	0.0338901	0.018328	0.0208565	Sja_S53121308(FORWARD)	FN318209	CAX73938.1	NA	GO:0016020;GO:0016021	"isolate Anhui full length mRNA clone SJFCE2360.001|FSE001-P00006-L12, complete sequence"
>gi|60596077|gb|AY808700.1| Schistosoma japonicum SJCHGC08791 protein mRNA, partial cds	hypothetical protein			1374.58	825.308	1227.68	1287.02	1271.75	2005.15	1237.26	1104.25	1167.49	5624	6538.55	6401.87	1142.52	1521.31	1169.67	6188.14	1345.49	0.849151	1.13067	0.869326	4.59918	0.00354999	0.00205997	0.00203441	CNUS0000100036.1(FORWARD)	AY808700.1	AAX24589.2	NA	NA	SJCHGC08791 protein
>gi|226484773|emb|FN318567.1| Schistosoma japonicum isolate Anhui full length mRNA clone SJFCE2748.001|FSE001-P00004-I15, complete sequence	hypothetical protein			121.816	84.4542	128.478	731.995	575.543	773.151	1608.03	1515.4	1539.91	3614.17	6622.55	5114.44	111.583	693.563	1554.45	5117.06	1124.01	0.0992724	0.617046	1.38295	4.55252	0.0147498	0.0200923	0.0288638	Sja_S53120552(FORWARD)	FN318567	CAX74296.1	NA	GO:0005515	"isolate Anhui full length mRNA clone SJFCE2748.001|FSE001-P00004-I15, complete sequence"
>gi|28317874|gb|AY223397.1| Schistosoma japonicum clone ZZZ32 mRNA sequence	egg protein CP391S	√	[14]	2014.63	1954.21	1381.93	1065.2	1067.7	1331.15	2464.14	1089.21	1213.75	4888.11	8613.36	9268.78	1783.59	1154.68	1589.03	7590.08	1686.31	1.05769	0.684737	0.942311	4.50099	0.0306824	0.0195457	0.0395093	PG002983(FORWARD)	AY223397.1	AAP06434.1	NA	NA	hypothetical protein
>gi|226479285|emb|FN317407.1| Schistosoma japonicum isolate Anhui full length mRNA clone SJFCE1175|FSE_228_48_H06, complete sequence	nucleoside-diphosphate kinase			21.5586	31.3521	36.2565	92.1835	129.432	224.459	152.833	141.451	170.8	479.672	742.142	803.027	29.7224	148.691	155.028	674.947	151.86	0.195723	0.979137	1.02086	4.44454	0.0104863	0.00863766	0.0165345	Sja_S53122904(FORWARD)	FN317407	CAX73138.1	K00940	GO:0006228;GO:0000287;GO:0005524;GO:0006241;GO:0005737;GO:0004550;GO:0006183	"isolate Anhui full length mRNA clone SJFCE1175|FSE_228_48_H06, complete sequence"
>gi|226483342|emb|FN318243.1| Schistosoma japonicum isolate Anhui full length mRNA clone SJFCE2395.001|FSE001-P00022-O10, complete sequence	hypothetical protein			4400.89	4814.59	1215.09	665.468	513.943	802.411	894.729	313.522	337.37	8247.47	9014.67	10253.3	3476.86	660.607	515.207	9171.83	2068.73	1.68067	0.31933	0.249045	4.43355	0.0383338	0.00199721	0.00361683	Sja_S53121075(FORWARD)	FN318243	CAX73972.1	NA	NA	"isolate Anhui full length mRNA clone SJFCE2395.001|FSE001-P00022-O10, complete sequence"
>gi|56757298|gb|AY815089.1| Schistosoma japonicum SJCHGC01741 protein mRNA, complete cds	dynein light chain 2, cytoplasmic	√	[23]	305.546	368.17	398.693	2289.99	2829.09	3622.89	4157.06	2906.54	3664.17	6958.95	18231.8	17845.5	357.47	2913.99	3575.92	14345.4	3244.96	0.110162	0.898005	1.10199	4.42084	0.0312172	0.0390781	0.057289	PG007177(FORWARD)	AY815089	AAW26821.1	K10418	GO:0005874;GO:0030286;GO:0003777;GO:0007017;GO:0005737	"SJCHGC01741 protein mRNA, complete cds"
>gi|56754226|gb|AY813569.1| Schistosoma japonicum SJCHGC05612 protein mRNA, complete cds	calmodulin-like	√	[14]	3115.53	2459.53	1993.66	1006.45	856.834	1482.99	957.907	1595.74	1298.15	7735.17	9313.68	8184.66	2522.91	1115.43	1283.93	8411.17	1903.42	1.32546	0.586012	0.674539	4.41898	0.006213	0.00313682	0.000866171	PG007066(FORWARD)	AY813569.1	AAW25301.1	K02183	GO:0005509	SJCHGC05612 protein
>gi|110348934|gb|DQ643830.1| Schistosoma japonicum signaling protein wnt10a mRNA, complete cds	signaling protein wnt10a			547.794	557.53	351.235	233.892	236.301	287.562	185.182	158.624	233.489	1687.54	1650.4	1537.85	485.52	252.585	192.432	1625.26	369.053	1.31558	0.684415	0.521421	4.40388	0.00028168	0.00102511	0.00100411	PG006957(FORWARD)	DQ643830.1	ABG73039.1	K00182	GO:0004871;GO:0005576;GO:0007223;GO:0007275	signaling protein wnt10a
>gi|226467557|emb|FN313921.1| Schistosoma japonicum isolate Anhui full length mRNA clone SJFCA0575|FSA001-P00031-H20, complete sequence	Ndr			514.258	1023.78	666.937	1720.74	1259.7	2008.08	2795.84	2504.51	2237.68	7075.72	11049	9390.76	734.993	1662.84	2512.67	9171.84	2087.76	0.352049	0.796473	1.20353	4.39315	0.00701723	0.0139589	0.0168815	Sja_S53128768(FORWARD)	FN313921	CAX69655.1	K08242	GO:0003674;GO:0007275;GO:0005737	"isolate Anhui full length mRNA clone SJFCA0575|FSA001-P00031-H20, complete sequence"
>gi|60603195|gb|AY812166.1| Schistosoma japonicum SJCHGC05465 protein mRNA, partial cds	hypothetical protein			30.4568	58.9324	49.6045	50.9093	122.825	88.0339	96.3502	79.7066	128.907	314.969	473.199	455.429	46.3312	87.256	101.655	414.532	94.4553	0.49051	0.923781	1.07622	4.38866	0.00635631	0.00470919	0.0127493	CNUS0000096115.1(FORWARD)	AY812166.1	AAX28055.2	K12581	GO:0005634	hypothetical protein
>gi|60698020|gb|AY915709.1| Schistosoma japonicum SJCHGC08822 protein mRNA, complete cds	Forkhead-associated domain-containing protein 1	√	[23]	19.3483	29.2103	15.0157	162.539	218.851	238.997	162.642	258.423	204.924	943.424	911.732	875.373	21.1914	206.796	208.663	910.176	207.729	0.102015	0.995505	1.00449	4.38155	0.000220521	0.00177706	0.00161306	CNUS0000105778.1(FORWARD)	AY915709.1	AAX30930.1	NA	NA	hypothetical protein
>gi|60694993|gb|AY915539.1| Schistosoma japonicum SJCHGC07539 protein mRNA, partial cds	WD repeat-containing protein 96			293.072	232.411	330.426	839.926	1237.98	1423.14	1085.37	781.715	931.411	4193.91	4836.42	4761.85	285.303	1167.02	932.83	4597.4	1049.92	0.271737	1.11153	0.888475	4.37879	0.00119939	0.000300567	0.00300641	CNUS0000103804.1(FORWARD)	AY915539.1	AAX30760.2	K11498	GO:0005515	hypothetical protein
>gi|226467262|emb|FN320386.1| Schistosoma japonicum isolate Anhui full length mRNA clone SJFCE3598.003|FSE001-P00011-N12, complete sequence	tubulin, beta			55.4573	52.5479	67.2291	7845.12	6171.85	7287.38	4146.08	2936.96	4418	23286.2	23665.7	24596.6	58.4114	7101.45	3833.68	23849.5	5467.57	0.0106833	1.29883	0.701168	4.362	0.000131078	0.000764484	0.000270492	CNUS0000103947.1(FORWARD)	FN320386.1	CAX76110.1	K07375	GO:0045298;GO:0051258;GO:0007018;GO:0005874;GO:0005198;GO:0005525;GO:0003924	"putative tubulin, beta, 2"
>gi|226482585|emb|FN318163.1| Schistosoma japonicum isolate Anhui full length mRNA clone SJFCE2323.002|FSE001-P00010-L10, complete sequence	Zinc finger MYND domain-containing protein 12			1178.87	1161.37	750.591	1072.8	681.367	1223.67	1448.55	1286.47	1264.16	6031.13	5274.26	4136.72	1030.28	992.614	1333.06	5147.37	1181.67	0.871884	0.840009	1.12812	4.35601	0.00520168	0.011106	0.00841574	PG004163(FORWARD)	FN318163.1	CAX73892.1	NA	GO:0008270	Zinc finger MYND domain-containing protein 12
>gi|60599876|gb|AY810593.1| Schistosoma japonicum SJCHGC08948 protein mRNA, partial cds	Cystathionine beta-synthase			1800.84	2358.65	997.769	557.224	460.101	664.685	897.094	529.985	745.014	4943.71	5511.11	5469.74	1719.08	560.67	724.031	5308.19	1221.56	1.40729	0.45898	0.592711	4.34542	0.00739646	0.000832624	0.0018389	PG011496(FORWARD)	AY810593.1	AAX26482.2	K01697	GO:0003824;GO:0008152;GO:0030170	cysteine synthase
>gi|226480719|emb|FN317727.1| Schistosoma japonicum isolate Anhui full length mRNA clone SJFCE1749|FSE001-P00022-G12, complete sequence	Dynein light chain 1, axonemal, partial	√	[23]	241.562	230.718	157.245	1144.26	1142.98	1965.71	1482.95	1355.59	1277.07	5087.69	6737.04	6325.28	209.842	1417.65	1371.87	6050	1394.76	0.15045	1.01641	0.983589	4.33767	0.00371917	0.00562739	0.00665694	Sja_S53122187(FORWARD)	FN317727	CAX73457.1	K10411	GO:0005515	"isolate Anhui full length mRNA clone SJFCE1749|FSE001-P00022-G12, complete sequence"
>gi|226479151|emb|FN317340.1| Schistosoma japonicum isolate Anhui full length mRNA clone SJFCE1047|FSE_174_30_F04, complete sequence	Zinc finger protein 710			293.692	441.671	260.436	350.96	441.036	411.461	172.103	165.746	160.975	1342.84	2003.8	1411.9	331.933	401.152	166.275	1586.18	366.543	0.905578	1.09442	0.453629	4.32741	0.00763107	0.0122386	0.010625	CNUS0000105030.1(FORWARD)	FN317340.1	CAX73071.1	K10512	GO:0003677;GO:0005634;GO:0006350;GO:0006355;GO:0008270;GO:0005622	Zinc finger protein 710
>gi|60687599|gb|AY914912.1| Schistosoma japonicum SJCHGC00376 protein mRNA, complete cds	hypothetical protein			1667.15	1636.41	2280.01	4323.12	7452.54	5634.73	13966.2	6633.23	6369.26	18514.6	35032.7	42238.1	1861.19	5803.46	8989.57	31928.5	7396.52	0.251631	0.784621	1.21538	4.31669	0.0242614	0.0284297	0.0679124	PG007708(FORWARD)	AY914912.1	AAX30133.1	NA	NA	hypothetical protein
>gi|257205771|emb|FN326813.1| Schistosoma japonicum isolate Anhui full length mRNA clone SJFCE4704|FSE001-P00004-L12, complete sequence	tubulin polyglutamylase TTLL7			36.4319	28.881	27.4608	161.113	239.023	220.817	190.323	167.874	180.914	840.153	815.956	846.548	30.9246	206.984	179.704	834.219	193.344	0.159946	1.07055	0.92945	4.31469	6.61927e-05	0.00110123	3.63649e-05	PG007143(FORWARD)	FN326813	CAX82537.1	K01932	GO:0004835;GO:0006464	"isolate Anhui full length mRNA clone SJFCE4704|FSE001-P00004-L12, complete sequence"
>gi|56758751|gb|AY815784.1| Schistosoma japonicum SJCHGC03180 protein mRNA, complete cds	hypothetical protein			227.17	220.381	199.242	127.256	213.192	231.807	597.833	579.764	668.872	462.824	2361.16	2478.8	215.597	190.752	615.49	1767.59	415.544	0.518832	0.459041	1.48117	4.25369	0.0714144	0.0632299	0.107666	PG006956(FORWARD)	AY815784.1	AAW27516.1	NA	NA	hypothetical protein
>gi|226470837|emb|FN321126.1| Schistosoma japonicum isolate Anhui full length mRNA clone SJFCE3730.010|FSE001-P00019-E20, complete sequence	hypothetical protein			5581.5	4989.19	2859.13	188.822	158.168	248.081	321.772	250.799	412.335	9716.86	10679.2	10057.9	4476.6	198.357	328.302	10151.3	2402.45	1.86335	0.0825642	0.136653	4.2254	0.011718	0.000440045	0.000501138	CNUS0000101032.1(FORWARD)	FN321126.1	CAX76852.1	NA	NA	hypothetical protein
>gi|226485748|emb|FN319567.1| Schistosoma japonicum isolate Anhui full length mRNA clone SJFCE3331.005|FSE001-P00009-O12, complete sequence	putative rad50 subfamily member			289.754	281.984	180.168	30.7374	33.5039	52.3234	30.7311	30.3881	36.7693	599.895	598.18	589.588	250.635	38.8549	32.6295	595.888	144.745	1.73156	0.268437	0.225427	4.11681	0.00427521	0.000160049	4.3181e-05	Sja_S53120136(FORWARD)	FN319567	CAX75294.1	NA	GO:0006508;GO:0005515;GO:0008237;GO:0008233;GO:0005576;GO:0008270;GO:0009405	"isolate Anhui full length mRNA clone SJFCE3331.005|FSE001-P00009-O12, complete sequence"
>gi|56753711|gb|AY813321.1| Schistosoma japonicum SJCHGC05709 protein mRNA, complete cds	AANH_like superfamily member			178.377	211.296	156.859	1466.97	1613.53	2274.44	4126.24	3127.2	3315.56	9064.05	10759.7	12838.9	182.178	1784.98	3523	10887.5	2653.99	0.0686429	0.672565	1.32743	4.10233	0.00518492	0.00437277	0.0155614	PG007310(FORWARD)	AY813321	AAW25053.1	K09285	GO:0006950;GO:0005737	"SJCHGC05709 protein mRNA, complete cds"
>gi|56758995|gb|AY815906.1| Schistosoma japonicum SJCHGC01911 protein mRNA, complete cds	hypothetical protein			5537.37	4553.72	3922.01	2085.01	2261.65	2563.85	1979.86	889.065	1555.45	12769	17523.7	12568.2	4671.03	2303.5	1474.79	14287	3487.27	1.33945	0.660546	0.422908	4.09689	0.0153704	0.00922857	0.01078	PG007173(FORWARD)	AY815906	AAW27638.1	NA	NA	"SJCHGC01911 protein mRNA, complete cds"
>gi|60596176|gb|AY808749.1| Schistosoma japonicum SJCHGC08370 protein mRNA, partial cds	hypothetical protein			42.2464	46.5621	21.5506	169.889	214.669	268.707	214.39	239.727	195.726	973.11	791.114	894.125	36.7864	217.755	216.614	886.116	217.185	0.169378	1.00263	0.997373	4.08001	0.00208551	0.00522974	0.00417593	CNUS0000101182.1(FORWARD)	AY808749.1	AAX24638.2	NA	NA	SJCHGC08370 protein
>gi|226481620|emb|FN317979.1| Schistosoma japonicum isolate Anhui full length mRNA clone SJFCE2121.001|FSE_063_43_C06, complete sequence	C-type lectin (CTL)/CCP domain-containing protein			2001.39	2662.05	1713.9	10.9903	15.1942	13.4727	9.8691	13.3214	18.2263	3568.51	5262.4	4224.34	2125.78	13.2191	13.8056	4351.75	1069.79	1.9871	0.0123567	0.0129049	4.06785	0.0106673	0.00630681	0.00632081	Sja_S53121737(FORWARD)	FN317979	CAX73708.1	NA	GO:0016020;GO:0016021	"isolate Anhui full length mRNA clone SJFCE2121.001|FSE_063_43_C06, complete sequence"
>gi|56757084|gb|AY814982.1| Schistosoma japonicum SJCHGC07919 protein mRNA, complete cds	putative insulin-like protein			20.2519	23.033	13.7913	3178.69	2771.52	4197.65	287.179	437.277	495.27	7942.46	7736.39	7359.9	19.0254	3382.62	406.576	7679.58	1894.6	0.0100419	1.7854	0.214597	4.05341	0.000241404	0.00858189	0.000493283	PG007057(FORWARD)	AY814982.1	AAW26714.1	NA	GO:0005179;GO:0005576	SJCHGC07919 protein
>gi|60689910|gb|AY915264.1| Schistosoma japonicum SJCHGC03956 protein mRNA, partial cds	sperm-associated antigen 16 protein			43.7609	39.9663	36.4285	263.834	273.409	309.523	304.096	225.037	286.026	1096.81	1286.93	978.696	40.0519	282.255	271.72	1120.81	276.987	0.144598	1.01902	0.980982	4.04644	0.00335973	0.00688669	0.00822226	CNUS0000104710.1(FORWARD)	AY915264.1	ABA40814.1	NA	GO:0005737	hypothetical protein
>gi|226488820|emb|FN319032.1| Schistosoma japonicum isolate Anhui full length mRNA clone SJFCE3071.003|FSE001-P00005-J16, complete sequence	Sphingosine kinase 2			11.9148	13.7335	26.1267	449.946	446.922	376.023	1378.12	553.518	1551.93	2198.91	3563.16	3846	17.2583	424.297	1161.19	3202.69	792.744	0.0217704	0.535226	1.46477	4.04001	0.012125	0.0169344	0.0434213	PG006697(FORWARD)	FN319032.1	CAX74760.1	NA	NA	Sphingosine kinase 2
>gi|226478881|emb|FN317205.1| Schistosoma japonicum isolate Anhui full length mRNA clone SJFCE0771|FSE_074_65_A09, complete sequence	fucosyltransferase 8 (alpha (1,6) fucosyltransferase)			50.4413	76.0359	77.8479	345.42	407.551	755.632	577.413	476.503	413.85	1603.82	2253.41	2119.73	68.1084	502.868	489.255	1992.32	496.062	0.137298	1.01372	0.98628	4.01628	0.00477972	0.00720821	0.0122022	CNUS0000095736.1(FORWARD)	FN317205.1	CAX72936.1	K13173	NA	Coiled-coil domain-containing protein 19
>gi|226486723|emb|FN318711.1| Schistosoma japonicum isolate Anhui full length mRNA clone SJFCE2855.002|FSE001-P00018-B15, complete sequence	Ribonuclease T2 domain containing protein			40.8298	104.356	30.5533	91.5266	122.056	180.649	2845.08	6621.81	4517.02	7716.75	10259.3	10846.5	58.5796	131.411	4661.3	9607.53	2396.36	0.0244453	0.0548377	1.94516	4.00922	0.00493494	0.00482763	0.011929	Sja_S53119989(FORWARD)	FN318711	CAX74439.1	K01172	GO:0004521;GO:0003723;GO:0005576;GO:0033897	"isolate Anhui full length mRNA clone SJFCE2855.002|FSE001-P00018-B15, complete sequence"
>gi|257205987|emb|FN326921.1| Schistosoma japonicum isolate Anhui full length mRNA clone SJFCE4926|FSE001-P00014-E05, complete sequence	hypothetical protein			51.2011	16.4815	32.6302	111.896	115.766	114.427	112.275	11.1826	70.9263	389.853	343.204	340.498	33.4376	114.03	64.7948	357.852	89.4123	0.373971	1.27533	0.724674	4.00226	0.000381099	0.00243352	0.00222589	PG007713(FORWARD)	FN326921	CAX82645.1	NA	NA	"isolate Anhui full length mRNA clone SJFCE4926|FSE001-P00014-E05, complete sequence"
>gi|226480079|emb|FN317606.1| Schistosoma japonicum isolate Anhui full length mRNA clone SJFCE1537|FSE001-P00013-L13, complete sequence	Ropporin-1-like protein			129.325	128.651	122.385	506.288	428.075	824.412	685.673	512.965	585.563	2520.56	2272.21	2284.19	126.787	586.259	594.734	2358.99	590.496	0.214713	0.992824	1.00718	3.99492	0.000636093	0.00422531	0.000249389	PG012103(FORWARD)	FN317606.1	CAX73336.1	NA	GO:0007165;GO:0008603	hypothetical protein
>gi|226485682|emb|FN319533.1| Schistosoma japonicum isolate Anhui full length mRNA clone SJFCE3320.001|FSE001-P00013-I16, complete sequence	Uncharacterized protein C5orf49-like protein			639.424	707.651	477.674	766.779	788.841	1237.64	1062.36	951.752	825.203	3159.72	4043.5	4042.14	608.25	931.088	946.437	3748.46	938.762	0.647927	0.991825	1.00818	3.99298	0.00501573	0.0038555	0.00780203	CNUS0000097303.1(FORWARD)	FN319533.1	CAX75261.1	NA	GO:0005737	hypothetical protein
>gi|56759365|gb|AY816091.1| Schistosoma japonicum SJCHGC09021 protein mRNA, complete cds	ropporin-1-like protein			343.046	211.023	235.173	1433.27	907.452	1409.44	1220.95	1107.85	1082.45	6621.08	3991.06	3668.82	263.08	1250.05	1137.08	4760.32	1193.57	0.220415	1.04733	0.952675	3.98831	0.0187382	0.028256	0.0278338	Sja_S23872324(FORWARD)	AY816091	AAX26631.2	NA	NA	"SJCHGC09021 protein mRNA, complete cds"
>gi|226481602|emb|FN317970.1| Schistosoma japonicum isolate Anhui full length mRNA clone SJFCE2107.002|FSE_037_23_G03, complete sequence	PC3-like endoprotease variant A			369.108	494.942	285.782	581.557	451.314	273.934	434.913	416.035	468.362	1857.73	1964.45	1407.19	383.277	435.602	439.77	1743.13	437.686	0.875691	0.995238	1.00476	3.98259	0.00380734	0.00355082	0.00986488	PG010413(FORWARD)	FN317970.1	CAX73699.1	K01349	GO:0004252;GO:0006508	Furin-1 precursor
>gi|226479247|emb|FN317388.1| Schistosoma japonicum isolate Anhui full length mRNA clone SJFCE1142|FSE_213_86_F11, complete sequence	Coiled-coil domain-containing protein 65			205.542	205.071	172.333	1218.45	1976.16	2773.88	2227.79	2164.73	1932.47	7582.42	8790.92	8071.61	194.316	1989.5	2108.33	8148.32	2048.91	0.0948384	0.971001	1.029	3.9769	0.000965718	0.00264555	0.00186982	Sja_S53122923(FORWARD)	FN317388	CAX73119.1	K09291	NA	"isolate Anhui full length mRNA clone SJFCE1142|FSE_213_86_F11, complete sequence"
>gi|226487597|emb|FN318941.1| Schistosoma japonicum isolate Anhui full length mRNA clone SJFCE3010.002|FSE001-P00034-J03, complete sequence	hypothetical protein			2299.42	2176.23	1293.26	336.414	313.899	347.179	196.208	180.748	295.907	5146.18	5350.62	2815.47	1922.97	332.497	224.288	4437.42	1127.73	1.70516	0.294837	0.198883	3.93481	0.0190286	0.0188727	0.019152	Sja_S53119553(FORWARD)	FN318941	CAX74669.1	NA	NA	"isolate Anhui full length mRNA clone SJFCE3010.002|FSE001-P00034-J03, complete sequence"
>gi|60599327|gb|AY810320.1| Schistosoma japonicum SJCHGC09062 protein mRNA, partial cds	similar to egg protein CP391S	√	[14]	481.661	511.151	325.052	197.519	198.313	233.18	975.441	488.851	368.543	1500.27	2352.75	2320.62	439.288	209.671	610.945	2057.88	525.117	0.836554	0.399285	1.16345	3.9189	0.0166795	0.0105958	0.0442637	Sja_S24185276(FORWARD)	AY810320	AAX26209.2	NA	NA	"SJCHGC09062 protein mRNA, partial cds"
>gi|226480027|emb|FN317579.1| Schistosoma japonicum isolate Anhui full length mRNA clone SJFCE1480|FSE001-P00010-J06, complete sequence	Intraflagellar transport 74 homolog			935.607	1106.11	851.085	2302.18	1616.13	2020.32	1357.64	1159.33	1138.63	6639.94	6545.42	5605.65	964.267	1979.54	1218.53	6263.67	1599.04	0.60303	1.23796	0.76204	3.91716	0.0014194	0.00406984	0.00165074	CNUS0000097988.1(FORWARD)	FN317579.1	CAX73310.1	K10352	GO:0005515;GO:0005524;GO:0005737	Intraflagellar transport 74 homolog
>gi|226481608|emb|FN317973.1| Schistosoma japonicum isolate Anhui full length mRNA clone SJFCE2115.002|FSE001-P00006-K09, complete sequence	Protein pitchfork			489.556	369.893	271.906	1029.17	734.758	1296.05	694.887	685.319	675.383	4711.31	2516.68	2787.89	377.118	1019.99	685.197	3338.63	852.596	0.442318	1.19634	0.80366	3.91584	0.0217736	0.038836	0.0304284	Sja_S53121743(FORWARD)	FN317973	CAX73702.1	NA	NA	"isolate Anhui full length mRNA clone SJFCE2115.002|FSE001-P00006-K09, complete sequence"
>gi|226481624|emb|FN317981.1| Schistosoma japonicum isolate Anhui full length mRNA clone SJFCE2122.001|FSE001-P00013-D12, complete sequence	CENP-L domain containing protein			478.18	366.193	735.387	2291.45	2482.21	3142.74	2042.52	1988.57	2483.65	7804.1	9903.7	10531.6	526.587	2638.8	2171.58	9413.15	2405.19	0.218938	1.09713	0.902873	3.91368	0.00384568	0.00428126	0.00515428	PG009867(FORWARD)	FN317981.1	CAX73710.1	NA	NA	hypothetical protein
>gi|226483486|emb|FN318315.1| Schistosoma japonicum isolate Anhui full length mRNA clone SJFCE2459.001|FSE001-P00034-H06, complete sequence	Outer dense fiber protein 3-B	√	[14]	4788.27	4390.61	3086.59	5200.93	3680.96	4339.98	10440.5	8873.79	11133.3	30909.1	27613.7	26284.1	4088.49	4407.29	10149.2	28269	7278.26	0.56174	0.605542	1.39446	3.88403	0.000803014	0.00103467	0.00369379	Sja_S53121003(FORWARD)	FN318315	CAX74044.1	NA	GO:0005737	"isolate Anhui full length mRNA clone SJFCE2459.001|FSE001-P00034-H06, complete sequence"
>gi|56755230|gb|AY814063.1| Schistosoma japonicum SJCHGC00668 protein mRNA, complete cds	Major facilitator superfamily domain-containing protein	√	[14]	251.531	195.512	148.519	610.361	1063.82	1093.15	960.034	940.858	884.444	3693.89	3563.54	3504	198.521	922.444	928.445	3587.15	925.445	0.214514	0.996757	1.00324	3.87613	3.2002e-05	0.00310523	9.99172e-05	PG007412(FORWARD)	AY814063.1	AAW25795.1	NA	NA	hypothetical protein
>gi|60690853|gb|AY915311.1| Schistosoma japonicum SJCHGC04575 protein mRNA, complete cds	Dynein light chain 2, cytoplasmic	√	[23]	18.3782	24.6083	33.8194	284.778	357.429	637.371	143.096	146.207	95.0193	1190.77	896.472	1123.38	25.602	426.526	128.107	1070.21	277.317	0.0923203	1.53805	0.461954	3.85915	0.00364004	0.0198	0.00512063	CNUS0000097839.1(FORWARD)	AY915311.1	AAX30532.1	K10418	GO:0005874;GO:0030286;GO:0003777;GO:0007017;GO:0005737	SJCHGC04575 protein
>gi|226479113|emb|FN317321.1| Schistosoma japonicum isolate Anhui full length mRNA clone SJFCE1007|FSE_160_76_D10, complete sequence	Dynein intermediate chain 3, ciliary			1198.39	992.622	1317.99	1815.15	1713.7	1612.98	1304.82	982.416	1007.76	4671.42	5976.06	5985.95	1169.67	1713.94	1098.33	5544.48	1441.8	0.811253	1.18875	0.761775	3.84551	0.00543779	0.00792827	0.00721067	Sja_S53122990(FORWARD)	FN317321	CAX73052.1	K11143	GO:0005874	"isolate Anhui full length mRNA clone SJFCE1007|FSE_160_76_D10, complete sequence"
>gi|60598876|gb|AY810098.1| Schistosoma japonicum SJCHGC07402 protein mRNA, partial cds	Dynein regulatory complex protein 1			114.238	108.541	107.743	368.43	492.817	550.076	569.459	456.084	589.061	1741.12	2006.33	2017.4	110.174	470.441	538.201	1921.62	504.321	0.21846	0.93282	1.06718	3.8103	0.00129435	0.000407348	0.00322082	PG007989(FORWARD)	AY810098.1	AAX25987.2	K02413	GO:0005737	hypothetical protein
>gi|226478763|emb|FN317146.1| Schistosoma japonicum isolate Anhui full length mRNA clone SJFCE0657|FSE_039_58_B08, complete sequence	hypothetical protein			633.317	378.237	564.779	3389.42	2126.77	3157.5	3660.95	2836.45	2712.77	12236.2	10992.2	10678.2	525.444	2891.23	3070.06	11302.2	2980.64	0.176285	0.970002	1.03	3.79186	0.000822442	0.00139489	0.000239257	Sja_S53123165(FORWARD)	FN317146	CAX72877.1	NA	NA	"isolate Anhui full length mRNA clone SJFCE0657|FSE_039_58_B08, complete sequence"
>gi|226482671|emb|FN318206.1| Schistosoma japonicum isolate Anhui full length mRNA clone SJFCE2357.001|FSE001-P00017-P13, complete sequence	TNF receptor-associated factor			1565.59	1911.14	1017.63	33.304	32.3641	27.1364	54.3038	104.569	109.36	3076.91	2726.33	3148.93	1498.12	30.9348	89.4111	2984.05	793.766	1.88736	0.0389722	0.112642	3.75936	0.0298254	0.000988912	0.00110863	Sja_S53121311(FORWARD)	FN318206	CAX73935.1	K09848	GO:0005515;GO:0008270;GO:0005737;GO:0006512;GO:0016874	"isolate Anhui full length mRNA clone SJFCE2357.001|FSE001-P00017-P13, complete sequence"
>gi|60605319|gb|AY812428.1| Schistosoma japonicum SJCHGC08950 protein mRNA, partial cds	ankyrin repeats containing protein			117.957	171.929	91.3749	39.1319	51.4894	61.7045	99.3195	162.886	145.202	321.749	528.465	615.258	127.087	50.7753	135.802	488.491	131.445	0.966849	0.386286	1.03315	3.71632	0.0298125	0.0161517	0.0195034	CNUS0000099361.1(FORWARD)	AY812428.1	AAX28317.2	NA	NA	hypothetical protein
>gi|60596921|gb|AY809121.1| Schistosoma japonicum SJCHGC08345 protein mRNA, partial cds	Coiled-coil domain-containing protein 170			328.887	216.907	169.274	492.025	616.427	691.877	509.106	411.291	528.638	2030.11	2111.46	1887.05	238.356	600.11	483.012	2009.54	541.561	0.440128	1.10811	0.891888	3.71064	0.000608964	0.00290217	0.00207705	PG009602(FORWARD)	AY809121.1	AAX25010.2	K14000	NA	DNA double-strand break repair rad50 ATPase
>gi|60601263|gb|AY811200.1| Schistosoma japonicum SJCHGC03841 protein mRNA, partial cds	Coiled-coil domain-containing protein 37			985.447	741.423	720.968	2101.27	2380.31	2146.87	1503.03	1154.55	1469.08	7095.92	6110.43	6698.36	815.946	2209.49	1375.55	6634.9	1792.52	0.455195	1.23261	0.767386	3.70144	0.000767417	0.00346707	0.00061418	Sja_S24184396(FORWARD)	AY811200	AAX27089.2	NA	NA	"SJCHGC03841 protein mRNA, partial cds"
>gi|226479983|emb|FN317557.1| Schistosoma japonicum isolate Anhui full length mRNA clone SJFCE1440|FSE001-P00008-P18, complete sequence	Gamma-crystallin related domain-containing protein			3065.85	1848.5	1983.02	2259.36	1726.56	2828.95	1510.79	1643.75	1527.79	9536.49	7514.54	8307.75	2299.12	2271.63	1560.78	8452.93	2285.37	1.00602	0.993985	0.682941	3.69871	0.000806787	0.00398468	0.00405643	CNUS0000102269.1(FORWARD)	FN317557.1	CAX73271.1	NA	GO:0005634	Meiosis expressed protein 1
>gi|226479949|emb|FN317540.1| Schistosoma japonicum isolate Anhui full length mRNA clone SJFCE1402|FSE001-P00007-F10, complete sequence	Meiosis expressed protein 1			3065.85	1848.5	1983.02	2259.36	1726.56	2828.95	1510.79	1643.75	1527.79	9536.49	7514.54	8307.75	2299.12	2271.63	1560.78	8452.93	2285.37	1.00602	0.993985	0.682941	3.69871	0.000806787	0.00398468	0.00405643	CNUS0000102269.1(FORWARD)	FN317540.1	CAX73271.1	NA	GO:0005634	Meiosis expressed protein 1
>gi|226481524|emb|FN317931.1| Schistosoma japonicum isolate Anhui full length mRNA clone SJFCE2070.002|FSE_175_37_E05, complete sequence	Sperm surface protein Sp17			431.744	716.202	291.503	278.059	393.964	588.222	268.485	318.3	275.288	456.577	2706.6	1818.58	479.816	420.082	287.358	1660.59	449.949	1.06638	0.933621	0.638645	3.69061	0.0924104	0.0908382	0.0826835	CNUS0000096389.1(FORWARD)	FN317931.1	CAX73660.1	K08834	GO:0005634;GO:0005524;GO:0003774;GO:0005737;GO:0003779;GO:0051301;GO:0016459;GO:0005516;GO:0007049	Sperm surface protein Sp17
>gi|56755070|gb|AY813983.1| Schistosoma japonicum SJCHGC07575 protein mRNA, complete cds	WD repeat-containing protein 63			692.311	406.561	336.543	1008.94	614.153	720.739	794.964	657.249	728.999	3882.81	2043.59	2390.79	478.472	781.278	727.071	2772.4	754.174	0.634431	1.03594	0.964062	3.67607	0.0192961	0.0234226	0.030247	PG007390(FORWARD)	AY813983	AAW25715.1	K11143	GO:0005515	"SJCHGC07575 protein mRNA, complete cds"
>gi|226487419|emb|FN318852.1| Schistosoma japonicum isolate Anhui full length mRNA clone SJFCE2956.001|FSE001-P00021-C04, complete sequence	similar to Immunogenic miracidial antigen 8I	√	[7]	3790.59	4528.95	2235.73	2031.97	994.706	1468.44	6735.4	5853.73	4741.58	12802.4	19238.7	18986.2	3518.42	1498.37	5776.9	17009.1	4647.66	0.75703	0.322393	1.24297	3.65971	0.0141103	0.0113664	0.0247157	Sja_S53119642(FORWARD)	FN318852	CAX74580.1	NA	NA	"isolate Anhui full length mRNA clone SJFCE2956.001|FSE001-P00021-C04, complete sequence"
>gi|60600174|gb|AY810742.1| Schistosoma japonicum SJCHGC08267 protein mRNA, partial cds	Dynein intermediate chain 3, ciliary			1707.47	1445.09	2163.48	2185.01	2765.13	2674.83	1893.51	1469.61	1553.55	6556.36	8485.88	8492.9	1772.01	2541.66	1638.89	7845.04	2156.84	0.82158	1.17842	0.759857	3.63729	0.00555651	0.00383035	0.00756121	PG002480(FORWARD)	AY810742.1	AAX26631.2	K11143	GO:0005515	dynein-associated protein
>gi|60599848|gb|AY810579.1| Schistosoma japonicum SJCHGC04325 protein mRNA, partial cds	Coiled-coil domain-containing protein 37			236.5	323.94	306.188	919.129	812.603	1014.74	795.327	478.642	636.172	2718.06	2860.05	2834.93	288.876	915.489	636.714	2804.35	776.101	0.372214	1.1796	0.8204	3.61338	2.30694e-05	0.000884069	0.00188071	CNUS0000102497.1(FORWARD)	AY810579.1	ABA40340.1	NA	NA	serine/threonine protein kinase
>gi|60699368|gb|AY915786.1| Schistosoma japonicum SJCHGC09710 protein mRNA, complete cds	hypothetical protein			841.071	773.583	601.578	3560.84	3050.65	3496.78	4301.74	2952.87	2453.62	12692	11914.7	10666.7	738.744	3369.42	3236.08	11757.8	3302.75	0.223675	1.02019	0.979813	3.56	0.0011061	0.00265844	0.000351107	Sja_S24182927(FORWARD)	AY915786	AAX31007.1	NA	NA	"SJCHGC09710 protein mRNA, complete cds"
>gi|257206293|emb|FN327074.1| Schistosoma japonicum isolate Anhui full length mRNA clone SJFCE5204|FSE001-P00024-G21, complete sequence	Large neutral amino acids transporter small subunit 2			9.8304	6.802	8.1734	7.6034	7.8587	7.6738	2027.37	2154.35	2261.78	5445.22	2486.15	3466.12	8.2686	7.71197	2147.83	3799.16	1078.05	0.00766995	0.00715362	1.99233	3.5241	0.0243911	0.0244332	0.107008	PG007429(FORWARD)	FN327074	CAX82798.1	K10088	GO:0006865;GO:0016021;GO:0005886;GO:0015171;GO:0006865;GO:0016021;GO:0005886;GO:0015171	"isolate Anhui full length mRNA clone SJFCE5204|FSE001-P00024-G21, complete sequence"
>gi|60605065|gb|AY812301.1| Schistosoma japonicum SJCHGC07626 protein mRNA, partial cds	Coiled-coil domain-containing protein 113			467.415	371.404	556.055	1723.86	1734.47	2640.8	1199.87	911.808	975.828	5419.14	5233.54	5505.47	464.958	2033.05	1029.17	5386.05	1531.11	0.303674	1.32783	0.672173	3.51775	1.79481e-05	0.00277086	0.000219443	CNUS0000101420.1(FORWARD)	AY812301.1	AAX28190.2	NA	NA	SJCHGC07626 protein
>gi|226487695|emb|FN318990.1| Schistosoma japonicum isolate Anhui full length mRNA clone SJFCE3039.003|FSE001-P00026-L20, complete sequence	hypothetical protein			8979.68	8238.49	4935.83	43.7093	31.0833	31.4679	397.07	210.809	153.102	10787.8	15540	13956.7	7384.67	35.4202	253.66	13428.2	3819.16	1.93358	0.00927433	0.0664178	3.516	0.0543987	0.00538346	0.00602891	PG006967(FORWARD)	FN318990	CAX74718.1	NA	NA	"isolate Anhui full length mRNA clone SJFCE3039.003|FSE001-P00026-L20, complete sequence"
>gi|226481450|emb|FN317894.1| Schistosoma japonicum isolate Anhui full length mRNA clone SJFCE2037.001|FSE001-P00020-I09, complete sequence	Coiled-coil domain-containing protein 87			263.606	256.545	284.922	692.533	1116.74	1334.07	664.806	709.307	677.385	2048.67	3523.62	3543.8	268.357	1047.78	683.833	3038.7	865.807	0.309951	1.21018	0.789821	3.50967	0.0150987	0.0126211	0.020005	Sja_S53121822(FORWARD)	FN317894	CAX73623.1	NA	NA	"isolate Anhui full length mRNA clone SJFCE2037.001|FSE001-P00020-I09, complete sequence"
>gi|60692571|gb|AY915413.1| Schistosoma japonicum SJCHGC06195 protein mRNA, partial cds	Peptidyl-prolyl cis-trans isomerase-like 6			2033.2	1301.42	1199.59	4097.45	3152.47	4550.1	2353.56	2209.62	2560.13	13022.9	9888.77	10134.1	1511.4	3933.34	2374.44	11015.2	3153.89	0.479219	1.24714	0.75286	3.49258	0.00308212	0.00930717	0.0067557	Sja_S24183300(FORWARD)	AY915413	AAX30634.2	K01802	GO:0006457;GO:0003755;GO:0042277;GO:0005737	"SJCHGC06195 protein mRNA, partial cds"
>gi|257206549|emb|FN327179.1| Schistosoma japonicum isolate Anhui full length mRNA clone SJFCE5384|FSE001-P00030-E20, complete sequence	hypothetical protein			235.036	466.495	214.174	40.996	50.4288	60.9754	15.7149	24.6083	29.9952	566.151	676.4	614.289	305.235	50.8001	23.4395	618.947	178.018	1.71463	0.285365	0.131669	3.47689	0.0149994	0.00139135	0.00124665	PG007140(FORWARD)	FN327179.1	CAX82903.1	NA	NA	"Schistosoma japonicum isolate Anhui full length mRNA clone SJFCE5384|FSE001-P00030-E20, complete sequence"
>gi|56753614|gb|AY813278.1| Schistosoma japonicum SJCHGC05042 protein mRNA, complete cds	Trichoplein			1484.58	1397.46	1010.35	3111.15	3737.82	4948.63	4384.55	4086.11	4054.57	13384.9	14557.3	13798.5	1297.46	3932.53	4175.07	13913.6	4053.8	0.32006	0.970085	1.02992	3.43223	0.000437939	0.00172107	0.000947759	PG007573(FORWARD)	AY813278.1	AAW25010.1	K13173	GO:0005737	hypothetical protein
>gi|56756640|gb|AY814761.1| Schistosoma japonicum SJCHGC03445 protein mRNA, complete cds	hypothetical protein			996.872	952.923	932.49	1687.81	1870.85	2212.64	1481.45	1410.2	1266.42	5549.23	5884.58	5595.03	960.762	1923.77	1386.02	5676.28	1654.9	0.580558	1.16247	0.837528	3.42999	0.000285116	0.00127975	0.000383803	PG007495(FORWARD)	AY814761	AAW26493.1	NA	NA	"SJCHGC03445 protein mRNA, complete cds"
>gi|226483408|emb|FN318276.1| Schistosoma japonicum isolate Anhui full length mRNA clone SJFCE2417.002|FSE_138_89_A12, complete sequence	glycine receptor subunit			772.675	1066.81	902.125	2084.95	2049.14	1264.48	769.796	808.485	765.082	3625	5574.69	4674.85	913.871	1799.52	781.121	4624.84	1356.7	0.6736	1.3264	0.575752	3.4089	0.00812496	0.024079	0.0100263	CNUS0000102851.1(FORWARD)	FN318276.1	CAX74005.1	K05273	GO:0030054;GO:0006811;GO:0004889;GO:0016021;GO:0005886;GO:0045202;GO:0030594;GO:0045211	"glycine receptor, alpha 1"
>gi|60605627|gb|AY812472.1| Schistosoma japonicum SJCHGC03957 protein mRNA, partial cds	Sperm-associated antigen 16 protein			254.89	210.335	161.331	953.235	1019.15	1255.36	706.82	818.546	965.876	3182.81	3186.21	3378.11	208.852	1075.92	830.414	3249.04	953.165	0.219114	1.12878	0.871217	3.40869	0.000431544	0.00010162	8.44301e-05	CNUS0000104709.1(FORWARD)	AY812472.1	AAX28361.2	K12862	GO:0005856;GO:0006810;GO:0005874;GO:0005737	hypothetical protein
>gi|56755316|gb|AY814106.1| Schistosoma japonicum SJCHGC04427 protein mRNA, complete cds	Glycoprotein 3-alpha-L-fucosyltransferase A			1001.35	957.273	767.876	903.223	755.2	571.757	1212.49	1454.43	1123.79	3454.52	4335.38	3215.01	908.832	743.393	1263.57	3668.3	1086.2	0.836708	0.684398	1.16329	3.37719	0.00616668	0.00619776	0.00499036	PG007557(FORWARD)	AY814106	AAW25838.1	K00753	GO:0016020;GO:0006486;GO:0008417;GO:0018392;GO:0005794;GO:0016021	"SJCHGC04427 protein mRNA, complete cds"
>gi|257206503|emb|FN327156.1| Schistosoma japonicum isolate Anhui full length mRNA clone SJFCE5355|FSE001-P00029-E16, complete sequence	Endothelin-converting enzyme			407.75	430.954	354.873	530.409	275.198	351.398	217.185	314.708	251.033	1914.99	971.886	1074.89	397.859	385.668	260.975	1320.59	391.764	1.01556	0.984441	0.666154	3.37088	0.044873	0.0266555	0.040781	PG007552(FORWARD)	FN327156.1	CAX82880.1	K08635	GO:0004222;GO:0006508;GO:0008237	endothelin converting enzyme 2
>gi|257216469|emb|FN326716.1| Schistosoma japonicum isolate Anhui full length mRNA clone SJFCE4483|FSE_152_80_H10, complete sequence	Vesicular acetylcholine transporter			395.793	486.601	461.368	431.764	431.196	329.341	96.3763	105.481	131.087	992.637	2019.55	1245	447.921	397.434	110.981	1419.06	422.677	1.05972	0.940277	0.262567	3.35732	0.0384391	0.0385302	0.0258312	PG007655(FORWARD)	FN326716	CAX82448.1	K08155	GO:0016020;GO:0031410;GO:0016021;GO:0006836	"isolate Anhui full length mRNA clone SJFCE4483|FSE_152_80_H10, complete sequence"
>gi|60602627|gb|AY811882.1| Schistosoma japonicum SJCHGC08936 protein mRNA, partial cds	Tetratricopeptide repeat protein 6			382.25	274.429	300.247	1048.87	1653.02	1426.43	1143.04	613.181	595.783	3592.35	3688	3584.68	318.975	1376.11	784.001	3621.68	1080.05	0.295332	1.27411	0.725891	3.35324	0.0001619	0.00230943	0.00236275	Sja_S24188311(FORWARD)	AY811882	AAX27771.2	K09667	GO:0005634;GO:0005737;GO:0005488	"SJCHGC08936 protein mRNA, partial cds"
>gi|226485464|emb|FN319424.1| Schistosoma japonicum isolate Anhui full length mRNA clone SJFCE3279.002|FSE001-P00022-O19, complete sequence	hypothetical protein			647.112	785.869	673.907	45.6494	56.944	70.3697	109.913	107.09	199.95	936.394	774.755	2504.7	702.296	57.6544	138.984	1405.28	420.64	1.66959	0.137063	0.330411	3.34082	0.171545	0.0660975	0.0678849	Sja_S53120278(FORWARD)	FN319424	CAX75152.1	NA	NA	"isolate Anhui full length mRNA clone SJFCE3279.002|FSE001-P00022-O19, complete sequence"
>gi|226482479|emb|FN318110.1| Schistosoma japonicum isolate Anhui full length mRNA clone SJFCE2264.002|FSE001-P00007-H22, complete sequence	Rhabdoid tumor deletion region protein 1			1252.44	1683.6	1447.71	1026.53	1268.15	1912.59	2315.62	1310.47	1975.28	4270.61	6054.63	6312.35	1461.25	1402.42	1867.12	5545.86	1664.19	0.878058	0.842708	1.12194	3.33247	0.00888664	0.0061372	0.0258094	PG006068(FORWARD)	FN318110.1	CAX73838.1	NA	GO:0005515;GO:0005488	Rhabdoid tumor deletion region protein 1
>gi|56754085|gb|AY813500.1| Schistosoma japonicum SJCHGC02559 protein mRNA, complete cds	putative mediator of RNA polymerase II transcription subunit 31			294.936	836.787	728.485	1019.25	1150.25	926.783	1249.05	699.875	845.628	3460.24	3196.51	3134.44	620.069	1032.1	931.517	3263.73	981.806	0.63156	1.05122	0.948779	3.32421	0.00480922	0.0013128	0.000666115	PG007605(FORWARD)	AY813500.1	AAW25232.1	NA	NA	hypothetical protein
>gi|56757889|gb|AY815353.1| Schistosoma japonicum SJCHGC04688 protein mRNA, complete cds	hypothetical protein			970.184	1299.97	1101.48	359.619	383.769	607.205	489.163	369.391	364.506	1788.04	3255.35	2784.43	1123.88	450.198	407.687	2609.28	787.038	1.42798	0.572015	0.518001	3.31531	0.0246899	0.0176448	0.0214226	PG007636(FORWARD)	AY815353	AAW27085.1	NA	GO:0006464;GO:0005515;GO:0005622;GO:0005737;GO:0006512;GO:0004842	"SJCHGC04688 protein mRNA, complete cds"
>gi|56752664|gb|AY812814.1| Schistosoma japonicum SJCHGC01425 protein mRNA, complete cds	EF-hand calcium-binding domain-containing protein 2			879.181	452.728	609.22	1630.82	1769.7	2244.05	1714.14	2286.59	1961.47	6974.29	5836.35	6429.15	647.043	1881.52	1987.4	6413.26	1934.46	0.334483	0.972635	1.02737	3.31527	0.000643967	0.00399071	0.00611969	PG007567(FORWARD)	AY812814.1	AAW24546.1	K02183	GO:0005509	SJCHGC01425 protein
>gi|60599036|gb|AY810178.1| Schistosoma japonicum SJCHGC08624 protein mRNA, partial cds	Tektin-2	√	[23]	685.207	789.895	619.276	634.973	973.461	1548.31	1669.05	1675.06	1908.82	3299.72	5442.5	5162.52	698.126	1052.25	1750.98	4634.91	1401.61	0.498087	0.75074	1.24926	3.30684	0.0135614	0.0102534	0.0232066	CNUS0000095862.1(FORWARD)	AY810178.1	AAX26067.2	K11498	GO:0000226;GO:0005874;GO:0005198	tektin related
>gi|226481492|emb|FN317915.1| Schistosoma japonicum isolate Anhui full length mRNA clone SJFCE2057.002|FSE001-P00005-L04, complete sequence	33 kDa inner dynein arm light chain, axonemal			560.226	435.685	512.717	3145.41	2911.2	3982.39	4256.68	4216.49	3614.32	10615.5	12976.8	12514.9	502.876	3346.33	4029.16	12035.7	3687.75	0.136364	0.907419	1.09258	3.2637	0.0021292	0.00371642	0.00522416	PG011680(FORWARD)	FN317915.1	CAX73644.1	K10410	NA	"33 kDa inner dynein arm light chain, axonemal (p33)"
>gi|56753222|gb|AY813089.1| Schistosoma japonicum SJCHGC08433 protein mRNA, complete cds	IQ domain-containing protein G			181.349	159.972	131.143	2556.15	3446.32	4572.57	2973.58	2673.63	3724.84	9255.86	12558.6	10436.2	157.488	3525.01	3124.02	10750.2	3324.51	0.0473718	1.06031	0.939692	3.23362	0.00414333	0.00884425	0.0107412	PG007608(FORWARD)	AY813089.1	AAW24821.1	K10422	NA	DNA double-strand break repair rad50 ATPase
>gi|60597067|gb|AY809194.1| Schistosoma japonicum SJCHGC02993 protein mRNA, partial cds	Leucine-rich repeat-containing protein			31.2601	22.3237	29.9589	408.412	404.802	452.193	322.813	242.875	301.565	1011.9	1242.05	1184.9	27.8476	421.802	289.084	1146.28	355.443	0.078346	1.18669	0.813306	3.22494	0.00202494	0.00429814	0.00547758	PG010382(FORWARD)	AY809194.1	AAX25083.2	K08727	GO:0005515	nalp (nacht leucine rich repeat and pyrin domain containing)-related
>gi|56754448|gb|AY813680.1| Schistosoma japonicum SJCHGC02741 protein mRNA, complete cds	hypothetical protein			5155.61	6344.59	3215.34	2349.25	2964.96	3138.06	4017.68	2003.33	2846.5	11029.2	12645.4	14227.9	4905.18	2817.42	2955.84	12634.2	3930.51	1.24798	0.716809	0.752024	3.21439	0.0212519	0.00251588	0.00945819	PG007538(FORWARD)	AY813680.1	AAW25412.1	NA	NA	hypothetical protein
>gi|226479867|emb|FN317499.1| Schistosoma japonicum isolate Anhui full length mRNA clone SJFCE1335|FSE001-P00004-F07, complete sequence	Glutaredoxin-1			498.735	351.237	395.792	1740.05	1842.2	3046.89	1271.72	1483.26	1330.06	5253.09	6091.86	5716.29	415.254	2209.71	1361.68	5687.08	1785.7	0.232545	1.23745	0.762548	3.18479	0.00146256	0.00840155	0.000898469	Sja_S53122613(FORWARD)	FN317499	CAX73230.1	NA	NA	"isolate Anhui full length mRNA clone SJFCE1335|FSE001-P00004-F07, complete sequence"
>gi|60601155|gb|AY811146.1| Schistosoma japonicum SJCHGC03329 protein mRNA, partial cds	Coiled-coil domain-containing protein 151			1953.39	1474.43	2246.75	4422.97	4234.51	5736.65	2756.32	2146.79	2143.08	10632.5	12127.5	11376.2	1891.52	4798.04	2348.73	11378.7	3573.39	0.529337	1.34272	0.657284	3.18429	0.00196977	0.00520107	0.00231022	CNUS0000102705.1(FORWARD)	AY811146.1	AAX27035.2	K10352	GO:0005524;GO:0005737	DNA double-strand break repair rad50 ATPase
>gi|56753964|gb|AY813443.1| Schistosoma japonicum SJCHGC09024 protein mRNA, complete cds	Outer dynein arm protein 1			999.057	606.054	629.347	3965.97	3729.93	4788.24	4124.57	4784.64	3819.04	13753.8	13384.9	12982.8	744.819	4161.38	4242.75	13373.8	4202.06	0.177251	0.990318	1.00968	3.18267	5.9643e-05	0.0015276	0.000529877	PG007639(FORWARD)	AY813443.1	AAW25175.1	K10696	GO:0005882;GO:0005198	hypothetical protein
>gi|226489614|emb|FN319230.1| Schistosoma japonicum isolate Anhui full length mRNA clone SJFCE3176.004|FSE_210_06_F01, complete sequence	Endothelin-converting enzyme 2			387.614	317.315	154.308	226.851	245.572	186.426	144.722	61.1429	50.4014	777.807	759.322	873.238	286.413	219.616	85.4222	803.456	253.014	1.132	0.867999	0.337618	3.17553	0.0184073	0.00400882	0.00297858	PG007580(FORWARD)	FN319230.1	CAX74957.1	K01415	GO:0004222;GO:0006508;GO:0008237	Endothelin-converting enzyme
>gi|56756259|gb|AY814573.1| Schistosoma japonicum SJCHGC04242 protein mRNA, complete cds	Enolase-like protein ENO4			242.45	232.948	257.703	510.32	678.89	915.643	875.957	766.786	933.542	2199.26	2448.99	2761.09	244.367	701.618	858.762	2469.78	780.19	0.313215	0.899291	1.10071	3.16562	0.00249682	0.000326269	0.00427066	PG007835(FORWARD)	AY814573.1	AAW26305.1	NA	NA	SJCHGC04242 protein
>gi|226482605|emb|FN318173.1| Schistosoma japonicum isolate Anhui full length mRNA clone SJFCE2335.002|FSE_074_14_F02, complete sequence	hypothetical protein			691.387	380.891	255.295	106.761	112.053	146.614	36.3498	27.6412	33.0575	471.344	1059.85	1134.9	442.524	121.809	32.3495	888.698	282.167	1.56831	0.431692	0.114647	3.14955	0.158884	0.031309	0.0279977	Sja_S53121344(FORWARD)	FN318173	CAX73902.1	NA	NA	"isolate Anhui full length mRNA clone SJFCE2335.002|FSE_074_14_F02, complete sequence"
>gi|56754068|gb|AY813493.1| Schistosoma japonicum SJCHGC05733 protein mRNA, complete cds	putative tetraspanin			810.2	570.476	480.665	2185.76	1422.47	2077.92	871.31	713.318	854.507	5177.07	3341.59	4204.09	620.447	1895.38	813.045	4240.92	1354.21	0.458161	1.39962	0.600382	3.13165	0.00799944	0.0095209	0.00975068	PG007442(FORWARD)	AY813493	AAW25225.1	K06537	GO:0016020;GO:0016021	"SJCHGC05733 protein mRNA, complete cds"
>gi|257205627|emb|FN326741.1| Schistosoma japonicum isolate Anhui full length mRNA clone SJFCE4545|FSE_188_08_H01, complete sequence	Two pore calcium channel protein 2			244.238	279.283	306.881	308.731	301.142	194.08	244.369	215.266	236.977	785.774	890.613	882.302	276.801	267.984	232.204	852.897	272.392	1.01618	0.983817	0.85246	3.13113	0.000610583	0.00535178	0.00212355	PG007893(FORWARD)	FN326741	CAX82465.1	K14077	GO:0005216;GO:0006811;GO:0016020;GO:0055085	"isolate Anhui full length mRNA clone SJFCE4545|FSE_188_08_H01, complete sequence"
>gi|60595555|gb|AY808447.1| Schistosoma japonicum SJCHGC08929 protein mRNA, partial cds	Protein PIH1D3			543.989	418.739	454.701	1029.32	1093.25	1515.78	1457.34	1261.52	1235.55	3799.82	4042.38	4037.09	472.476	1212.78	1318.14	3959.76	1265.46	0.373363	0.958373	1.04163	3.12911	0.000555548	0.00101673	0.00159785	CNUS0000099338.1(FORWARD)	AY808447.1	AAX24336.2	K01681	GO:0005856;GO:0005737	twister
>gi|226487741|emb|FN319013.1| Schistosoma japonicum isolate Anhui full length mRNA clone SJFCE3059.001|FSE001-P00011-A18, complete sequence	Ankyrin-3			4035.87	3839.05	2784.84	1752	1849.05	2118.78	1680.34	1729.68	1711.25	9216.65	7787.25	8400.89	3553.25	1906.61	1707.09	8468.26	2729.93	1.30159	0.69841	0.625323	3.102	0.00508481	0.00246347	0.0019951	PG007555(FORWARD)	FN319013.1	CAX74741.1	K10683	GO:0005515	"Ankyrin,domain-containing protein"
>gi|60597357|gb|AY809339.1| Schistosoma japonicum SJCHGC09012 protein mRNA, partial cds	LIM domain-binding protein 1			872.053	1709.25	1006.58	23.68	20.4529	14.7121	25.3751	12.1554	21.6478	1135.94	2182.59	2331.84	1195.96	19.615	19.7261	1883.46	607.845	1.96755	0.0322697	0.0324525	3.09858	0.0841623	0.0194207	0.0194512	Sja_S24186257(FORWARD)	AY809339	AAX25228.2	NA	GO:0016020;GO:0003885;GO:0009055;GO:0009058;GO:0050660	"SJCHGC09012 protein mRNA, partial cds"
>gi|257205633|emb|FN326744.1| Schistosoma japonicum isolate Anhui full length mRNA clone SJFCE4549|FSE_189_47_G06, complete sequence	O(6)-methylguanine-induced apoptosis 2			485.308	438.906	560.868	1131.44	1013.92	1794.57	902.715	889.839	878.308	3351.95	3567.22	3267.59	495.027	1313.31	890.287	3395.59	1101.8	0.44929	1.19197	0.80803	3.08186	0.000894954	0.0113658	0.000612487	PG007513(FORWARD)	FN326744	CAX82468.1	NA	NA	"isolate Anhui full length mRNA clone SJFCE4549|FSE_189_47_G06, complete sequence"
>gi|226487981|emb|FN319930.1| Schistosoma japonicum isolate Anhui full length mRNA clone SJFCE3466.002|FSE001-P00033-P08, complete sequence	hypothetical protein			5726.4	4793.66	5538.93	2030.12	1911.88	2728.93	1765.46	1553.13	1905.06	9562.73	12309.4	13132.5	5353	2223.65	1741.22	11668.2	3788.32	1.41303	0.586974	0.459627	3.08005	0.0182193	0.00504531	0.0057466	PG007765(FORWARD)	FN319930	CAX75656.1	NA	NA	"isolate Anhui full length mRNA clone SJFCE3466.002|FSE001-P00033-P08, complete sequence"
>gi|60597177|gb|AY809249.1| Schistosoma japonicum SJCHGC07250 protein mRNA, partial cds	lisH domain-containing protein ARMC9			1200.52	998.981	901.931	1987.14	2947.9	3290.22	2547.37	2292.5	2061.2	6665.28	8389.93	8027.97	1033.81	2741.75	2300.36	7694.4	2521.06	0.41007	1.08754	0.912458	3.05205	0.00404546	0.00122206	0.00687621	PG006452(FORWARD)	AY809249.1	AAX25138.2	K11853	GO:0005488	hypothetical protein
>gi|60599852|gb|AY810581.1| Schistosoma japonicum SJCHGC07734 protein mRNA, partial cds	NADB_Rossmann superfamily member			297.233	456.188	418.343	124.075	138.337	136.5	146.43	131.124	188.706	752.583	865.152	865.598	390.588	132.97	155.42	827.778	273.004	1.4307	0.487064	0.569296	3.03211	0.000534462	0.00113472	0.00150604	PG010587(FORWARD)	AY810581.1	AAX26470.2	K00968	GO:0016616;GO:0048037;GO:0008152;GO:0051287;GO:0004617;GO:0006564;GO:0055114	SJCHGC07734 protein
>gi|60690530|gb|AY915295.1| Schistosoma japonicum SJCHGC04340 protein mRNA, partial cds	hypothetical protein			363.009	225.509	179.971	939.07	552.442	603.153	319.428	278.358	284.149	1827.26	1204.12	1454.02	256.163	698.222	293.978	1495.13	496.1	0.516353	1.40742	0.592579	3.01377	0.00637785	0.00418985	0.00958655	CNUS0000104508.1(FORWARD)	AY915295.1	ABA40818.1	K07962	GO:0005525;GO:0005622;GO:0006886;GO:0007264	ADP-ribosylation factor-like 13 arl13
>gi|226479039|emb|FN317284.1| Schistosoma japonicum isolate Anhui full length mRNA clone SJFCE0931|FSE_131_81_A11, complete sequence	Rhodopsin-like GPCR superfamily,domain-containing protein			254.325	506.727	551.58	244.125	309.401	185.924	138.355	131.72	180.72	676.284	1451.23	960.495	437.544	246.483	150.265	1029.34	342.014	1.27932	0.720683	0.439354	3.00964	0.0392618	0.0310935	0.0313223	Sja_S53123027(FORWARD)	FN317284	CAX73015.1	K04209	GO:0007186;GO:0001584;GO:0004983;GO:0016021;GO:0005886;GO:0004930	"isolate Anhui full length mRNA clone SJFCE0931|FSE_131_81_A11, complete sequence"
>gi|226486689|emb|FN318694.1| Schistosoma japonicum isolate Anhui full length mRNA clone SJFCE2845.001|FSE_043_32_H04, complete sequence	Carbonic anhydrase			790.438	999.189	951.638	2482.42	2291.92	2942.21	2566.5	1883.75	1527.61	6282.95	7321.82	6963.66	913.755	2572.19	1992.62	6856.15	2282.4	0.400348	1.12696	0.873037	3.00391	0.000828197	0.0038556	0.00681151	Sja_S53120006(FORWARD)	FN318694	CAX74422.1	K01672	GO:0006730;GO:0004089;GO:0008270;GO:0005737	"isolate Anhui full length mRNA clone SJFCE2845.001|FSE_043_32_H04, complete sequence"
>gi|226479117|emb|FN317323.1| Schistosoma japonicum isolate Anhui full length mRNA clone SJFCE1012|FSE_162_37_E05, complete sequence	Alpha-(1,6)-fucosyltransferase			1329.35	1032.18	697.588	374.459	233.742	289.885	66.9846	43.0394	54.5385	2286.95	1773.48	1868.41	1019.71	299.362	54.8542	1976.28	659.534	1.5461	0.453899	0.0831711	2.99648	0.00819531	0.00247073	0.00306778	Sja_S53122988(FORWARD)	FN317323	CAX73054.1	K00717	GO:0016020;GO:0008424;GO:0016757;GO:0005515;GO:0005794;GO:0016021;GO:0033578;GO:0017124	"isolate Anhui full length mRNA clone SJFCE1012|FSE_162_37_E05, complete sequence"
>gi|226484775|emb|FN318568.1| Schistosoma japonicum isolate Anhui full length mRNA clone SJFCE2748.002|FSE_163_28_D04, complete sequence	hypothetical protein			45.0499	77.1945	90.6249	277.782	329.485	418.396	944.52	834.534	884.944	1060.87	2032.23	2393.18	70.9564	341.888	888	1828.76	614.944	0.115387	0.555966	1.44403	2.97386	0.022313	0.0270378	0.0777447	CNUS0000095573.1(FORWARD)	FN318568.1	CAX74297.1	NA	GO:0005515	hypothetical protein
>gi|226478807|emb|FN317168.1| Schistosoma japonicum isolate Anhui full length mRNA clone SJFCE0697|FSE_050_80_H10, complete sequence	hypothetical protein			179.095	231.907	103.725	536.429	468.884	748.414	338.755	150.74	282.752	1097.15	1312.04	1324.36	171.576	584.576	257.416	1244.52	420.996	0.407547	1.38856	0.611445	2.95613	0.00328661	0.00938519	0.00716574	Sja_S53123143(FORWARD)	FN317168	CAX72899.1	NA	NA	"isolate Anhui full length mRNA clone SJFCE0697|FSE_050_80_H10, complete sequence"
>gi|56757955|gb|AY815386.1| Schistosoma japonicum SJCHGC09441 protein mRNA, complete cds	Enkurin			678.067	548.115	731.471	4175.38	4812.7	6063.12	5353.19	5300.6	4624.53	16430.1	13714.1	14460	652.551	5017.07	5092.77	14868.1	5054.92	0.129092	0.992512	1.00749	2.94131	0.00151864	0.00738487	0.00306934	PG007890(FORWARD)	AY815386.1	AAW27118.1	NA	NA	SJCHGC09441 protein
>gi|56753320|gb|AY813132.1| Schistosoma japonicum SJCHGC02131 protein mRNA, complete cds	hypothetical protein			3341.37	2342.31	3340.72	1675.94	1605.95	2227.33	1369.55	1224.78	554.531	4223.75	8219.35	8901.28	3008.13	1836.41	1049.62	7114.79	2422.27	1.24187	0.758135	0.433321	2.93724	0.0630159	0.0304344	0.0334274	PG007756(FORWARD)	AY813132	AAW24864.1	NA	NA	"SJCHGC02131 protein mRNA, complete cds"
>gi|257210632|emb|FN324929.1| Schistosoma japonicum isolate Anhui full length mRNA clone SJFCE3923.151|FSE001-P00002-I06, complete sequence	hypothetical protein			29358.9	33194.6	33124.2	781.58	756.497	1112.63	1159.5	728.545	529.563	39702.3	50577.8	53133.8	31892.6	883.568	805.871	47804.6	16388.1	1.94608	0.0539153	0.0491742	2.91704	0.0156753	0.00368449	0.00413756	PG007746(FORWARD)	FN324929.1	CAX72634.1	NA	NA	hypothetical protein
>gi|56754073|gb|AY813495.1| Schistosoma japonicum SJCHGC08982 protein mRNA, complete cds	hypothetical protein			134.549	120.441	102.226	1208.09	1027.16	1697.11	1071.27	923.558	1057.67	3597.32	3277.21	3311.2	119.072	1310.79	1017.5	3395.25	1164.14	0.102283	1.12597	0.874033	2.91652	0.000415583	0.00642464	0.000559212	PG007715(FORWARD)	AY813495	AAW25227.1	NA	NA	"SJCHGC08982 protein mRNA, complete cds"
>gi|226466899|emb|FN313851.1| Schistosoma japonicum isolate Anhui full length mRNA clone SJFCA0466|FSA001-P00021-P07, complete sequence	Microtubule-associated protein			929.906	469.494	457.247	682.686	712.174	952.606	755.417	724.617	745.567	2627.25	2050.69	1965.92	618.882	782.488	741.867	2214.62	762.178	0.811992	1.02665	0.973352	2.90565	0.000591802	0.0172199	0.00913654	PG009196(FORWARD)	FN313851.1	CAX69585.1	K10429	GO:0005874;GO:0005737;GO:0005874;GO:0005515;GO:0005737	SJCHGC06148 protein
>gi|56757082|gb|AY814981.1| Schistosoma japonicum SJCHGC02707 protein mRNA, complete cds	hypothetical protein			221.45	436.011	109.291	52.2858	52.6825	55.8947	209.267	194.27	186.08	338.921	827.922	754.815	255.584	53.621	196.539	640.553	226.061	1.13059	0.237197	0.869405	2.83354	0.063771	0.0304086	0.0535341	PG007725(FORWARD)	AY814981.1	AAW26713.1	NA	NA	"Schistosoma japonicum SJCHGC02707 protein mRNA, complete cds"
>gi|226486807|emb|FN318753.1| Schistosoma japonicum isolate Anhui full length mRNA clone SJFCE2887.002|FSE001-P00028-I03, complete sequence	Fatty acid-binding protein			2425.16	2729.72	1081.18	1811.93	2253.02	3075.48	2120.37	2435.61	2081.51	4597.62	7363.47	7555.91	2078.69	2380.14	2212.5	6505.67	2296.32	0.905226	1.0365	0.963497	2.83309	0.035461	0.0135817	0.0215598	PG007016(FORWARD)	FN318753.1	CAX74481.1	K08756	GO:0005215;GO:0006810;GO:0008289	SJCHGC04204 protein
>gi|226479943|emb|FN317537.1| Schistosoma japonicum isolate Anhui full length mRNA clone SJFCE1398|FSE001-P00007-A20, complete sequence	Spondin	√	[28]	103.663	118.067	116.076	1284.73	1006.15	917.409	205.221	221.296	268.299	2115.54	1631.56	1729.82	112.602	1069.43	231.605	1825.64	650.517	0.173096	1.64397	0.356033	2.80645	0.0039007	0.00372244	0.00489157	PG007148(FORWARD)	FN317537.1	CAX73268.1	NA	GO:0016020;GO:0007155;GO:0005515;GO:0007275;GO:0004872;GO:0005576;GO:0016021	putative spondin 99.0
>gi|226478891|emb|FN317210.1| Schistosoma japonicum isolate Anhui full length mRNA clone SJFCE0782|FSE_077_44_D06, complete sequence	inositol polyphosphate-5-phosphatase E			904.051	662.759	606.736	904.236	504.496	746.841	619.321	430.878	425.304	2902.62	1537.63	1592.63	724.515	718.524	491.834	2010.96	721.52	1.00415	0.995848	0.681664	2.78712	0.0346481	0.0342893	0.0289693	Sja_S53123101(FORWARD)	FN317210	CAX72941.1	K01099	GO:0004437	"isolate Anhui full length mRNA clone SJFCE0782|FSE_077_44_D06, complete sequence"
>gi|226478789|emb|FN317159.1| Schistosoma japonicum isolate Anhui full length mRNA clone SJFCE0680|FSE_046_66_B09, complete sequence	hypothetical protein			96.6826	72.1937	134.986	358.258	459.814	434.579	239.096	345.904	288.854	924.015	997.996	1032.94	101.287	417.551	291.285	984.984	354.418	0.285785	1.17813	0.821869	2.77916	0.000548998	0.000469101	0.000751129	Sja_S53123152(FORWARD)	FN317159	CAX72890.1	K10592	GO:0005158	"isolate Anhui full length mRNA clone SJFCE0680|FSE_046_66_B09, complete sequence"
>gi|226488856|emb|FN319050.1| Schistosoma japonicum isolate Anhui full length mRNA clone SJFCE3083.002|FSE001-P00024-E14, complete sequence	DUF3091 domain containing protein			6405.28	7949.11	6796.79	2993.9	4651.93	5516.78	2469.37	3360.92	3362.35	11235.6	17790.5	18498.8	7050.39	4387.54	3064.21	15841.7	5718.97	1.23281	0.767191	0.535799	2.77002	0.0251994	0.0095586	0.0120001	PG008127(FORWARD)	FN319050.1	CAX74778.1	NA	NA	hypothetical protein
>gi|60599034|gb|AY810177.1| Schistosoma japonicum SJCHGC03252 protein mRNA, partial cds	dynein heavy chain 5, axonemal	√	[28]	775.375	537.88	432.935	1648.69	1812.42	1415.36	1229.03	798.466	776.234	4210.31	3029.03	3309.99	582.063	1625.49	934.576	3516.44	1280.03	0.454725	1.26988	0.730119	2.74715	0.0043018	0.0198351	0.0035284	CNUS0000097716.1(FORWARD)	AY810177.1	AAX26066.2	K10408	GO:0003779;GO:0006941;GO:0005524;GO:0003774;GO:0005516;GO:0005737;GO:0005863	dynein heavy chain
>gi|226478889|emb|FN317209.1| Schistosoma japonicum isolate Anhui full length mRNA clone SJFCE0781|FSE_077_37_E05, complete sequence	mitogen-activated protein kinase 15			402.574	578.188	703.518	313.099	347.102	423.071	449.082	237.034	295.764	1071.54	1354.39	1368.58	561.427	361.091	327.293	1264.84	461.259	1.21716	0.782838	0.709565	2.74215	0.00133467	0.00339127	0.0136338	Sja_S53123102(FORWARD)	FN317209	CAX72940.1	K08293	GO:0005634;GO:0005524;GO:0006350;GO:0006355;GO:0006468;GO:0005737;GO:0004707	"isolate Anhui full length mRNA clone SJFCE0781|FSE_077_37_E05, complete sequence"
>gi|226478837|emb|FN317183.1| Schistosoma japonicum isolate Anhui full length mRNA clone SJFCE0729|FSE_056_71_G09, complete sequence	hypothetical protein			513.036	350.207	393.529	2537.32	2049.67	3073.45	1150.08	2012.05	2861.59	6204.5	6158.24	6396.7	418.924	2553.48	2007.9	6253.15	2280.69	0.183683	1.11961	0.880392	2.74178	0.000121413	0.00187643	0.00531868	Sja_S53123128(FORWARD)	FN317183	CAX72914.1	NA	NA	"isolate Anhui full length mRNA clone SJFCE0729|FSE_056_71_G09, complete sequence"
>gi|60698048|gb|AY915710.1| Schistosoma japonicum SJCHGC08834 protein mRNA, complete cds	Inversin-A			2192.8	2182.34	2094.02	391.529	425.233	594.658	388.294	383.363	413.485	3319.74	3654.94	3796.13	2156.39	470.473	395.047	3590.27	1313.43	1.6418	0.358202	0.300775	2.73351	0.0066599	0.000474124	0.000899788	CNUS0000100435.1(FORWARD)	AY915710.1	AAX30931.1	K04469	GO:0005515	ank repeat-containing
>gi|60596178|gb|AY808750.1| Schistosoma japonicum SJCHGC07088 protein mRNA, partial cds	vesicular amine transporter			387.142	420.479	261.64	443.344	251.699	173.339	82.3825	61.4237	132.498	1165.75	756.772	717.456	356.42	289.461	92.1013	879.993	322.941	1.10367	0.896328	0.285196	2.72494	0.0290812	0.00629489	0.0174411	CNUS0000103437.1(FORWARD)	AY808750.1	AAX24639.2	NA	NA	SJCHGC07088 protein
>gi|56755138|gb|AY814017.1| Schistosoma japonicum SJCHGC00309 protein mRNA, complete cds	hypothetical protein			1037.5	1569.49	1008.36	37.2629	94.4085	132.739	157.85	88.0337	119.22	411.826	1434.08	3549.2	1205.12	88.1369	121.701	1798.37	663.409	1.81655	0.132855	0.183448	2.7108	0.303921	0.0984857	0.106855	PG006711(FORWARD)	AY814017.1	AAW25749.1	NA	NA	SJCHGC01995 protein
>gi|226480713|emb|FN317724.1| Schistosoma japonicum isolate Anhui full length mRNA clone SJFCE1741|FSE001-P00021-P01, complete sequence	EF-hand calcium-binding domain-containing protein 10			495.215	252.639	409.782	2959.01	2581.28	3488.47	3495.77	3036.65	3141.14	8950.91	8267.62	8105.58	385.879	3009.59	3224.52	8441.37	3117.05	0.123796	0.965523	1.03448	2.70812	0.000373526	0.00291802	0.000369151	CNUS0000102475.1(FORWARD)	FN317724.1	CAX73454.1	NA	GO:0000166	hypothetical protein
>gi|226480857|emb|FN317797.1| Schistosoma japonicum isolate Anhui full length mRNA clone SJFCE1887|FSE001-P00028-P21, complete sequence	IQ domain-containing protein E			4801.05	4116.45	2831.12	3679.1	4665.29	5592.91	2923.03	2593.14	2962.68	11660.5	11836.9	11107.9	3916.2	4645.76	2826.29	11535.1	4280.98	0.914791	1.08521	0.660195	2.6945	0.0014578	0.00545927	0.000662974	Sja_S53122118(FORWARD)	FN317797	CAX73526.1	K02331	GO:0003779;GO:0005524;GO:0016459;GO:0003774;GO:0005737	"isolate Anhui full length mRNA clone SJFCE1887|FSE001-P00028-P21, complete sequence"
>gi|56756806|gb|AY814843.1| Schistosoma japonicum SJCHGC07163 protein mRNA, complete cds	hypothetical protein			1065.38	737.074	858.679	1368.83	1048.08	1882.99	1101.9	836.322	780.969	3418.67	2897.36	3098.6	887.044	1433.3	906.397	3138.21	1169.85	0.758257	1.2252	0.774799	2.68258	0.000309113	0.0105303	0.000730295	PG007925(FORWARD)	AY814843.1	AAW26575.1	NA	NA	SJCHGC07163 protein
>gi|226479735|emb|FN317433.1| Schistosoma japonicum isolate Anhui full length mRNA clone SJFCE1227|FSE001-P00001-E12, complete sequence	Tectonic-1			392.343	348.839	307.405	1352.34	2037.9	2271.12	1285.48	1139.38	1172.07	3456.85	4189.7	4732.01	349.529	1887.12	1198.98	4126.18	1543.05	0.226518	1.22298	0.777018	2.67405	0.00535292	0.00124077	0.00932936	PG004725(FORWARD)	FN317433.1	CAX73164.1	NA	NA	hypothetical protein
>gi|257205701|emb|FN326778.1| Schistosoma japonicum isolate Anhui full length mRNA clone SJFCE4642|FSE001-P00002-D21, complete sequence	hypothetical protein			2847.7	2841.04	2187.87	25.2583	30.2375	35.0906	51.9196	16.7715	45.2624	2611.1	2290.36	5605.73	2625.54	30.1955	37.9845	3502.4	1331.76	1.97148	0.0226733	0.028522	2.6299	0.281159	0.0405081	0.040522	PG007751(FORWARD)	FN326778	CAX82502.1	NA	NA	"isolate Anhui full length mRNA clone SJFCE4642|FSE001-P00002-D21, complete sequence"
>gi|60602859|gb|AY811998.1| Schistosoma japonicum SJCHGC08190 protein mRNA, partial cds	Dynein assembly factor 1, axonemal			249.771	283.798	254.729	1071.23	1233.48	1541.28	1667.7	1465.66	1267.84	2495.53	4409.25	3883.13	262.766	1281.99	1467.07	3595.97	1374.53	0.191168	0.932677	1.06732	2.61615	0.0136511	0.0223032	0.0417883	CNUS0000106386.1(FORWARD)	AY811998.1	AAX27887.2	NA	NA	Sm50 protein
>gi|60597049|gb|AY809185.1| Schistosoma japonicum SJCHGC08845 protein mRNA, partial cds	Paired box protein Pax-6			1864.7	1652.06	1432	94.2354	90.2558	146.879	37.3515	26.7953	48.4476	2277.68	2364.97	2253.76	1649.59	110.457	37.5315	2298.8	880.022	1.87448	0.125516	0.0426483	2.61221	0.0168333	0.000245543	0.000154506	Sja_S24186411(FORWARD)	AY809185	AAX25074.2	K08031	GO:0005634;GO:0006350;GO:0006355;GO:0007275;GO:0043565;GO:0003700	"SJCHGC08845 protein mRNA, partial cds"
>gi|226479729|emb|FN317430.1| Schistosoma japonicum isolate Anhui full length mRNA clone SJFCE1223|FSE001-P00001-B15, complete sequence	High-affinity choline transporter 1			390.309	168.673	142.8	100.225	57.0686	32.2175	16.3127	20.2368	15.5303	514.258	377.067	268.762	233.927	63.1705	17.3599	386.696	148.549	1.57475	0.425251	0.116863	2.60315	0.0157983	0.0121013	0.0174747	PG001808(FORWARD)	FN317430.1	CAX73161.1	NA	GO:0005215;GO:0006810;GO:0016020;GO:0055085	High-affinity choline transporter 1
>gi|56759473|gb|AY816145.1| Schistosoma japonicum SJCHGC08351 protein mRNA, complete cds	hypothetical protein			1335.94	1968.01	1706.44	495.56	794.748	1073.19	756.855	346.586	614.968	2337.34	3991.5	3243.65	1670.13	787.832	572.803	3190.83	1228.98	1.35896	0.641045	0.466079	2.59632	0.0178355	0.0138232	0.0240559	CNUS0000102041.1(FORWARD)	AY816145.1	AAW27877.1	NA	NA	SJCHGC08351 protein
>gi|28317452|gb|AY222977.1| Schistosoma japonicum clone ZZD10 mRNA sequence	GLIPR1-like protein 2/venom allergen-like protein 12			9.4852	15.6129	21.9166	3310.34	2908.4	4026.18	5449.32	4577.18	5249.14	7265.69	13768.3	12082.6	15.6716	3414.97	5091.88	11038.9	4253.43	0.00368446	0.802876	1.19712	2.59529	0.0148871	0.0313592	0.0558687	Sja_S23515553(FORWARD)	AY222977	AAP06001.1	K13449	GO:0008200;GO:0005576;GO:0009405	clone ZZD10 mRNA sequence
>gi|60595635|gb|AY808481.1| Schistosoma japonicum SJCHGC08866 protein mRNA, partial cds	G-protein coupled receptor fragment, putative			283.296	378.634	251.736	239.901	289.548	387.596	122.947	109.775	135.381	644.97	892.174	835.061	304.555	305.682	122.701	790.735	305.118	0.998154	1.00185	0.402142	2.59157	0.00881738	0.00749073	0.00648213	CNUS0000099649.1(FORWARD)	AY808481.1	AAX24370.2	K04165	GO:0007186;GO:0001584;GO:0016021;GO:0005886;GO:0004980;GO:0004930	G-protein coupled receptor fragment
>gi|56757681|gb|AY815252.1| Schistosoma japonicum SJCHGC08878 protein mRNA, complete cds	putative PRK12705 domain containing protein			644.582	441.839	484.529	1575.03	2047.97	2550.89	2500.01	1895.71	3020.6	6690.92	5483.74	5431.67	523.65	2057.96	2472.11	5868.78	2265.03	0.231189	0.908579	1.09142	2.59103	0.00215039	0.014855	0.0114327	PG008219(FORWARD)	AY815252.1	AAW26984.1	NA	GO:0005524;GO:0003774	hypothetical protein
>gi|226478845|emb|FN317187.1| Schistosoma japonicum isolate Anhui full length mRNA clone SJFCE0734|FSE_058_59_C08, complete sequence	Placental protein 25 homolog			289.535	191.588	150.872	703.529	553.135	974.134	617.045	634.978	599.863	2117.77	1454.32	1658.15	210.665	743.599	617.295	1743.42	680.447	0.309598	1.09281	0.90719	2.56216	0.00561033	0.0219128	0.0150045	CNUS0000102287.1(FORWARD)	FN317187.1	CAX72918.1	NA	GO:0007155	Placental protein 25 homolog
>gi|226467499|emb|FN313892.1| Schistosoma japonicum isolate Anhui full length mRNA clone SJFCA0534|FSA001-P00028-I02, complete sequence	UPF0193 protein EVG1			327.196	180.039	224.297	6718.07	5284.01	6600.38	4502.43	5066.69	3792.14	17389.2	12426.7	10865.5	243.844	6200.82	4453.75	13560.5	5327.29	0.0457727	1.16397	0.836026	2.54548	0.0101745	0.0289527	0.0202748	Sja_S53128797(FORWARD)	FN313892	CAX69626.1	NA	GO:0000166;GO:0005737	"isolate Anhui full length mRNA clone SJFCA0534|FSA001-P00028-I02, complete sequence"
>gi|226469833|emb|FN314465.1| Schistosoma japonicum isolate Anhui full length mRNA clone SJFCA3022.001|FSA001-P00032-C24, complete sequence	Tektin-4	√	[23]	1340.48	1227.09	947.667	1601.24	2594.8	3319.21	3996.1	4440.17	4329.38	7388.46	9392	8957.74	1171.75	2505.08	4255.22	8579.4	3380.15	0.346655	0.741116	1.25888	2.53817	0.00417656	0.00178566	0.00593047	Sja_S53127630(FORWARD)	FN314465	CAX70198.1	K00665	GO:0000226;GO:0005874;GO:0005198	"isolate Anhui full length mRNA clone SJFCA3022.001|FSA001-P00032-C24, complete sequence"
>gi|60597627|gb|AY809474.1| Schistosoma japonicum SJCHGC09018 protein mRNA, partial cds	hypothetical protein			62.2078	245.213	183.142	64.7962	140.125	169.332	140.104	188.454	162.65	193.87	562.772	487.939	163.521	124.751	163.736	414.861	163.628	0.999342	0.762405	1.00066	2.53538	0.0262297	0.0388315	0.0640075	CNUS0000100040.1(FORWARD)	AY809474.1	AAX25363.2	NA	NA	SJCHGC09018 protein
>gi|56754502|gb|AY813707.1| Schistosoma japonicum SJCHGC08888 protein mRNA, complete cds	TWiK family of potassium channels protein	√	[23]	5305.45	5113.05	6461.61	981.641	1182.33	1650.47	751.923	1486.09	753.593	7238.28	9062.2	9925.14	5626.7	1271.48	997.204	8741.87	3449.09	1.63136	0.368642	0.289121	2.53454	0.0179986	0.00338153	0.00499223	PG008210(FORWARD)	AY813707.1	AAW25439.1	K04919	GO:0016020;GO:0030955;GO:0006813;GO:0005244;GO:0005267;GO:0016021	SJCHGC08888 protein
>gi|56759465|gb|AY816141.1| Schistosoma japonicum SJCHGC06636 protein mRNA, complete cds	Deoxyhypusine hydroxylase			855.803	790.149	832.792	510.936	567.928	438.49	443.029	321.496	459.004	1597.95	1736.03	1708.99	826.248	505.785	407.843	1680.99	666.017	1.24058	0.759418	0.612361	2.52395	0.00242832	0.00101718	0.00176459	CNUS0000096574.1(FORWARD)	AY816141.1	AAW27873.1	K06072	GO:0005249;GO:0006813;GO:0016020;GO:0005488	voltage-gated potassium channel
>gi|60605023|gb|AY812280.1| Schistosoma japonicum SJCHGC08100 protein mRNA, partial cds	hypothetical protein			132.353	67.6907	94.8081	158.54	335.733	335.266	250.501	282.996	298.137	465.513	801.798	827.33	98.2839	276.513	277.211	698.214	276.862	0.354992	0.998738	1.00126	2.52188	0.0230228	0.00915282	0.0275026	PG011279(FORWARD)	AY812280.1	AAX28169.2	K13849	NA	SJCHGC08100 protein
>gi|60598599|gb|AY809960.1| Schistosoma japonicum SJCHGC03094 protein mRNA, partial cds	EEP superfamily member			273.23	209.536	162.188	1448.3	1719.97	2346.94	961.524	1599.61	1380.36	4338.48	4003.71	3495.55	214.985	1838.4	1313.83	3945.91	1576.12	0.136402	1.16641	0.833588	2.50357	0.00163129	0.0269755	0.0101926	PG003903(FORWARD)	AY809960.1	AAX25849.2	NA	NA	"Schistosoma japonicum SJCHGC03094 protein mRNA, partial cds"
>gi|60599144|gb|AY810232.1| Schistosoma japonicum SJCHGC04183 protein mRNA, partial cds	Tetratricopeptide repeat protein 21B			91.4952	116.128	145.519	616.671	1145.85	1344.55	600.763	760.19	720.493	1800.31	2423.97	2239.07	117.714	1035.69	693.815	2154.45	864.753	0.136125	1.19767	0.802328	2.49141	0.00366091	0.00523535	0.00434835	Sja_S24185364(FORWARD)	AY810232	AAX26121.2	NA	GO:0005515	"SJCHGC04183 protein mRNA, partial cds"
>gi|226490225|emb|FN313621.1| Schistosoma japonicum isolate Anhui full length mRNA clone SJFCA0076|FSA_077_32_H04, complete sequence	Cyclin-dependent kinase-like 1			574.244	1393.62	992.345	383.988	535.717	475.895	594.726	518.813	503.855	1370.29	2473.13	1850.36	986.736	465.2	539.132	1897.92	762.934	1.29334	0.609751	0.706656	2.48767	0.00439951	0.0175948	0.0286934	PG007679(FORWARD)	FN313621	CAX69355.1	K08824	GO:0005634;GO:0005524;GO:0006355;GO:0006468;GO:0005737;GO:0007067;GO:0004693;GO:0051301;GO:0006350;GO:0004707;GO:0007049	"isolate Anhui full length mRNA clone SJFCA0076|FSA_077_32_H04, complete sequence"
>gi|226479931|emb|FN317531.1| Schistosoma japonicum isolate Anhui full length mRNA clone SJFCE1388|FSE001-P00006-G24, complete sequence	hypothetical protein			1485.58	1068.4	985.337	5743.59	6208.78	7543.22	2943.05	3988.3	2918.06	12699.6	12538.7	11259.3	1179.77	6498.53	3283.14	12165.9	4890.83	0.241222	1.32872	0.671284	2.48748	0.000547037	0.014656	0.00122822	Sja_S53122581(FORWARD)	FN317531	CAX73262.1	NA	NA	"isolate Anhui full length mRNA clone SJFCE1388|FSE001-P00006-G24, complete sequence"
>gi|226480039|emb|FN317585.1| Schistosoma japonicum isolate Anhui full length mRNA clone SJFCE1489|FSE001-P00011-C03, complete sequence	Golgi-associated plant pathogenesis-related protein 1/venom allergen-like protein			692.192	513.18	257.136	14.8146	16.0828	17.1434	54.6491	53.4809	65.9944	881.662	498.03	645.801	487.503	16.0136	58.0415	675.164	272.772	1.78722	0.0587069	0.212784	2.4752	0.124365	0.0138752	0.0156902	Sja_S53122527(FORWARD)	FN317585	CAX73316.1	K13435	GO:0005576;GO:0009405	"isolate Anhui full length mRNA clone SJFCE1489|FSE001-P00011-C03, complete sequence"
>gi|60597591|gb|AY809456.1| Schistosoma japonicum SJCHGC05012 protein mRNA, partial cds	SH3 and multiple ankyrin repeat domains protein 3			672.232	664.807	770.427	1514	1773.43	849.109	1130.95	1320.81	1040.24	2669.54	3552.6	3180.11	702.488	1378.85	1164	3134.08	1271.42	0.552521	1.08449	0.915509	2.46502	0.00550586	0.0177213	0.00597803	PG000745(FORWARD)	AY809456.1	AAX25345.2	NA	GO:0005783;GO:0031410;GO:0005737;GO:0006886;GO:0005515;GO:0030127;GO:0005794;GO:0008270;GO:0006888;GO:0005789	hypothetical protein
>gi|56753470|gb|AY813207.1| Schistosoma japonicum SJCHGC05089 protein mRNA, complete cds	Troponin C			617.964	822.455	425.412	943.035	1366.54	1942.23	1094.79	904.102	995.821	1908.41	3744.54	3255.18	621.943	1417.27	998.239	2969.37	1207.75	0.514958	1.17348	0.826525	2.45859	0.0236218	0.0337334	0.041054	PG007969(FORWARD)	AY813207.1	AAW24939.1	K12042	GO:0005509	SJCHGC05089 protein
>gi|226479029|emb|FN317279.1| Schistosoma japonicum isolate Anhui full length mRNA clone SJFCE0923|FSE_127_53_E07, complete sequence	hypothetical protein			219.068	175.594	202.71	1115.2	960.805	1178.31	646.869	779.37	555.977	2086.95	2212.06	2132.76	199.124	1084.77	660.739	2143.92	872.755	0.228156	1.24293	0.757072	2.4565	0.000319991	0.00407298	0.000498099	Sja_S53123032(FORWARD)	FN317279	CAX73010.1	NA	GO:0005737	"isolate Anhui full length mRNA clone SJFCE0923|FSE_127_53_E07, complete sequence"
>gi|226474623|emb|FN321834.1| Schistosoma japonicum isolate Anhui full length mRNA clone SJFCE3800.019|FSE001-P00016-H05, complete sequence	putative peptidylglycine alpha-hydroxylating monooxygenase	√	[7]	16825.7	18345.4	16940.4	9772.51	10338.8	11725.4	6381.62	8152.87	6188.09	31204.3	38874.8	33007.3	17370.5	10612.2	6907.52	34362.1	13991.4	1.24152	0.758485	0.493699	2.45595	0.00572989	0.00500185	0.00197888	Sja_S53125235(FORWARD)	FN321834	CAX77546.1	K00504	GO:0004497;GO:0005507;GO:0004500;GO:0006584;GO:0055114;GO:0004504;GO:0006518;GO:0016020;GO:0003824;GO:0009987	"isolate Anhui full length mRNA clone SJFCE3800.019|FSE001-P00016-H05, complete sequence"
>gi|226466641|emb|FN313722.1| Schistosoma japonicum isolate Anhui full length mRNA clone SJFCA0269|FSA001-P00006-H21, complete sequence	Y+L amino acid transporter 2			311.504	345.175	294.135	376.84	225.266	207.69	5580.53	4329.76	5536.01	7225.56	5885.93	6950.63	316.938	269.932	5148.77	6687.37	2732.85	0.115973	0.0987729	1.88403	2.44703	0.00217413	0.00174048	0.000948079	Sja_S53129168(FORWARD)	FN313722	CAX69456.1	NA	GO:0016020	"isolate Anhui full length mRNA clone SJFCA0269|FSA001-P00006-H21, complete sequence"
>gi|56758575|gb|AY815696.1| Schistosoma japonicum SJCHGC08655 protein mRNA, complete cds	hypothetical protein			122.755	146.065	143.172	1556.4	1608.96	2241.64	5280.53	3029.34	2910.01	6108.66	7495.12	6627.1	137.331	1802.33	3739.96	6743.62	2771.15	0.0495573	0.650392	1.34961	2.43351	0.00180706	0.00455502	0.0567848	PG008171(FORWARD)	AY815696.1	AAW27428.1	NA	NA	hypothetical protein
>gi|257215889|emb|FN330880.1| Schistosoma japonicum isolate Anhui partial mRNA clone SJFCE2250.001|FSE001-P00017-P16	Growth arrest-specific protein 8			973.994	940.203	823.716	3403.15	5286.01	7012.84	3986.08	4902.3	4308.8	9543.73	13746.1	11603	912.638	5234	4399.06	11630.9	4816.53	0.18948	1.08667	0.913325	2.4148	0.00638806	0.0147693	0.00839627	PG008296(FORWARD)	FN330880.1	CAX83097.1	K10352	GO:0005515;GO:0005737	Intersectin-1 (EH and SH3 domains protein 1)
>gi|226481322|emb|FN317830.1| Schistosoma japonicum isolate Anhui full length mRNA clone SJFCE1935|FSE001-P00031-M07, complete sequence	Dpy-30 domain containing protein			707.704	673.841	438.925	2463.07	2360.12	3428.42	1876.3	1962.71	1886.73	5779.4	5543.68	5516.85	606.823	2750.54	1908.58	5613.31	2329.56	0.260489	1.18071	0.819289	2.4096	9.31637e-05	0.00898684	0.000365324	Sja_S53121886(FORWARD)	FN317830	CAX73559.1	K10592	NA	"isolate Anhui full length mRNA clone SJFCE1935|FSE001-P00031-M07, complete sequence"
>gi|60687789|gb|AY915007.1| Schistosoma japonicum SJCHGC02152 protein mRNA, partial cds	vasohibin-like protein			841.593	731.836	816.531	743.407	920.443	1350.38	414.739	320.222	417.557	2024.08	2003.42	2461.59	796.653	1004.74	384.173	2163.03	900.698	0.884485	1.11552	0.426528	2.40151	0.00529159	0.00141433	0.00282536	CNUS0000099514.1(FORWARD)	AY915007.1	AAW26915.1	NA	GO:0005576;GO:0007050;GO:0007049	unknown
>gi|60598954|gb|AY810137.1| Schistosoma japonicum SJCHGC05035 protein mRNA, partial cds	copine			1286.51	1039.33	1040.19	384.027	395.038	411.767	263.481	317.666	274.475	1529.69	2066.07	1844.54	1122.01	396.944	285.208	1813.43	759.479	1.47735	0.522654	0.375531	2.38773	0.0486852	0.00565101	0.00418861	Sja_S24185459(FORWARD)	AY810137	AAX26026.2	NA	NA	"SJCHGC05035 protein mRNA, partial cds"
>gi|60602817|gb|AY811977.1| Schistosoma japonicum SJCHGC07740 protein mRNA, partial cds	X-ray radiation resistance-associated protein 1			60.2554	62.1723	68.3174	145.882	263.845	227.507	219.035	210.456	241.428	499.286	561.562	498.622	63.5817	212.411	223.64	519.823	218.026	0.291625	0.97425	1.02575	2.38423	0.00112941	0.00308124	0.00448947	CNUS0000100713.1(FORWARD)	AY811977.1	AAX27866.2	K04309	GO:0016020;GO:0005515;GO:0016021	ras suppressor protein 1 rsu1
>gi|60598795|gb|AY810058.1| Schistosoma japonicum SJCHGC04214 protein mRNA, partial cds	caspase-3	√	[14]	179.951	181.844	140.998	127.159	198.765	184.613	93.6282	44.1962	75.2747	351.935	435.103	420.371	167.598	170.179	71.033	402.47	168.888	0.992358	1.00764	0.420592	2.38305	0.00921548	0.000131012	0.00674264	CNUS0000106403.1(FORWARD)	AY810058.1	AAX25947.2	K02187	GO:0004197;GO:0006508	SJCHGC04214 protein
>gi|56757496|gb|AY815183.1| Schistosoma japonicum clone SJCHGC00981 unknown mRNA	vasohibin-like protein			763.754	719.556	622.524	632.203	717.972	1244.1	305.751	221.858	357.044	2238.71	1553.26	1805.57	701.945	864.757	294.885	1865.85	783.351	0.89608	1.10392	0.37644	2.38188	0.0122186	0.0426749	0.00673048	PG008195(FORWARD)	AY815183.1	AAW26915.1	NA	GO:0005576;GO:0007050;GO:0007049	Vasohibin
>gi|56753811|gb|AY813371.1| Schistosoma japonicum SJCHGC06900 protein mRNA, complete cds	Phosphoenolpyruvate carboxykinase	√	[23]	3463.03	3581.7	2779.45	4937.21	4364.11	2349.41	8611.96	8535.39	9737.84	9971.22	19315.8	16458	3274.73	3883.58	8961.73	15248.3	6422.65	0.509871	0.604669	1.39533	2.37415	0.0252259	0.0349733	0.0738588	PG008649(FORWARD)	AY813371	AAW25103.1	K01596	GO:0005524;GO:0006094;GO:0005737;GO:0004611	"SJCHGC06900 protein mRNA, complete cds"
>gi|56758305|gb|AY815561.1| Schistosoma japonicum SJCHGC06255 protein mRNA, complete cds	intraflagellar transport protein 52			255.924	357.467	374.782	2589.61	3139.75	3941.62	2830.21	2762.45	2553.85	6221.63	7786.26	7014.56	329.391	3223.66	2715.5	7007.48	2969.58	0.110922	1.08556	0.914439	2.35975	0.00199214	0.00724667	0.00610677	PG008328(FORWARD)	AY815561	AAW27293.1	NA	NA	"SJCHGC06255 protein mRNA, complete cds"
>gi|226482431|emb|FN318086.1| Schistosoma japonicum isolate Anhui full length mRNA clone SJFCE2236.001|FSE001-P00007-C13, complete sequence	DUF4590 domain containing protein			149.378	119.886	219.363	928.132	1044.3	1340.98	965.497	1046.42	1239.97	2703.4	2421.1	2602.16	162.876	1104.47	1083.96	2575.55	1094.22	0.148851	1.00937	0.990627	2.35378	0.00047596	0.00550963	0.00337702	CNUS0000099472.1(FORWARD)	FN318086.1	CAX73815.1	NA	GO:0005524;GO:0016301;GO:0005737	hypothetical protein
>gi|60604989|gb|AY812263.1| Schistosoma japonicum SJCHGC03907 protein mRNA, partial cds	hypothetical protein			1011.46	641.346	940.144	3986.94	3704.75	4966.9	2291.66	2673.81	2059.63	9922.88	6882.12	6268.87	864.317	4219.53	2341.7	7691.29	3280.62	0.263462	1.2862	0.713799	2.34446	0.0119538	0.0615596	0.0212961	CNUS0000097031.1(FORWARD)	AY812263.1	AAX28152.2	NA	NA	PREDICTED: similar to leucine rich repeat containing 51
>gi|56755158|gb|AY814027.1| Schistosoma japonicum SJCHGC08047 protein mRNA, complete cds	EF-hand domain-containing protein 1			1275.32	981.918	1457.79	994.043	836.18	923.556	1185.75	1097.59	954.557	2482.56	3132.46	2512.86	1238.34	917.926	1079.3	2709.29	1158.82	1.06862	0.79212	0.931377	2.33797	0.0251022	0.00976857	0.00855956	PG008496(FORWARD)	AY814027.1	AAW25759.1	NA	GO:0005509	ef-hand domain (C-terminal) containing protein
>gi|226483444|emb|FN318294.1| Schistosoma japonicum isolate Anhui full length mRNA clone SJFCE2434.002|FSE001-P00001-D18, complete sequence	fructose-1,6-bisphosphatase 1	√	[14]	6716.29	5960.8	6988.25	5508.55	4003.57	5052.39	4043.02	4143.86	4602.32	14478.3	12782.3	12243.4	6555.11	4854.84	4263.07	13168	5704.97	1.14902	0.850983	0.747254	2.30816	0.00600196	0.00228366	0.0041616	Sja_S53121024(FORWARD)	FN318294	CAX74023.1	K03841	GO:0019253;GO:0042132	"isolate Anhui full length mRNA clone SJFCE2434.002|FSE001-P00001-D18, complete sequence"
>gi|60599371|gb|AY810342.1| Schistosoma japonicum SJCHGC03325 protein mRNA, partial cds	Cytochrome P450	√	[14, 28]	1508.55	2658.42	1872.7	1175.22	875.094	1179.12	1044.01	1637.75	1432.13	3640.7	3944.74	4024.4	2013.22	1076.48	1371.3	3869.95	1692.26	1.18967	0.636119	0.810335	2.28686	0.0113997	0.00198017	0.000733991	PG002787(FORWARD)	AY810342.1	AAX26231.2	K07418	GO:0004497;GO:0005506;GO:0009055;GO:0020037;GO:0055114	SJCHGC03325 protein
>gi|60605091|gb|AY812314.1| Schistosoma japonicum SJCHGC05569 protein mRNA, partial cds	hypothetical protein			1059.07	732.108	953.309	1536.53	2836.13	3621.67	3246.64	2920.94	2557.16	4332.72	8364.08	6412.6	914.828	2664.78	2908.25	6369.8	2786.51	0.328306	0.956313	1.04369	2.28594	0.0246475	0.0277636	0.056414	PG003881(FORWARD)	AY812314.1	AAX28203.2	K01228	GO:0005515;GO:0005524;GO:0005737	SJCHGC05569 protein
>gi|226488980|emb|FN319112.1| Schistosoma japonicum isolate Anhui full length mRNA clone SJFCE3117.004|FSE001-P00017-J20, complete sequence	anti-inflammatory protein 16			18975.3	23353.2	14492	982.451	963.06	1482.01	1359.43	1069.98	769.087	19541.1	26284.1	23029	18940.2	1142.51	1066.16	22951.4	10041.3	1.88622	0.113781	0.106178	2.28569	0.115888	0.00397626	0.00428333	PG007941(FORWARD)	FN319112.1	CAX74837.1	NA	NA	hypothetical protein
>gi|60599246|gb|AY810283.1| Schistosoma japonicum SJCHGC03726 protein mRNA, partial cds	putative filamin-A-interacting protein 1			3332.28	3116.37	3306.25	4962.81	6376.8	7721.9	3544.35	4257.77	4087.38	11148.4	12541.6	11638.1	3251.63	6353.84	3963.17	11776	5158.5	0.630344	1.23172	0.768279	2.28284	0.00154119	0.00937345	0.000455498	CNUS0000100367.1(FORWARD)	AY810283.1	AAX26172.2	K03546	GO:0005737	Filamin-A-interacting protein 1 (FILIP)
>gi|260159511|gb|EZ000171.2| TSA: Schistosoma japonicum SJCHGC06814 unknown mRNA, mRNA sequence	Tetraspanin			3471.8	4206.46	3407.89	5345.31	6300.45	6307.89	10227	8614.38	10810.8	14418.4	18403.3	21324.3	3695.39	5984.55	9884.06	18048.7	7934.3	0.465748	0.754263	1.24574	2.27476	0.00955841	0.00981675	0.0274852	Sja_S45451803(FORWARD)	EZ000171	ACE06951.1	K06460	GO:0016020;GO:0016021	SJCHGC06814 unknown mRNA
>gi|226482395|emb|FN318068.1| Schistosoma japonicum isolate Anhui full length mRNA clone SJFCE2217.001|FSE_138_38_F05, complete sequence	uncharacterized protein C11orf70 homolog			830.484	503.604	634.205	3150.52	2912.78	4058.56	1483.26	1487.6	1394.12	5875.12	5315.84	5261.39	656.098	3373.95	1454.99	5484.12	2414.47	0.271735	1.39739	0.602613	2.27135	0.000312541	0.0224676	0.00101394	Sja_S53121449(FORWARD)	FN318068	CAX73797.1	NA	NA	"isolate Anhui full length mRNA clone SJFCE2217.001|FSE_138_38_F05, complete sequence"
>gi|226480073|emb|FN317603.1| Schistosoma japonicum isolate Anhui full length mRNA clone SJFCE1527|FSE001-P00013-E06, complete sequence	Uridine diphosphate glucose pyrophosphatase			1892.65	1959.74	2290.57	3499.09	1799.83	2994.93	2119.14	2505.25	2671.25	6271.33	5567.36	5809.63	2047.65	2764.62	2431.88	5882.77	2598.25	0.78809	1.06403	0.93597	2.26413	0.00251407	0.0053421	0.00510348	Sja_S53122510(FORWARD)	FN317603	CAX73333.1	K08077	GO:0000287;GO:0016818;GO:0030145	"isolate Anhui full length mRNA clone SJFCE1527|FSE001-P00013-E06, complete sequence"
>gi|60603171|gb|AY812154.1| Schistosoma japonicum SJCHGC03940 protein mRNA, partial cds	Leucine-rich repeat-containing protein 23			74.7871	46.6277	100.689	1204.83	1211	1745.63	1125.48	1040.74	969.975	3004.11	2713.62	2517.29	74.0345	1387.15	1045.4	2745.01	1216.28	0.0608698	1.14049	0.859507	2.25689	0.00152864	0.0235157	0.00160649	CNUS0000104494.1(FORWARD)	AY812154.1	AAX28043.2	K01768	GO:0016020;GO:0005515;GO:0016021	calpain 4 6 7 invertebrate
>gi|60598117|gb|AY809719.1| Schistosoma japonicum SJCHGC04703 protein mRNA, partial cds	hypothetical protein			325.271	361.166	292.445	1317.8	1785.35	2598.22	3057.51	2166.91	2210.24	3451.07	6781.9	4582.39	326.294	1900.45	2478.22	4938.45	2189.34	0.149038	0.86805	1.13195	2.25568	0.0205371	0.045118	0.0905678	CNUS0000096491.1(FORWARD)	AY809719.1	AAX25608.2	NA	GO:0016020;GO:0005515	SJCHGC04703 protein
>gi|60597075|gb|AY809198.1| Schistosoma japonicum SJCHGC08476 protein mRNA, partial cds	hypothetical protein			157.308	100.864	149.909	260.338	273.644	286.204	178.865	150.523	139.201	536.289	495.132	417.142	136.027	273.395	156.196	482.854	214.796	0.633284	1.27281	0.727185	2.24797	0.00653396	0.0192161	0.00282034	CNUS0000104687.1(FORWARD)	AY809198.1	AAX25087.2	NA	GO:0005524;GO:0005737	hypothetical protein
>gi|257205683|emb|FN326769.1| Schistosoma japonicum isolate Anhui full length mRNA clone SJFCE4615|FSE001-P00001-D11, complete sequence	putative heme-binding protein	√	[7, 28]	10307.3	11085.3	7107.23	6353.99	6594.08	7425.82	3934.63	3611.03	4025.51	15715.5	20765.8	18447.6	9499.95	6791.3	3857.06	18309.7	8145.63	1.16626	0.833736	0.473513	2.24779	0.0189764	0.00733444	0.00566359	PG008306(FORWARD)	FN326769	CAX82493.1	NA	NA	"isolate Anhui full length mRNA clone SJFCE4615|FSE001-P00001-D11, complete sequence"
>gi|257206719|emb|FN327264.1| Schistosoma japonicum isolate Anhui full length mRNA clone SJFCE5519|FSE001-P00035-O15, complete sequence	Coiled-coil domain-containing protein 96			264.036	246.669	353.694	3691.27	4754.43	5939.72	3543.63	3186.71	3316.72	7908.82	9645.79	9822.5	288.133	4795.14	3349.02	9125.71	4072.08	0.0707582	1.17756	0.822435	2.24104	0.00226414	0.00232884	0.00730251	PG008303(FORWARD)	FN327264	CAX82988.1	K02331	GO:0005515;GO:0005737	"isolate Anhui full length mRNA clone SJFCE5519|FSE001-P00035-O15, complete sequence"
>gi|56753500|gb|AY813222.1| Schistosoma japonicum SJCHGC01147 protein mRNA, complete cds	putative DUF4639 domain containing protein			1920.97	1592.97	1762.92	1544.22	1358.19	2417.83	843.744	907.456	820.334	3735.33	3921.49	4193.27	1758.95	1773.41	857.178	3950.03	1766.18	0.995907	1.00409	0.485328	2.23648	0.00374278	0.00537669	0.00108688	PG008517(FORWARD)	AY813222	AAW24954.1	NA	NA	"SJCHGC01147 protein mRNA, complete cds"
>gi|226480705|emb|FN317720.1| Schistosoma japonicum isolate Anhui full length mRNA clone SJFCE1733|FSE001-P00021-J01, complete sequence	Guanine nucleotide-binding protein G(s) subunit alpha			282.167	496.717	414.373	101.096	122.308	110.317	238.52	311.375	252.719	443.522	1015.03	771.451	397.752	111.24	267.538	743.335	332.645	1.19573	0.334412	0.804274	2.23462	0.0393953	0.0290928	0.0410982	CNUS0000104771.1(FORWARD)	FN317720.1	CAX73450.1	K04640	GO:0007186;GO:0004871;GO:0005525	Guanine nucleotide-binding protein G(s) subunit alpha
>gi|257206711|emb|FN327260.1| Schistosoma japonicum isolate Anhui full length mRNA clone SJFCE5514|FSE001-P00035-M20, complete sequence	Ndr family member			4542.44	6403.87	4634.16	5446.9	8271.57	8414.28	11527.9	12576.7	10486.8	14497.7	25066.7	23235.8	5193.49	7377.58	11530.5	20933.4	9454.02	0.549342	0.780365	1.21964	2.21423	0.0160743	0.0140716	0.0499273	PG008736(FORWARD)	FN327260.1	CAX82984.1	NA	GO:0003674;GO:0007275;GO:0005737	hypothetical protein
>gi|226469747|emb|FN320978.1| Schistosoma japonicum isolate Anhui full length mRNA clone SJFCE3706.012|FSE001-P00008-E15, complete sequence	Universal stress protein YxiE			3222.41	3917.59	2411.65	1363.57	1254.94	2896.33	1910.37	1818.58	2253.16	3319.45	7181.78	6692.11	3183.88	1838.28	1994.04	5731.11	2588.96	1.22979	0.710046	0.770208	2.21367	0.0902687	0.0384859	0.044366	Sja_S53127673(FORWARD)	FN320978	CAX76704.1	K04506	GO:0006950;GO:0005737	"isolate Anhui full length mRNA clone SJFCE3706.012|FSE001-P00008-E15, complete sequence"
>gi|56759307|gb|AY816062.1| Schistosoma japonicum SJCHGC08964 protein mRNA, partial cds	radial spoke head protein 9 homolog like			1760.33	878.958	864.982	5298.62	4074.96	4946.21	2840.38	2686.79	2890.39	10643.3	7093.98	7369.03	1168.09	4773.26	2805.85	8368.77	3789.56	0.308239	1.25958	0.740416	2.20838	0.00675081	0.028159	0.0191193	CNUS0000101592.1(FORWARD)	AY816062.1	AAW27794.1	NA	NA	SJCHGC08964 protein
>gi|226478981|emb|FN317255.1| Schistosoma japonicum isolate Anhui full length mRNA clone SJFCE0882|FSE_109_23_G03, complete sequence	hypothetical protein			1925.97	1385.28	1344.6	4754.53	3885.37	4690.92	3609.13	3441.25	3129.3	9418.93	7902.51	8614.04	1551.95	4443.61	3393.23	8645.16	3918.42	0.396066	1.13403	0.865969	2.20629	0.000863341	0.00153072	0.00296612	CNUS0000100912.1(FORWARD)	FN317255.1	CAX72986.1	NA	NA	SJCHGC02082 protein
>gi|226467559|emb|FN313922.1| Schistosoma japonicum isolate Anhui full length mRNA clone SJFCA0576|FSA001-P00031-J06, complete sequence	Radial spoke head 1-like protein			3957.43	4557.21	2417.9	13551.4	17380.1	16077.7	11002.8	12236.2	11574.3	29419.2	30032.8	30798.5	3644.18	15669.7	11604.4	30083.5	13637.1	0.267226	1.14905	0.850947	2.20601	0.00067252	0.0021162	0.000249911	CNUS0000096937.1(FORWARD)	FN313922.1	CAX69656.1	K00889	NA	Male meiotic metaphase chromosome-associated acidic protein
>gi|226479705|emb|FN317419.1| Schistosoma japonicum isolate Anhui full length mRNA clone SJFCE1198|FSE_238_15_G02, complete sequence	hypothetical protein			787.121	527.99	920.198	1029.11	1252.02	1894.68	1333.23	1453.43	1449.31	2940.01	3121	3192.23	745.103	1391.94	1411.99	3084.41	1401.96	0.531472	0.992848	1.00715	2.20007	0.00157083	0.00669474	0.000276904	CNUS0000096298.1(FORWARD)	FN317419.1	CAX73150.1	NA	NA	hypothetical protein
>gi|60605948|gb|AY812483.1| Schistosoma japonicum SJCHGC07384 protein mRNA, partial cds	WD repeat-containing protein 34			351.353	314.217	373.5	347.686	380.488	504.669	272.886	159.804	270.07	814.248	874.051	797.284	346.357	410.948	234.253	828.527	378.652	0.914709	1.08529	0.61865	2.1881	0.00348039	0.0109952	0.00504085	CNUS0000098689.1(FORWARD)	AY812483.1	AAX28372.2	NA	GO:0005515	SJCHGC07384 protein
>gi|56754562|gb|AY813737.1| Schistosoma japonicum SJCHGC04053 protein mRNA, complete cds	ER degradation enhancing alpha mannosidase			697.881	653.799	676.598	1167.84	633.313	388.616	847.582	740.099	886.636	1520.1	2117.77	1445.91	676.093	729.923	824.773	1694.59	777.348	0.869743	0.938992	1.06101	2.17997	0.0224216	0.0499316	0.0383946	PG008877(FORWARD)	AY813737	AAW25469.1	NA	GO:0004571;GO:0005509;GO:0016020	"SJCHGC04053 protein mRNA, complete cds"
>gi|60687591|gb|AY914908.1| Schistosoma japonicum SJCHGC00166 protein mRNA, complete cds	unknown			6489.57	5093.46	6641.6	1839.35	2529.41	4182.7	1225.33	931.055	537.146	9004.94	9657.54	10349.1	6074.87	2850.49	897.844	9670.54	4462.68	1.36126	0.638739	0.201189	2.16698	0.0131131	0.00114541	0.00222482	PG003239(FORWARD)	AY914908.1	AAX30129.1	NA	NA	"Schistosoma japonicum SJCHGC00166 protein mRNA, complete cds"
>gi|56755834|gb|AY814364.1| Schistosoma japonicum SJCHGC03101 protein mRNA, complete cds	similar to Egg protein CP111			2935.45	1944.88	2158.67	75.3218	67.5024	81.1682	732.089	227.829	564.346	2882.28	3114.06	3272.36	2346.33	74.6641	508.088	3089.57	1427.21	1.644	0.0523147	0.356001	2.16476	0.101595	0.000689131	0.00364738	PG008572(FORWARD)	AY814364.1	AAW26096.1	NA	NA	SJCHGC03101 protein
>gi|60596871|gb|AY809096.1| Schistosoma japonicum SJCHGC08862 protein mRNA, partial cds	WD repeat-containing protein 35			991.608	505.615	483.991	736.845	887.011	1097.86	764.117	633.606	828.829	2159.42	1440.97	1754.08	660.405	907.24	742.184	1784.82	824.712	0.80077	1.10007	0.899931	2.16418	0.00383423	0.0426284	0.0142045	CNUS0000100739.1(FORWARD)	AY809096.1	AAX24985.2	NA	GO:0005515	hypothetical protein
>gi|56759223|gb|AY816020.1| Schistosoma japonicum SJCHGC06500 protein mRNA, complete cds	hypothetical protein			528.466	629.341	544.843	462.905	334.565	598.698	450.158	685.5	476.52	910.26	1299.9	1366.26	567.55	465.389	537.393	1192.14	552.471	1.02729	0.842377	0.972707	2.15783	0.0200462	0.0202591	0.0174571	Sja_S23872395(FORWARD)	AY816020	AAW27752.1	NA	GO:0016020;GO:0005244;GO:0016021;GO:0006811	"SJCHGC06500 protein mRNA, complete cds"
>gi|226483350|emb|FN318247.1| Schistosoma japonicum isolate Anhui full length mRNA clone SJFCE2397.002|FSE_129_27_C04, complete sequence	Sodium/calcium exchanger			264.108	176.272	168.336	328.475	151.72	294.507	43.8709	45.2874	117.281	600.879	419.747	464.61	202.905	258.234	68.8131	495.079	230.569	0.880017	1.11998	0.298448	2.1472	0.00421915	0.00965347	0.0115176	CNUS0000102520.1(FORWARD)	FN318247.1	CAX73976.1	K05849	GO:0006813;GO:0006816;GO:0031402;GO:0015293;GO:0030955;GO:0050896;GO:0016021;GO:0005886;GO:0015297;GO:0006814	"solute carrier family 8 (sodium-calcium exchanger), member 2"
>gi|226479751|emb|FN317441.1| Schistosoma japonicum isolate Anhui full length mRNA clone SJFCE1237|FSE001-P00001-J12, complete sequence	Dynein light chain, cytoplasmic	√	[23]	1026.61	758.209	566.773	309.551	270.502	347.121	449.588	280.061	381.172	1439.97	1023.79	1235.31	783.864	309.058	370.274	1233.02	577.069	1.35835	0.535566	0.641645	2.1367	0.0311546	0.00698008	0.00338334	Sja_S53122671(FORWARD)	FN317441	CAX73172.1	K10418	GO:0005874;GO:0030286;GO:0003777;GO:0007017;GO:0005737	"isolate Anhui full length mRNA clone SJFCE1237|FSE001-P00001-J12, complete sequence"
>gi|60599636|gb|AY810474.1| Schistosoma japonicum SJCHGC09058 protein mRNA, partial cds	Meiosis-specific nuclear structural protein 1			365.887	415.133	365.089	1366.45	2289.41	2908.25	3231	2516.82	2351.68	5440.21	4773.44	5426.67	382.036	2188.04	2699.83	5213.44	2443.93	0.15632	0.895293	1.10471	2.13322	0.00119457	0.0143705	0.00613506	CNUS0000098671.1(FORWARD)	AY810474.1	AAX26363.2	K13173	GO:0005737	SJCHGC09058 protein
>gi|226467617|emb|FN313951.1| Schistosoma japonicum isolate Anhui full length mRNA clone SJFCA0614|FSA001-P00033-M17, complete sequence	serine palmitoyltransferase			799.825	373.574	443.672	1348.47	1017.63	1240.26	1623.53	1415.92	1747.31	3822.92	2474.07	2588.93	539.024	1202.12	1595.59	2961.98	1398.85	0.385333	0.859361	1.14064	2.11743	0.00751039	0.0195559	0.0416532	CNUS0000098162.1(FORWARD)	FN313951.1	CAX69685.1	K00654	GO:0005759;GO:0016769;GO:0003870;GO:0005739;GO:0030170;GO:0006783	serine palmitoyltransferase
>gi|60689952|gb|AY915266.1| Schistosoma japonicum SJCHGC03975 protein mRNA, partial cds	regulator of G-protein signaling			276.062	366.07	546.392	367.96	542.242	849.289	349.41	327.22	324.854	774.423	1046.59	1299.23	396.174	586.497	333.828	1040.08	491.336	0.806321	1.19368	0.67943	2.11684	0.00677178	0.00193713	0.0234886	PG007515(FORWARD)	AY915266.1	AAX30487.2	K07524	GO:0004871	SJCHGC03975 protein
>gi|257215697|emb|FN330784.1| Schistosoma japonicum isolate Anhui partial mRNA clone SJFCA0167|FSA_121_43_C06	Kinesin-like protein KIF3B			1230.23	1053.62	1878.56	3136.28	2810.44	3414.29	1834.16	2006.09	2018.58	5307.9	5402.42	5387.47	1387.47	3120.33	1952.94	5365.93	2536.64	0.546972	1.23011	0.769894	2.11537	0.00192353	0.00326729	4.22992e-05	PG008728(FORWARD)	FN330784.1	CAX83001.1	K10394	GO:0007018;GO:0005524;GO:0005874;GO:0005875;GO:0003777	kinesin family member 3B
>gi|226481340|emb|FN317839.1| Schistosoma japonicum isolate Anhui full length mRNA clone SJFCE1949|FSE001-P00032-J14, complete sequence	alpha-tubulin			5309.42	6670.83	6933.85	909.75	916.99	1430.21	712.243	818.857	885.257	6114.69	8639.38	8485.12	6304.7	1085.65	805.453	7746.4	3695.17	1.7062	0.293802	0.217974	2.09636	0.0257197	0.00626984	0.00607111	Sja_S53121877(FORWARD)	FN317839	CAX73568.1	K07374	GO:0007018;GO:0005874;GO:0046982;GO:0003924;GO:0051258;GO:0019904;GO:0000166;GO:0043234;GO:0005198;GO:0007017;GO:0005525	"isolate Anhui full length mRNA clone SJFCE1949|FSE001-P00032-J14, complete sequence"
>gi|56759111|gb|AY815964.1| Schistosoma japonicum SJCHGC04615 protein mRNA, complete cds	Aminopeptidase N	√	[14]	972.533	960.259	1054.69	1960.36	2736.33	2223.19	738.922	963.479	921.02	3175.56	3746.11	3451.16	995.828	2306.63	874.474	3457.61	1651.23	0.603083	1.39692	0.52959	2.09396	0.00240594	0.00187577	0.000798234	PG008594(FORWARD)	AY815964	AAW27696.1	K11140	GO:0016020;GO:0004179;GO:0006508;GO:0004177;GO:0008237;GO:0008233;GO:0016021;GO:0008270	"SJCHGC04615 protein mRNA, complete cds"
>gi|56753456|gb|AY813200.1| Schistosoma japonicum SJCHGC04517 protein mRNA, complete cds	ER degradation-enhancing alpha-mannosidase-like protein			2503.54	2303.21	2495.77	2801.01	2226.52	1761.2	2236.72	2826.53	2688.19	5793.69	5066.19	4896.89	2434.17	2262.91	2583.81	5252.26	2508.99	0.970179	0.901921	1.02982	2.09337	0.00414257	0.00040825	0.0133134	PG009091(FORWARD)	AY813200.1	AAW24932.1	K10085	GO:0016020;GO:0005783;GO:0008152;GO:0005622;GO:0005509;GO:0004571;GO:0007264;GO:0016021;GO:0005525	mannosyl-oligosaccharidealpha-12-mannosidase-r el ated
>gi|56754280|gb|AY813596.1| Schistosoma japonicum SJCHGC09367 protein mRNA, complete cds	Major egg antigen p40			5958.07	6307.21	6326.26	11850.9	8642.85	10530.6	6384.43	6943.49	6723.59	17033.4	17114.2	18932.8	6197.18	10341.4	6683.83	17693.5	8512.63	0.727998	1.21483	0.785167	2.07849	0.00118435	0.0105455	0.00155534	PG008643(FORWARD)	AY813596.1	AAW25328.1	K09541	GO:0005212	SJCHGC09367 protein
>gi|226480629|emb|FN317682.1| Schistosoma japonicum isolate Anhui full length mRNA clone SJFCE1667|FSE001-P00018-L13, complete sequence	TIA1 cytotoxic granule-associated RNA binding protein			156.503	134.296	133.592	156.221	214.369	186.416	71.5394	78.1474	69.301	264.082	409.754	344.933	141.463	185.668	72.9959	339.59	163.566	0.86487	1.13513	0.446279	2.07617	0.0279416	0.013054	0.0111002	PG011097(FORWARD)	FN317682.1	CAX73412.1	K13201	GO:0003676	TIA1 cytotoxic granule-associated RNA binding protein
>gi|226486995|emb|FN319637.1| Schistosoma japonicum isolate Anhui full length mRNA clone SJFCE3359.004|FSE001-P00011-G04, complete sequence	Heme-binding protein	√	[7, 28]	14155.4	16728.7	14150.7	6299.16	5014.85	5567.16	4961.06	4696.94	5188.86	16191.5	24053.4	23734.8	15011.6	5627.06	4948.95	21326.6	10319.3	1.45471	0.545293	0.47958	2.06666	0.0529463	0.0163887	0.0120023	CNUS0000100096.1(FORWARD)	FN319637.1	AAP06060.1	K12448	GO:0016020;GO:0042612;GO:0016021;GO:0006955;GO:0002474	similar to NM_019487 heme binding protein 2; putative heme-binding protein in Mus musculus
>gi|28317815|gb|AY223338.1| Schistosoma japonicum clone ZZD836 mRNA sequence	Ras-like protein Rab-6A			7747.33	8422.88	6069.62	2398.16	2031.69	2532.26	3391.41	3295.59	3385.78	9217.07	11400	12595.1	7413.27	2320.7	3357.59	11070.7	5385.43	1.37654	0.430922	0.623458	2.05568	0.0673811	0.00623246	0.00813728	Sja_S23515192(FORWARD)	AY223338	AAP06375.1	K07976	GO:0007264;GO:0005525;GO:0005886;GO:0015031	clone ZZD836 mRNA sequence
>gi|60598868|gb|AY810094.1| Schistosoma japonicum SJCHGC07086 protein mRNA, partial cds	Centrosomal protein of 162 kDa			36.7329	60.3976	70.0409	117.986	279.761	340.679	196.451	203.619	195.422	226.206	567.423	576.265	55.7238	246.142	198.498	456.632	222.32	0.250647	1.10715	0.892848	2.05394	0.031516	0.0292714	0.0762255	CNUS0000102819.1(FORWARD)	AY810094.1	AAX25983.2	K02331	NA	hypothetical protein
>gi|257205777|emb|FN326816.1| Schistosoma japonicum isolate Anhui full length mRNA clone SJFCE4709|FSE001-P00004-N14, complete sequence	similar to MEG 3.2 isoform	√	[23]	3941.63	3938.37	3308.01	9.4714	13.5066	14.131	10.7338	10.6959	10.2139	3315.8	4006.99	4137.98	3729.34	12.3697	10.5479	3820.26	1870.85	1.99339	0.00661178	0.005638	2.04199	0.424416	0.00220281	0.00222791	PG008582(FORWARD)	FN326816	CAX82540.1	NA	GO:0046872;GO:0005515	"isolate Anhui full length mRNA clone SJFCE4709|FSE001-P00004-N14, complete sequence"
>gi|56756145|gb|AY814519.1| Schistosoma japonicum SJCHGC06778 protein mRNA, complete cds	Programmed cell death protein 4			962.67	925.184	517.861	129.619	107.942	142.904	87.1131	98.6653	91.9366	747.006	1041.64	1046.92	801.905	126.821	92.5717	945.191	464.363	1.72689	0.273108	0.199352	2.03546	0.287183	0.00742529	0.00627492	PG007958(FORWARD)	AY814519.1	AAW26251.1	NA	NA	"Schistosoma japonicum SJCHGC06778 protein mRNA, complete cds"
>gi|60600244|gb|AY810777.1| Schistosoma japonicum SJCHGC06374 protein mRNA, partial cds	Glycoprotein 3-alpha-L-fucosyltransferase A			235.078	118.46	87.6579	1466.25	953.2	1181.02	911.754	1842.62	1561.78	3636.49	1849.66	2450.33	147.065	1200.16	1438.72	2645.49	1319.44	0.111461	0.909597	1.0904	2.00501	0.0179723	0.0310619	0.135342	CNUS0000099547.1(FORWARD)	AY810777.1	AAX26666.2	K07632	GO:0016020;GO:0006486;GO:0008417;GO:0018392;GO:0005794;GO:0016021	"alpha 1,3 fucosyltransferase F"
>gi|60687795|gb|AY915010.1| Schistosoma japonicum SJCHGC02157 protein mRNA, complete cds	DUF3091 domain containing protein			3231.46	4243.5	3769.83	1153.88	2316.16	2368.51	1074.67	772.872	1239.99	3151.34	7395.25	6547.56	3748.26	1946.18	1029.18	5698.05	2847.22	1.31646	0.683538	0.361467	2.00126	0.09814	0.0273166	0.0372247	Sja_S24183703(FORWARD)	AY915010	AAX30231.1	NA	NA	"SJCHGC02157 protein mRNA, complete cds"
