# Supplementary material for: A next-generation microarray further reveals stage-enriched gene expression pattern in the blood fluke Schistosoma japonicum
Source: Parasit Vectors. 2017 Jan 10;10:19. doi: 10.1186/s13071-016-1947-x (PMC5223471; doi:10.1186/s13071-016-1947-x)
Supplement: Additional file 8: Table S7. — Information on EST transcripts enriched in cercariae (forward probe). (XLSX 81 kb) [file 13071_2016_1947_MOESM8_ESM.xlsx]

## Sheet: Sheet1
Table S7. Information on S. japonicum ESTs enriched in cercariae (forward probe).
ESTs	Annotation	C1	C2	C3	S1	S2	S3	A1	A2	A3	E1	E2	E3	Mean C	Mean S	Mean A	Mean E	Median	Mean C/Median	Mean S/Median	Mean A/Median	Mean E/Median	p-value (C-S)	p-value (C-A)	p-value (C-E)	Probe Set ID	NCBI_Nucleotide	NCBI_Protein	KO	GO	Description
>gi|152941673|gb|EV481747.1|EV481747 1N2 Schistosoma japonicum cercaria cDNA library Schistosoma japonicum cDNA clone 1N2, mRNA sequence	unknown	12775.8	23269.6	18615	10.4045	8.8759	12.6466	9.1092	18.195	7.9672	11.2885	11.2205	9.3595	18220.2	10.6423	11.7571	10.6228	11.1997	1626.84	0.950231	1.04977	0.94849	0.0133458	0.0133231	0.0133431	Sja_S39547610(FORWARD)	EV481747	NA	NA	NA	"cercaria cDNA library Schistosoma japonicum cDNA clone 1N2, mRNA sequence"
>gi|61957706|gb|DN652457.1|DN652457 EST0346 Cercaria subtracted cDNA library Schistosoma japonicum cDNA clone 1bF4, mRNA sequence	unknown	1356.54	27.1897	1375.81	17.1845	8.7707	10.3932	14.3891	7.7827	9.5823	14.6152	10.6838	10.0584	919.849	12.1161	10.5847	11.7858	11.951	76.9686	1.01382	0.885677	0.98618	0.0890098	0.0888637	0.0892942	Sja_S24297748(FORWARD)	DN652457	ABM53544.1	NA	NA	"cDNA clone 1bF4, mRNA sequence"
>gi|28331264|gb|BU723895.1|BU723895 SJMBBD04 SJM Schistosoma japonicum cDNA, mRNA sequence	unknown	5554.01	4316.26	2758.09	60.5991	66.4279	81.614	36.4353	28.3043	42.8826	66.4223	48.8215	42.398	4209.45	69.547	35.8741	52.5473	61.0471	68.9542	1.13923	0.587645	0.860766	0.018321	0.0178732	0.0176363	Sja_S23376044(FORWARD)	BU723895	NA	NA	NA	"cDNA, mRNA sequence"
>gi|18963006|gb|BM659956.1|BM659956 JCXP0065.FXS Schistosoma japonicum cercaria Lambda TriplEx2 Express library Schistosoma japonicum cDNA clone JCXP0065.FX 5', mRNA sequence	unknown	48671.4	49444.4	43083.2	129.153	60.0347	121.654	4387.55	2184.55	2467.36	10.4315	14.3428	11.7174	47066.3	103.614	3013.15	12.1639	1558.38	30.202	0.0664881	1.93351	0.00780546	0.000918199	0.000948458	0.000904153	Sja_S23365719(FORWARD)	BM659956	AAY97889.1	NA	NA	"cercaria Lambda TriplEx2 Express library Schistosoma japonicum cDNA clone JCXP0065.FX 5', mRNA sequence"
>gi|60234021|gb|CV673635.1|CV673635 RET7SJ_20E07.T7 Schistosoma japonicum reverse cDNA Schistosoma japonicum cDNA, mRNA sequence	RNA-dependent RNA polymerase	2863.27	1314.8	1523.12	85.8351	87.4498	76.8966	40.3109	41.0092	40.9443	87.1893	56.8637	91.328	1900.39	83.3938	40.7548	78.4603	80.9271	23.4828	1.03048	0.503599	0.969519	0.0321414	0.0309374	0.0314291	Sja_S23847839(FORWARD)	CV673635	AAX25454.2	NA	NA	"reverse cDNA Schistosoma japonicum cDNA, mRNA sequence"
>gi|28352778|gb|BU795771.1|BU795771 SJF2DVA09 SJF Schistosoma japonicum cDNA, mRNA sequence	hypothetical protein	9.6814	836.3	60.8984	9.6665	12.153	19.3132	11.2996	11.2393	16.4385	9.3192	8.711	9.6871	302.293	13.7109	12.9925	9.2391	13.3517	22.6408	1.0269	0.973096	0.69198	0.197139	0.196776	0.193921	Sja_S23401650(FORWARD)	BU795771	AAX31109.1	NA	NA	"cDNA, mRNA sequence"
>gi|197645254|gb|FL656746.1|FL656746 seq1089; Schistosoma japonicum 7d schistosomula subtractive expressed sequence tags library Schistosoma japonicum cDNA 3', mRNA sequence	unknown	412.308	15.6792	318.756	19.0672	9.6489	9.1057	10.1864	11.2214	10.0309	25.6814	11.8663	8.633	248.914	12.6073	10.4796	15.3936	14.0004	17.7791	0.900492	0.748518	1.09951	0.09116	0.0927078	0.0919819	Sja_S46931263(FORWARD)	FL656746	NA	NA	NA	"7d schistosomula subtractive expressed sequence tags library Schistosoma japonicum cDNA 3', mRNA sequence"
>gi|194718322|gb|FK934572.1|FK934572 schistosomula 77 Schistosoma japonicum 7d schistosomula subtractive expressed sequence tags library Schistosoma japonicum cDNA 3', mRNA sequence	unknown	1615.64	2278.68	1606.23	61.1208	98.542	405.203	30.683	47.5877	75.954	6.2589	8.7792	10.3392	1833.52	188.289	51.4082	8.4591	119.848	15.2987	1.57106	0.428944	0.0705816	0.0144827	0.00778768	0.00726703	Sja_S46904016(FORWARD)	FK934572	NA	NA	NA	"7d schistosomula subtractive expressed sequence tags library Schistosoma japonicum cDNA 3', mRNA sequence"
>gi|28327269|gb|BU719922.1|BU719922 SJM2AID01 SJM Schistosoma japonicum cDNA, mRNA sequence	unknown	896.244	410.392	480.855	37.8273	46.109	43.5809	52.9652	35.2243	27.6412	33.0476	29.0302	33.2522	595.83	42.5057	38.6102	31.7767	40.558	14.6908	1.04802	0.951976	0.783487	0.0347399	0.0306856	0.032308	Sja_S23367684(FORWARD)	BU719922	NA	NA	NA	"cDNA, mRNA sequence"
>gi|194718275|gb|FK934525.1|FK934525 schistosomula 34 Schistosoma japonicum 7d schistosomula subtractive expressed sequence tags library Schistosoma japonicum cDNA 3', mRNA sequence	unknown	824.412	1294.18	769.57	31.8217	44.4994	270.096	34.0698	19.8819	51.5125	12.7215	8.5861	11.9888	962.719	115.472	35.1547	11.0988	75.3135	12.7828	1.53322	0.466779	0.147368	0.0302116	0.0168299	0.0148422	Sja_S46903969(FORWARD)	FK934525	NA	NA	NA	"7d schistosomula subtractive expressed sequence tags library Schistosoma japonicum cDNA 3', mRNA sequence"
>gi|197642253|gb|FL655943.1|FL655943 1225seq3561; Schistosoma japonicum 7d schistosomula subtractive expressed sequence tags library Schistosoma japonicum cDNA 3', mRNA sequence	hypothetical protein	23157.4	33186.2	31638.7	1897.12	1689.86	5776.83	2038.88	2066.7	1868.95	26.4115	11.0366	13.2931	29327.5	3121.27	1991.51	16.9137	2556.39	11.4722	1.22097	0.779032	0.00661626	0.00625896	0.00644128	0.00557786	Sja_S46930460(FORWARD)	FL655943	AAW27393.1	NA	NA	"7d schistosomula subtractive expressed sequence tags library Schistosoma japonicum cDNA 3', mRNA sequence"
>gi|56058559|gb|CV750016.1|CV750016 sjl2-011_D02_sjl2-011D02-T3_014.ab1 SJL Schistosoma japonicum cDNA, mRNA sequence	unknown	2687.36	5269.69	5509.49	259.617	354.815	211.467	163.109	162.461	184.218	527.131	590.971	558.182	4488.85	275.3	169.929	558.761	417.03	10.7638	0.660143	0.407475	1.33986	0.0213484	0.0203734	0.0237453	Sja_S23415985(FORWARD)	CV750016	NA	NA	NA	"cDNA, mRNA sequence"
>gi|28340927|gb|BU773611.1|BU773611 SJEFMG03 SJE Schistosoma japonicum cDNA, mRNA sequence	unknown	1812.97	2045.29	1486.71	123.543	130.83	167.782	85.1747	44.5627	125.95	253.986	172.999	217.124	1781.66	140.718	85.2292	214.703	177.711	10.0256	0.79184	0.479595	1.20816	0.00550485	0.00586748	0.00605568	Sja_S23379857(FORWARD)	BU773611	NA	NA	NA	"cDNA, mRNA sequence"
>gi|28355251|gb|BU798244.1|BU798244 SJF2ABG07 SJF Schistosoma japonicum cDNA, mRNA sequence	unknown	445.266	319.101	251.946	23.2474	20.6029	46.4738	33.0954	16.852	47.3201	40.6638	28.4986	39.0466	338.771	30.108	32.4225	36.0697	34.2461	9.89225	0.879167	0.946751	1.05325	0.0194471	0.0181125	0.016099	Sja_S23396306(FORWARD)	BU798244	NA	NA	NA	"cDNA, mRNA sequence"
>gi|28336306|gb|BU768990.1|BU768990 SJECAB04 SJE Schistosoma japonicum cDNA, mRNA sequence	unknown	947.073	573.506	466.235	43.3093	49.18	45.2073	90.6103	81.8837	91.818	77.442	42.4478	46.17	662.271	45.8989	88.104	55.3533	71.7286	9.23301	0.639896	1.2283	0.771704	0.0261422	0.0291831	0.0231082	Sja_S23378436(FORWARD)	BU768990	NA	NA	NA	"cDNA, mRNA sequence"
>gi|18829671|gb|BM567642.1|BM567642 JCXP0012.FXS Schistosoma japonicum cercaria Lambda TriplEx2 Express library Schistosoma japonicum cDNA clone JCXP0012.FX 5', mRNA sequence	unknown	2510.29	3682.98	3165.13	233.975	244.572	1360.34	42.437	72.3837	266.139	11.0186	58.3696	15.9587	3119.47	612.962	126.987	28.449	369.974	8.43158	1.65677	0.343231	0.0768945	0.0177601	0.00608514	0.00547566	Sja_S23365692(FORWARD)	BM567642	NA	K03006	NA	"cercaria Lambda TriplEx2 Express library Schistosoma japonicum cDNA clone JCXP0012.FX 5', mRNA sequence"
>gi|56055566|gb|CV747023.1|CV747023 SJL_32_002__2-3__30.T3_043.ab1 SJL Schistosoma japonicum cDNA, mRNA sequence	unknown	1362.54	1061.88	1035.92	122.588	116.506	92.9346	125.28	119.549	125.655	179.485	188.837	162.935	1153.45	110.676	123.494	177.086	150.29	7.6748	0.736418	0.821707	1.17829	0.00441098	0.00502795	0.00550991	Sja_S23414224(FORWARD)	CV747023	NA	NA	NA	"cDNA, mRNA sequence"
>gi|11707873|gb|BF606850.1|BF606850 JCXP0002.FXT Schistosoma japonicum cercaria Lambda TriplEx2 Express library Schistosoma japonicum cDNA clone JCXP0002.FX 5', mRNA sequence	hypothetical protein	10676.5	11925.4	10604.1	1317.13	2242.13	2298.03	214.086	461.215	280.421	1673.01	904.346	1085.21	11068.7	1952.43	318.574	1220.85	1586.64	6.97615	1.23054	0.200785	0.769458	0.00103653	0.000557518	0.00187763	Sja_S23365630(FORWARD)	BF606850	NA	NA	NA	"cercaria Lambda TriplEx2 Express library Schistosoma japonicum cDNA clone JCXP0002.FX 5', mRNA sequence"
>gi|60264672|gb|CV699062.1|CV699062 SJS_042_85.T3 SJS Schistosoma japonicum cDNA, mRNA sequence	unknown	1314.92	723.022	469.532	68.445	60.7133	115.93	22.2002	17.0485	16.7567	271.403	102.902	116.766	835.825	81.696	18.6685	163.69	122.693	6.81232	0.665856	0.152156	1.33414	0.0511763	0.0407524	0.0395218	Sja_S23866743(FORWARD)	CV699062	NA	NA	NA	"cDNA, mRNA sequence"
>gi|60232959|gb|CV673104.1|CV673104 RET7SJ_11B07.T7 Schistosoma japonicum reverse cDNA Schistosoma japonicum cDNA, mRNA sequence	hypothetical protein	5219.89	5847.96	3099.03	300.832	340.501	303.231	1173.06	1064.99	1068.28	331.087	301.97	329.564	4722.29	314.855	1102.11	320.874	711.492	6.63717	0.442528	1.54901	0.450987	0.0165923	0.0239764	0.0171851	Sja_S23847383(FORWARD)	CV673104	AAW26013.1	NA	GO:0019028;GO:0005198;GO:0019012	"reverse cDNA Schistosoma japonicum cDNA, mRNA sequence"
>gi|28324454|gb|BU717107.1|BU717107 SJM2B0G12 SJM Schistosoma japonicum cDNA, mRNA sequence	unknown	2305.94	1006.58	1358.79	300.917	215.012	193.23	223.667	171.034	268.855	309.152	255.944	178.52	1557.11	236.386	221.185	247.872	242.129	6.43088	0.976281	0.913501	1.02372	0.0332593	0.0361827	0.0349279	Sja_S23371700(FORWARD)	BU717107	NA	NA	NA	"cDNA, mRNA sequence"
>gi|28327999|gb|BU720652.1|BU720652 SJM2BEA07 SJM Schistosoma japonicum cDNA similar to gb|AAF57919.1| (AE003804) CG6805 gene product [Drosophila melanogaster], mRNA sequence	putative synaptojanin	1692.97	3281.65	3307.82	252.649	330.863	155.672	381.648	349.105	477.135	332.074	632.459	482.804	2760.81	246.394	402.629	482.446	442.538	6.2386	0.556776	0.90982	1.09018	0.0215933	0.0230188	0.0193357	Sja_S23374092(FORWARD)	BU720652	AAX25790.2	K01106	GO:0016020;GO:0005515;GO:0004445;GO:0004439;GO:0005737	"cDNA similar to gb|AAF57919.1| (AE003804) CG6805 gene product [Drosophila melanogaster], mRNA sequence"
>gi|28347668|gb|BU780352.1|BU780352 SJEFWD04 SJE Schistosoma japonicum cDNA, mRNA sequence	unknown	272.206	253.214	126.545	15.5827	32.3275	56.4931	10.4185	12.6686	12.7883	33.222	30.1973	42.9434	217.322	34.8011	11.9585	35.4542	35.1277	6.18663	0.990703	0.340429	1.0093	0.0428478	0.0235444	0.0331904	Sja_S23381982(FORWARD)	BU780352	NA	NA	NA	"cDNA, mRNA sequence"
>gi|60247473|gb|CV686915.1|CV686915 sjs2-14-6_C06_sjs2-14-6C06-T3###seg1 SJS Schistosoma japonicum cDNA, mRNA sequence	hypothetical protein	3483.76	3095.11	3713.96	684.622	371.694	475.006	274.121	274.832	284.511	690.857	607.846	510.894	3430.94	510.441	277.821	603.199	556.82	6.16168	0.916707	0.498943	1.08329	0.0015074	0.0015878	0.00266742	Sja_S23854601(FORWARD)	CV686915	XP_012799555.1	NA	NA	"cDNA, mRNA sequence"
>gi|28359486|gb|BU802479.1|BU802479 SJFAJD12 SJF Schistosoma japonicum cDNA, mRNA sequence	putative annexin	4925.28	10609.6	8369.76	611.989	870.264	1712.4	1763.52	1465.51	1769.13	58.4146	114.262	127.653	7968.23	1064.88	1666.06	100.11	1365.47	5.83552	0.779866	1.22013	0.0733154	0.0240475	0.0340114	0.0202982	Sja_S23406009(FORWARD)	BU802479	AAX25826.2	NA	GO:0004859;GO:0005544;GO:0005509;GO:0005737;GO:0004859;GO:0005634;GO:0005544;GO:0005509;GO:0005737	"cDNA, mRNA sequence"
>gi|28325847|gb|BU718500.1|BU718500 SJM2CKA10 SJM Schistosoma japonicum cDNA similar to sp|Q29449|AT1A_BOVIN POTENTIAL PHOSPHOLIPID-TRANSPORTING ATPASE IA (CHROMAFFIN GRANULE ATPASE II), mRNA sequence	putative phospholipid-transporting ATPase IB	928.254	733.391	614.389	123.004	73.027	89.617	96.4159	70.6993	136.347	236.236	149.212	120.361	758.678	95.2159	101.154	168.603	134.879	5.62489	0.705938	0.749965	1.25004	0.00728682	0.0116509	0.0046381	Sja_S23372622(FORWARD)	BU718500	AAX28473.2	K01530	GO:0005524;GO:0006754;GO:0016020;GO:0016820;GO:0015662	"cDNA similar to sp|Q29449|AT1A_BOVIN POTENTIAL PHOSPHOLIPID-TRANSPORTING ATPASE IA (CHROMAFFIN GRANULE ATPASE II), mRNA sequence"
>gi|28345028|gb|BU777712.1|BU777712 SJEDNB11 SJE Schistosoma japonicum cDNA, mRNA sequence	unknown	1727.28	1279.92	1091.59	272.361	231.328	332.647	128.532	116.574	123.163	280.572	181.978	201.412	1366.26	278.779	122.756	221.321	250.05	5.46397	1.11489	0.490927	0.885107	0.0163839	0.0108608	0.00976181	Sja_S23381155(FORWARD)	BU777712	NA	NA	NA	"cDNA, mRNA sequence"
>gi|60261233|gb|CV695623.1|CV695623 SJS_020_32.T3 SJS Schistosoma japonicum cDNA, mRNA sequence	putative histone deacetylase 9	599.384	586.252	472.807	122.763	99.9544	158.566	76.3293	91.428	88.3358	65.483	78.7402	60.382	552.814	127.094	85.3644	68.2017	106.229	5.20397	1.19642	0.803585	0.642023	0.00837741	0.00404131	0.00287221	Sja_S23863220(FORWARD)	CV695623	AAX26368.2	K11406	GO:0004407;GO:0005634;GO:0045843;GO:0005737;GO:0016566;GO:0006954;GO:0000122;GO:0006350;GO:0000118;GO:0030183;GO:0008134;GO:0016568	"cDNA, mRNA sequence"
>gi|28326953|gb|BU719606.1|BU719606 SJM2AFA05 SJM Schistosoma japonicum cDNA, mRNA sequence	hypothetical protein	4567.18	3654.56	3335.49	875.159	701.197	1004.14	615.258	457.621	626.752	796.215	523.89	648.757	3852.41	860.164	566.544	656.288	758.226	5.08082	1.13444	0.747197	0.865557	0.00841942	0.00594802	0.00477804	Sja_S23367591(FORWARD)	BU719606	AAW24640.1	NA	NA	"cDNA, mRNA sequence"
>gi|28345323|gb|BU778007.1|BU778007 SJEDQD08 SJE Schistosoma japonicum cDNA, mRNA sequence	unknown	3421.01	1270.65	1528.92	414.889	239.158	354.921	361.554	615.771	285.955	738.61	207.529	353.107	2073.53	336.322	421.093	433.082	427.088	4.85504	0.787478	0.985964	1.01404	0.0559529	0.0749295	0.0440403	Sja_S23390354(FORWARD)	BU778007	NA	NA	NA	"cDNA, mRNA sequence"
>gi|28325108|gb|BU717761.1|BU717761 SJM2BRA01 SJM Schistosoma japonicum cDNA, mRNA sequence	hypothetical protein	29619.4	28673.2	27218.1	262.65	150.083	200.704	13405	10568	10896.4	9.531	18.7675	8.9734	28503.6	204.479	11623.1	12.424	5913.81	4.81983	0.0345766	1.96542	0.00210084	0.000292308	0.000658414	0.000299678	Sja_S23372113(FORWARD)	BU717761	AAX31094.1	NA	NA	"cDNA, mRNA sequence"
>gi|28333448|gb|BU766132.1|BU766132 SJEAAH02 SJE Schistosoma japonicum cDNA, mRNA sequence	unknown	2466.54	2660.22	1717.84	382.831	471.46	629.838	919.326	314.945	201.37	264.323	250.572	731.348	2281.54	494.71	478.547	415.414	486.628	4.68846	1.01661	0.983392	0.853658	0.0182173	0.0109496	0.0260935	Sja_S23382224(FORWARD)	BU766132	NA	NA	NA	"cDNA, mRNA sequence"
>gi|28324928|gb|BU717581.1|BU717581 SJM2BPA04 SJM Schistosoma japonicum cDNA, mRNA sequence	unknown	918.052	234.843	162.268	33.6866	19.127	25.0455	271.661	116.692	87.7531	28.2179	48.9614	36.3789	438.388	25.953	158.702	37.8527	98.2774	4.46072	0.264079	1.61484	0.385162	0.112006	0.133736	0.122026	Sja_S23371994(FORWARD)	BU717581	NA	NA	NA	"cDNA, mRNA sequence"
>gi|60232821|gb|CV673035.1|CV673035 RET7SJ_10H04.T7 Schistosoma japonicum reverse cDNA Schistosoma japonicum cDNA, mRNA sequence	hypothetical protein	1453.25	1742.41	932.48	169.691	237.173	293.882	337.973	313.403	324.389	186.444	338.429	355.852	1376.04	233.582	325.255	293.575	309.415	4.44725	0.754915	1.05119	0.948806	0.0240319	0.0240478	0.0258187	Sja_S23847157(FORWARD)	CV673035	XP_012800032.1	NA	NA	"reverse cDNA Schistosoma japonicum cDNA, mRNA sequence"
>gi|60234577|gb|CV673924.1|CV673924 RET7SJ_24D07.T7 Schistosoma japonicum reverse cDNA Schistosoma japonicum cDNA, mRNA sequence	hypothetical protein	3518.09	5999.32	4051.02	387.128	534.997	1071.49	512.013	492.297	393.223	780.185	1917.36	1486.48	4522.81	664.538	465.844	1394.67	1029.61	4.39276	0.645429	0.452449	1.35457	0.0204029	0.0162194	0.0113512	Sja_S23848320(FORWARD)	CV673924	CCD80112.1	NA	GO:0005737	"reverse cDNA Schistosoma japonicum cDNA, mRNA sequence"
>gi|56062104|gb|CV753561.1|CV753561 SJL9-003_H09_SJL9-003H09-T7_080.ab1 SJL Schistosoma japonicum cDNA, mRNA sequence	DNA-directed RNA Polymerase II subunit K	9366.54	6334.5	4978.68	1961.67	1322.82	1571.19	278.841	288.566	345.243	2227.89	1054.74	1326.76	6893.24	1618.56	304.216	1536.46	1577.51	4.36969	1.02602	0.192846	0.973978	0.0226095	0.0187773	0.0167933	Sja_S23418898(FORWARD)	CV753561	CAX82453.1	NA	NA	"cDNA, mRNA sequence"
>gi|61957694|gb|DN652445.1|DN652445 EST0334 Cercaria subtracted cDNA library Schistosoma japonicum cDNA clone 1jC5, mRNA sequence	hypothetical protein	14763.6	17746.5	15044.6	3516.75	2720.47	3693.39	4321.59	3680.93	3863.87	1159.78	892.782	856.037	15851.6	3310.2	3955.46	969.532	3632.83	4.36342	0.911191	1.08881	0.266881	0.00483805	0.00426278	0.00224325	Sja_S24297743(FORWARD)	DN652445	AAW24905.1	NA	GO:0016020;GO:0016021	"cDNA clone 1jC5, mRNA sequence"
>gi|56059164|gb|CV750621.1|CV750621 SJL3-010_D12_SJL3-010D12-T7_094.ab1 SJL Schistosoma japonicum cDNA, mRNA sequence	Phospholipase DDHD1	3298.39	2659.49	2749.84	917.963	459.378	672.649	435.16	315.097	499.973	1017.05	479.988	545.152	2902.57	683.33	416.743	680.73	682.03	4.25579	1.00191	0.611033	0.998094	0.000785359	0.00291574	9.49718e-05	Sja_S23417159(FORWARD)	CV750621	AAX28248.2	K13619	NA	"cDNA, mRNA sequence"
>gi|60243211|gb|CV684788.1|CV684788 sjs11-008_C11_sjs11-008C11-T3 SJS Schistosoma japonicum cDNA, mRNA sequence	DDB1- and CUL4-associated factor 12	922.409	474.634	508.392	228.666	104.068	126.98	151.364	119.179	142.849	221.544	122.261	104.967	635.145	153.238	137.797	149.591	151.414	4.19475	1.01204	0.910069	0.987956	0.0225518	0.0340495	0.0233031	Sja_S23852468(FORWARD)	CV684788	AAX27654.2	K11803	GO:0007165	"cDNA, mRNA sequence"
>gi|28350861|gb|BU793854.1|BU793854 SJF2BUC05 SJF Schistosoma japonicum cDNA, mRNA sequence	unknown	4665.5	3029.86	1595.65	791.5	707.761	729.026	633.741	721.951	697.552	1116.75	445.715	675.511	3097	742.762	684.415	745.991	744.377	4.16053	0.997831	0.919447	1.00217	0.056682	0.0584244	0.0460669	Sja_S23400355(FORWARD)	BU793854	NA	NA	NA	"cDNA, mRNA sequence"
>gi|28330800|gb|BU723447.1|BU723447 SJMAWD12 SJM Schistosoma japonicum cDNA, mRNA sequence	unknown	2889	2379.91	2864.21	755.441	508.056	606.107	266.727	246.335	302.101	852.845	549.704	694.989	2711.04	623.201	271.721	699.179	661.19	4.10024	0.942544	0.410957	1.05746	0.00147943	0.00197734	0.00119709	Sja_S23369075(FORWARD)	BU723447	NA	NA	NA	"cDNA, mRNA sequence"
>gi|60256562|gb|CV691852.1|CV691852 sjs9-001_C07_sjs9-001C07-T3 SJS Schistosoma japonicum cDNA, mRNA sequence	unknown	5424.44	3217.68	3853.29	1889.1	592.02	1057.24	654.692	985.228	871.111	1333.06	642.002	777.599	4165.13	1179.45	837.01	917.555	1048.5	3.97246	1.12489	0.79829	0.875109	0.00431577	0.0237606	0.00916779	Sja_S23859541(FORWARD)	CV691852	NA	NA	NA	"cDNA, mRNA sequence"
>gi|28332167|gb|BU724798.1|BU724798 SJMBKH11 SJM Schistosoma japonicum cDNA, mRNA sequence	UPF0565 protein C2orf69	269.331	168.144	194.375	67.7617	29.8345	56.9093	66.6704	16.2259	17.3982	82.7051	33.9861	50.8388	210.617	51.5018	33.4315	55.8433	53.6726	3.92411	0.959556	0.622879	1.04044	0.00866928	0.00338281	0.00535985	Sja_S23376634(FORWARD)	BU724798	AAX27456.2	K04706	GO:0005634;GO:0003677;GO:0006355;GO:0016607;GO:0006512;GO:0005515;GO:0006350;GO:0008270	"cDNA, mRNA sequence"
>gi|60255399|gb|CV690765.1|CV690765 sjs7-008_F10_sjs7-008F10-T3 SJS Schistosoma japonicum cDNA, mRNA sequence	unknown	225.474	78.6024	127.143	49.1967	22.0925	27.3671	10.8043	9.0409	10.3285	77.3313	21.1913	26.0964	143.74	32.8854	10.0579	41.5397	37.2126	3.86267	0.883719	0.270282	1.11628	0.043477	0.044387	0.0299357	Sja_S23858411(FORWARD)	CV690765	NA	NA	NA	"cDNA, mRNA sequence"
>gi|60232719|gb|CV672984.1|CV672984 RET7SJ_08E07.T7 Schistosoma japonicum reverse cDNA Schistosoma japonicum cDNA, mRNA sequence	Diacylglycerol O-acyltransferase	12120.9	8316.49	7426.65	1392.04	861.031	1004.41	2022.51	1805.84	1988.69	4129.44	2372.91	2326.87	9288.03	1085.83	1939.01	2943.07	2441.04	3.80494	0.444821	0.794338	1.20566	0.0120716	0.017428	0.00891079	Sja_S23847319(FORWARD)	CV672984	AAX27285.2	K11155	GO:0004772;GO:0005783;GO:0008203;GO:0016021;GO:0005789	"reverse cDNA Schistosoma japonicum cDNA, mRNA sequence"
>gi|60233155|gb|CV673202.1|CV673202 RET7SJ_13F10.T7 Schistosoma japonicum reverse cDNA Schistosoma japonicum cDNA, mRNA sequence	Serine/threonine-protein kinase N2	221.247	198.646	263.529	68.117	59.5567	42.1443	72.4321	52.4482	65.5432	58.9474	40.5968	39.5446	227.808	56.606	63.4745	46.3629	60.0403	3.79425	0.942801	1.0572	0.772198	0.010669	0.00517129	0.0067544	Sja_S23847439(FORWARD)	CV673202	CCD76055.1	K06071	GO:0005515;GO:0005524;GO:0006468;GO:0008270;GO:0007242;GO:0019992;GO:0004697;GO:0005737	"reverse cDNA Schistosoma japonicum cDNA, mRNA sequence"
>gi|28341142|gb|BU773826.1|BU773826 SJEFPG05 SJE Schistosoma japonicum cDNA, mRNA sequence	unknown	5252.85	2666.4	1807.73	965.083	865.186	863.229	658.233	331.196	947.646	1244.91	579.242	614.024	3242.33	897.833	645.692	812.725	855.279	3.79096	1.04975	0.754949	0.950246	0.0721593	0.069639	0.0498138	Sja_S23387481(FORWARD)	BU773826	NA	NA	NA	"cDNA, mRNA sequence"
>gi|28344713|gb|BU777397.1|BU777397 SJEDJG05 SJE Schistosoma japonicum cDNA, mRNA sequence	unknown	4306.13	2118.78	1959.61	1038.09	703.341	823.76	259.704	330.68	273.722	1009.34	469.983	541.185	2794.84	855.064	288.035	673.502	764.283	3.65681	1.11878	0.37687	0.881221	0.0506068	0.0414357	0.0348555	Sja_S23389933(FORWARD)	BU777397	NA	NA	NA	"cDNA, mRNA sequence"
>gi|60239884|gb|CV683127.1|CV683127 SJS02_G06_SJS02G06-T3 SJS Schistosoma japonicum cDNA, mRNA sequence	hypothetical protein	185.785	534.875	319.579	41.8012	51.4858	84.7473	32.1427	27.5965	23.3239	52.9618	196.052	149.505	346.747	59.3448	27.6877	132.84	96.0922	3.60848	0.617582	0.288137	1.38242	0.0526374	0.0449471	0.0388459	Sja_S23850716(FORWARD)	CV683127	AAX24867.2	NA	NA	"cDNA, mRNA sequence"
>gi|60232939|gb|CV673094.1|CV673094 RET7SJ_11A05.T7 Schistosoma japonicum reverse cDNA Schistosoma japonicum cDNA, mRNA sequence	unknown	12594.7	9414.56	9545.02	3096.13	2883.04	3085.24	1814.74	1659.4	1658.4	3453.99	2329.68	2703.75	10518.1	3021.47	1710.85	2829.14	2925.31	3.59555	1.03287	0.584843	0.967126	0.00868614	0.0061645	0.00443805	Sja_S23847184(FORWARD)	CV673094	NA	NA	NA	"reverse cDNA Schistosoma japonicum cDNA, mRNA sequence"
>gi|56064024|gb|CV755481.1|CV755481 sjl5-004_E09_sjl5-004E09-T3_071.ab1 SJL Schistosoma japonicum cDNA, mRNA sequence	AP2-associated protein kinase 1	912.625	664.631	582.628	180.875	205.029	162.871	190.333	204.672	246.36	241.932	162.624	173.393	719.962	182.925	213.788	192.649	203.219	3.54279	0.900138	1.05201	0.94799	0.0158724	0.0235074	0.01021	Sja_S23420338(FORWARD)	CV755481	AAX28356.2	K08853	GO:0005524;GO:0004683;GO:0006468;GO:0005516	"cDNA, mRNA sequence"
>gi|197126829|gb|FL595205.1|FL595205 chgc_new_contig1795; Schistosoma japonicum 7d schistosomula subtractive expressed sequence tags library Schistosoma japonicum cDNA 3', mRNA sequence	hypothetical protein	5501.76	5604.15	4010.93	1711.72	2239.96	3406.08	93.6857	492.823	268.904	439.119	372.885	391.437	5038.95	2452.59	285.138	401.147	1426.87	3.53147	1.71886	0.199835	0.281138	0.0611339	0.00572493	0.00597252	Sja_S46920311(FORWARD)	FL595205	XP_012799487.1	NA	NA	"7d schistosomula subtractive expressed sequence tags library Schistosoma japonicum cDNA 3', mRNA sequence"
>gi|28335306|gb|BU767990.1|BU767990 SJEBFA10 SJE Schistosoma japonicum cDNA, mRNA sequence	unknown	1631.37	1668.2	1395.41	21.694	33.8352	38.8806	22.4113	13.3648	27.0997	600.418	944.739	1024.04	1565	31.4699	20.9586	856.399	443.934	3.52529	0.0708887	0.047211	1.92911	0.0016675	0.00164761	0.0326542	Sja_S23383460(FORWARD)	BU767990	NA	NA	NA	"cDNA, mRNA sequence"
>gi|60235985|gb|CV674632.1|CV674632 RET7SJ_28E11.T7 Schistosoma japonicum reverse cDNA Schistosoma japonicum cDNA, mRNA sequence	unknown	4363.91	4472.17	3497.78	951.226	1095.83	998.153	1355.56	1187.16	1419.1	986.284	654.216	967.522	4111.29	1015.07	1320.61	869.341	1167.84	3.52043	0.869188	1.13081	0.744402	0.00458284	0.00833327	0.00665723	Sja_S23848951(FORWARD)	CV674632	NA	NA	NA	"reverse cDNA Schistosoma japonicum cDNA, mRNA sequence"
>gi|197126952|gb|FL595328.1|FL595328 chgc_new_contig1754; Schistosoma japonicum 7d schistosomula subtractive expressed sequence tags library Schistosoma japonicum cDNA 3', mRNA sequence	unknown	2565.4	2253.68	1758.91	612.174	536.086	1515.65	92.3006	354.848	657.405	9.7177	8.821	7.9083	2192.66	887.971	368.184	8.81567	628.078	3.49107	1.41379	0.586209	0.014036	0.0674795	0.0221869	0.00565719	Sja_S46920434(FORWARD)	FL595328	NA	NA	NA	"7d schistosomula subtractive expressed sequence tags library Schistosoma japonicum cDNA 3', mRNA sequence"
>gi|60262327|gb|CV696717.1|CV696717 SJS_027_12.T7 SJS Schistosoma japonicum cDNA, mRNA sequence	Protein Smaug 2	2921.71	3881.63	3486.16	454.139	1226.96	1303.9	863.17	1058.14	989.507	661.244	777.152	1319.31	3429.83	995	970.274	919.235	982.637	3.49044	1.01258	0.987418	0.935478	0.00158358	0.00400994	0.00690655	Sja_S23864703(FORWARD)	CV696717	XP_012795056.1	NA	NA	"cDNA, mRNA sequence"
>gi|197645912|gb|FL656206.1|FL656206 1225seq2528; Schistosoma japonicum 7d schistosomula subtractive expressed sequence tags library Schistosoma japonicum cDNA 3', mRNA sequence	unknown	5949.6	10195.7	6078.38	1310.59	2530.28	5183.51	969.705	1374.54	1460.89	9.6202	11.3301	11.6575	7407.9	3008.13	1268.38	10.8693	2138.25	3.46447	1.40681	0.593185	0.00508325	0.0768411	0.0223934	0.0168679	Sja_S46930723(FORWARD)	FL656206	NA	NA	NA	"7d schistosomula subtractive expressed sequence tags library Schistosoma japonicum cDNA 3', mRNA sequence"
>gi|60240396|gb|CV683380.1|CV683380 sjs1_B02_sjs03G10-T7 SJS Schistosoma japonicum cDNA, mRNA sequence	unknown	17155.7	13952.7	9856.54	5738.02	4107.75	3150.65	2491.09	2946.04	2728.81	5411.6	2587.57	3025.22	13655	4332.14	2721.98	3674.8	4003.47	3.41079	1.0821	0.679906	0.917903	0.0106826	0.0187026	0.0120532	Sja_S23851176(FORWARD)	CV683380	NA	NA	NA	"cDNA, mRNA sequence"
>gi|60241676|gb|CV684016.1|CV684016 sjs10-010_A07_sjs10-010A07-T3 SJS Schistosoma japonicum cDNA, mRNA sequence	PP2C-like domain-containing protein	1670.11	1428.61	1585.47	615.085	269.067	306.003	340.855	287.802	300.599	642.828	481.698	458.943	1561.4	396.718	309.752	527.823	462.271	3.37767	0.858195	0.670066	1.14181	0.00154253	0.00102939	0.00125811	Sja_S23851700(FORWARD)	CV684016	AAW24913.1	NA	NA	"cDNA, mRNA sequence"
>gi|60263140|gb|CV697530.1|CV697530 SJS_032_40.T7 SJS Schistosoma japonicum cDNA, mRNA sequence	unknown	4951.86	5978.83	3556.13	1161.21	1342.79	1449.14	732.166	928.998	891.279	1739.09	1339	1570.36	4828.94	1317.71	850.814	1549.48	1433.6	3.36841	0.919166	0.593482	1.08083	0.0210062	0.0147571	0.0252857	Sja_S23865103(FORWARD)	CV697530	NA	NA	NA	"cDNA, mRNA sequence"
>gi|28350794|gb|BU793787.1|BU793787 SJF2BTE10 SJF Schistosoma japonicum cDNA, mRNA sequence	unknown	6429.74	6657.06	4750.69	1835.38	2037.36	1760.5	1646.91	1650.29	1632.85	1716.65	1689.21	1640.83	5945.83	1877.75	1643.35	1682.23	1779.99	3.34037	1.05492	0.923237	0.945079	0.00855273	0.00932195	0.00905018	Sja_S23394870(FORWARD)	BU793787	NA	NA	NA	"cDNA, mRNA sequence"
>gi|197641000|gb|FL651780.1|FL651780 seq0321; Schistosoma japonicum 7d schistosomula subtractive expressed sequence tags library Schistosoma japonicum cDNA 3', mRNA sequence	hypothetical protein	1764.29	2728.02	1480.6	179.095	453.784	779.743	331.881	276.456	259.921	199.98	923.894	1053.51	1990.97	470.874	289.419	725.794	598.334	3.32752	0.786975	0.483709	1.21302	0.0396101	0.0232094	0.0483184	Sja_S46926297(FORWARD)	FL651780	AAW27824.1	NA	NA	"7d schistosomula subtractive expressed sequence tags library Schistosoma japonicum cDNA 3', mRNA sequence"
>gi|28351557|gb|BU794550.1|BU794550 SJF2CWG11 SJF Schistosoma japonicum cDNA similar to dbj|BAB30803.1| (AK017557) putative [Mus musculus], mRNA sequence	Golgi-associated plant pathogenesis-related protein 1/venom allergen-like (VAL) 16 protein	18590.5	23468.3	17248.6	1067.72	818.251	1356.05	8469.74	8357.29	7612.04	3352.17	4260.28	3675.71	19769.1	1080.68	8146.36	3762.72	5954.54	3.32001	0.181488	1.36809	0.631908	0.00583043	0.0109602	0.0053645	Sja_S23400813(FORWARD)	BU794550	CAX74107.1	K13435	GO:0005576	"cDNA similar to dbj|BAB30803.1| (AK017557) putative [Mus musculus], mRNA sequence"
>gi|28326922|gb|BU719575.1|BU719575 SJM2AAF09 SJM Schistosoma japonicum cDNA, mRNA sequence	Cytosolic endo-beta-N-acetylglucosaminidase	324.556	209.455	187.64	101.286	50.3996	24.1948	70.5083	60.3708	84.3992	124.724	48.4514	47.5677	240.55	58.6267	71.7594	73.5809	72.6702	3.31017	0.806751	0.987468	1.01253	0.00635777	0.0316784	0.00540819	Sja_S23373371(FORWARD)	BU719575	CCD82820.1	K01227	GO:0033925;GO:0005737;GO:0016798	"cDNA, mRNA sequence"
>gi|56048815|gb|CV740272.1|CV740272 SJAL_026_08.T3 SJL Schistosoma japonicum cDNA, mRNA sequence	Transcription initiation factor TFIID subunit 1	2702.59	1550.72	1980.68	416.493	683.74	594.668	655.16	752.199	714.208	728.048	511.944	563.811	2078	564.967	707.189	601.268	654.229	3.17625	0.863563	1.08095	0.919049	0.0337766	0.0319615	0.0161217	Sja_S23424527(FORWARD)	CV740272	AAX26283.2	K03125	GO:0005634;GO:0005515;GO:0006350;GO:0006355	"cDNA, mRNA sequence"
>gi|28333986|gb|BU766670.1|BU766670 SJEAIF04 SJE Schistosoma japonicum cDNA, mRNA sequence	hypothetical protein	1867.25	1830.49	880.132	7.7859	9.3642	8.3973	16.4895	56.7904	15.4761	679.566	1293.72	832.783	1525.96	8.5158	29.5853	935.355	482.47	3.1628	0.0176504	0.0613205	1.93868	0.0212278	0.0209888	0.107826	Sja_S23377663(FORWARD)	BU766670	AAW25683.1	NA	NA	"cDNA, mRNA sequence"
>gi|56059093|gb|CV750550.1|CV750550 sjl3-007_H10_sjl3-007H10-T7_092.ab1 SJL Schistosoma japonicum cDNA, mRNA sequence	unknown	496.212	413.944	454.145	125.37	99.795	154.859	70.5616	79.1862	75.5387	218.467	127.868	172.859	454.767	126.675	75.0955	173.065	149.87	3.03441	0.845232	0.501072	1.15477	0.00219322	0.00237195	3.67104e-05	Sja_S23427506(FORWARD)	CV750550	NA	NA	NA	"cDNA, mRNA sequence"
>gi|28325704|gb|BU718357.1|BU718357 SJM2CID11 SJM Schistosoma japonicum cDNA, mRNA sequence	CCR4-NOT transcription complex subunit 10	382.52	477.489	601.578	272.961	135.884	194.294	137.682	89.0044	134.754	158.073	96.138	116.875	487.196	201.046	120.48	123.695	162.371	3.00051	1.23819	0.742006	0.761807	0.0434128	0.0150049	0.0203474	Sja_S23372539(FORWARD)	BU718357	AAW25403.1	NA	NA	"cDNA, mRNA sequence"
>gi|56049954|gb|CV741411.1|CV741411 SJAL_032_96.T3 SJL Schistosoma japonicum cDNA, mRNA sequence	unknown	413.306	193.359	173.684	102.413	105.661	96.066	60.4347	51.7755	38.5034	100.823	70.9697	61.1059	260.116	101.38	50.2379	77.633	89.5064	2.90612	1.13265	0.561277	0.867345	0.0862086	0.0495768	0.0535416	Sja_S23410442(FORWARD)	CV741411	NA	NA	NA	"cDNA, mRNA sequence"
>gi|56053988|gb|CV745445.1|CV745445 SJAL_058_36.T7 SJL Schistosoma japonicum cDNA, mRNA sequence	unknown	1113	1269.23	1001.33	381.355	394.531	391.27	319.611	507.122	371.048	400.437	311.045	381.679	1127.85	389.052	399.26	364.387	394.156	2.86144	0.98705	1.01295	0.924474	0.00527334	0.00233633	0.00852503	Sja_S23412834(FORWARD)	CV745445	NA	NA	NA	"cDNA, mRNA sequence"
>gi|28356862|gb|BU799855.1|BU799855 SJF2CKC07 SJF Schistosoma japonicum cDNA, mRNA sequence	unknown	1844.39	1614.93	1330.26	464.917	535.231	403.897	289.152	329.9	388.478	636.86	649.865	677.693	1596.53	468.015	335.843	654.806	561.41	2.84378	0.833642	0.598213	1.16636	0.00680909	0.00962709	0.013941	Sja_S23404289(FORWARD)	BU799855	NA	NA	NA	"cDNA, mRNA sequence"
>gi|56055646|gb|CV747103.1|CV747103 SJL_32_002__2-3__79.T3_084.ab1 SJL Schistosoma japonicum cDNA, mRNA sequence	unknown	4463.15	4864.15	3877.52	1076.55	1586.46	1545.9	1645.8	1711.53	1736.21	1442.25	1204.25	1305	4401.61	1402.97	1697.85	1317.17	1550.41	2.839	0.904905	1.0951	0.849561	0.0061255	0.00594238	0.00515075	Sja_S23416183(FORWARD)	CV747103	NA	NA	NA	"cDNA, mRNA sequence"
>gi|28346169|gb|BU778853.1|BU778853 SJEEHF09 SJE Schistosoma japonicum cDNA, mRNA sequence	hypothetical protein	953.177	565.281	613.467	170.508	145.109	258.771	76.3867	41.2152	102.462	454.986	236.768	257.666	710.642	191.463	73.3547	316.474	253.968	2.79815	0.753884	0.288834	1.24612	0.0299379	0.0167873	0.00867429	Sja_S23390926(FORWARD)	BU778853	AAX28177.2	NA	NA	"cDNA, mRNA sequence"
>gi|60261153|gb|CV695543.1|CV695543 SJS_019_72.T7 SJS Schistosoma japonicum cDNA, mRNA sequence	hypothetical protein	5989.59	5865.39	5348.35	1888.37	2829.09	3293.91	1592.8	1352.21	1509.65	920.521	654.793	782.743	5734.44	2670.46	1484.89	786.019	2077.67	2.76003	1.28531	0.714688	0.378317	0.0176256	0.00119539	0.000780341	Sja_S23863175(FORWARD)	CV695543	AAW24751.1	NA	NA	"cDNA, mRNA sequence"
>gi|28344186|gb|BU776870.1|BU776870 SJEDDF06 SJE Schistosoma japonicum cDNA similar to gi|559330|dbj|BAA07526.1| (D38521) The ha0919 gene product is novel.[Homo sapiens], mRNA sequence	hypothetical protein	3245.87	7145.34	6838.89	1045.5	1969.61	2128.22	2619.78	2252.86	2563.06	680.959	1662.83	1881.21	5743.37	1714.44	2478.57	1408.33	2096.51	2.73949	0.817762	1.18224	0.671752	0.0243945	0.0668626	0.0201637	Sja_S23389570(FORWARD)	BU776870	XP_012802293.1	NA	NA	"cDNA similar to gi|559330|dbj|BAA07526.1| (D38521) The ha0919 gene product is novel.[Homo sapiens], mRNA sequence"
>gi|28344209|gb|BU776893.1|BU776893 SJEDDH07 SJE Schistosoma japonicum cDNA, mRNA sequence	hypothetical protein	3245.87	7145.34	6838.89	1045.5	1969.61	2128.22	2619.78	2252.86	2563.06	680.959	1662.83	1881.21	5743.37	1714.44	2478.57	1408.33	2096.51	2.73949	0.817762	1.18224	0.671752	0.0243945	0.0668626	0.0201637	Sja_S23389570(FORWARD)	BU776870	XP_012802293.1	NA	NA	"cDNA similar to gi|559330|dbj|BAA07526.1| (D38521) The ha0919 gene product is novel.[Homo sapiens], mRNA sequence"
>gi|58560589|gb|CX860168.1|CX860168 SJM2_BT_A05.T3 SJA Schistosoma japonicum cDNA, mRNA sequence	hypothetical protein	578.658	1072.67	885.769	255.182	251.422	473.539	348.479	191.893	266.854	292.041	261.574	330.578	845.701	326.715	269.075	294.731	310.723	2.72172	1.05147	0.865967	0.948533	0.0386321	0.0463654	0.0339619	Sja_S23434826(FORWARD)	CX860168	AAW27495.1	NA	GO:0030154;GO:0005515;GO:0007275;GO:0005509;GO:0016021;GO:0007219;GO:0005886	"cDNA, mRNA sequence"
>gi|28353899|gb|BU796892.1|BU796892 SJF2EHC03 SJF Schistosoma japonicum cDNA, mRNA sequence	hypothetical protein	215.056	224.544	384.894	129.242	76.6353	76.6443	87.6833	73.1563	68.6805	144.301	86.6587	93.404	274.831	94.1739	76.5067	108.121	101.148	2.71713	0.931054	0.756387	1.06895	0.056164	0.0395399	0.0626706	Sja_S23402407(FORWARD)	BU796892	AAX24993.2	NA	NA	"cDNA, mRNA sequence"
>gi|56051720|gb|CV743177.1|CV743177 SJAL_044_37.T3 SJL Schistosoma japonicum cDNA, mRNA sequence	Serine/threonine-protein kinase Doa	337.72	199.607	262.608	223.321	105.22	100.161	62.4005	55.2139	39.0642	83.77	43.3325	42.5259	266.645	142.901	52.2262	56.5428	99.7217	2.67389	1.43299	0.523719	0.567006	0.0128081	0.0150535	0.00903642	Sja_S23411378(FORWARD)	CV743177	AAX28114.2	NA	GO:0005634;GO:0005524;GO:0006350;GO:0006355;GO:0006468;GO:0005737;GO:0004707	"cDNA, mRNA sequence"
>gi|56053734|gb|CV745191.1|CV745191 SJAL_056_86.T3 SJL Schistosoma japonicum cDNA, mRNA sequence	FERM, RhoGEF and pleckstrin domain-containing protein 1	2904.95	1288.56	1371.69	609.561	724.686	703.145	293.504	312.539	358.423	1099.95	463.858	570.763	1855.07	679.131	321.489	711.525	695.328	2.6679	0.976706	0.462355	1.02329	0.0854073	0.0522658	0.0372276	Sja_S23412699(FORWARD)	CV745191	XP_012797773.1	NA	NA	"cDNA, mRNA sequence"
>gi|28337273|gb|BU769957.1|BU769957 SJECQG03 SJE Schistosoma japonicum cDNA, mRNA sequence	DnaJ subfamily C member 7	7625.46	8518.61	7522.82	2639.55	3394.94	3216.81	2885.35	2545.52	2341.08	2741.54	2674.48	3479.35	7888.96	3083.77	2590.65	2965.12	3024.45	2.6084	1.01961	0.85657	0.980386	0.00137756	0.00230098	0.00548893	Sja_S23378744(FORWARD)	BU769957	XP_012799964.1	NA	NA	"cDNA, mRNA sequence"
>gi|56047427|gb|CV738884.1|CV738884 SJAL_017_29.T7 SJL Schistosoma japonicum cDNA, mRNA sequence	unknown	15945.4	14401.2	10741.2	2755.35	3055.13	2922.75	3045.39	2855.27	3472.29	8426.3	6628.78	7416.86	13695.9	2911.08	3124.32	7490.65	5307.48	2.58049	0.548485	0.588663	1.41134	0.0103447	0.0124064	0.0250045	Sja_S23409097(FORWARD)	CV738884	NA	NA	NA	"cDNA, mRNA sequence"
>gi|60248216|gb|CV687288.1|CV687288 sjs2-15-1_G01_sjs2-15-1G01-T3 SJS Schistosoma japonicum cDNA, mRNA sequence	Mediator of RNA polymerase II transcription subunit	290.076	144.403	199.953	101.19	79.2226	74.5725	53.6324	52.0859	46.5657	128.221	55.8658	56.853	211.478	84.995	50.7613	80.3133	82.6541	2.55858	1.02832	0.614142	0.971679	0.035655	0.0306921	0.0134879	Sja_S23854998(FORWARD)	CV687288	AAX30581.1	NA	GO:0005634;GO:0006350;GO:0006355	"cDNA, mRNA sequence"
>gi|28320153|gb|BU712781.1|BU712781 SJAABFD01 Adult SjC 7/94 Schistosoma japonicum cDNA, mRNA sequence	hypothetical protein	5669.12	5662.76	3310.81	2229.18	1917.95	2471.1	1424.73	1793.85	1705.27	1616.22	1515.87	1670.64	4880.89	2206.08	1641.28	1600.91	1923.68	2.53727	1.1468	0.853199	0.832214	0.0505351	0.0295251	0.0286185	Sja_S23361905(FORWARD)	BU712781	CAX72863.1	NA	NA	"cDNA, mRNA sequence"
>gi|56054644|gb|CV746101.1|CV746101 service_G03_sjl5-006G03-T3_022.ab1 SJL Schistosoma japonicum cDNA, mRNA sequence	Cullin-1	566.987	513.591	636.349	275.988	155.852	151.647	228.706	217.891	230.657	279.321	199.768	204.317	572.309	194.496	225.752	227.802	226.777	2.52367	0.857652	0.995479	1.00452	0.0109356	0.00421457	0.00810687	Sja_S23413184(FORWARD)	CV746101	AAX25702.2	K03347	GO:0005634;GO:0006511;GO:0031625;GO:0005737;GO:0031461	"cDNA, mRNA sequence"
>gi|60234697|gb|CV673984.1|CV673984 RET7SJ_25C04.T7 Schistosoma japonicum reverse cDNA Schistosoma japonicum cDNA, mRNA sequence	hypothetical protein	5854.76	6093.1	6384.24	1609.38	2581.76	2408.92	2233.24	2557.36	2537.18	2125.26	2205.01	2883.56	6110.7	2200.02	2442.6	2404.61	2423.6	2.52133	0.907747	1.00784	0.992164	0.00149542	0.00031999	0.000459649	Sja_S23848352(FORWARD)	CV673984	CAX73022.1	NA	NA	"reverse cDNA Schistosoma japonicum cDNA, mRNA sequence"
>gi|60246330|gb|CV686346.1|CV686346 sjs2-13-8_C12_sjs2-13-8C12-T3 SJS Schistosoma japonicum cDNA, mRNA sequence	ERI1 exoribonuclease 3	2305.06	1631.36	1690.21	908.697	550.437	754.647	605.655	416.318	670.264	1111.98	475.529	693.627	1875.54	737.927	564.079	760.378	749.152	2.50355	0.985016	0.752957	1.01498	0.006997	0.0114538	0.00145349	Sja_S23854159(FORWARD)	CV686346	AAW27567.1	K01175	GO:0008408;GO:0003887;GO:0003677;GO:0006261;GO:0016779;GO:0005737	"cDNA, mRNA sequence"
>gi|56054697|gb|CV746154.1|CV746154 service51_F06_SJL6-006F06-T3_048.ab1 SJL Schistosoma japonicum cDNA, mRNA sequence	unknown	730.282	577.991	485.946	290.401	200.569	202.5	137.202	158.624	199.375	315.429	230.086	199.589	598.073	231.156	165.067	248.368	239.762	2.49444	0.964107	0.688462	1.03589	0.00750405	0.0197651	0.00553555	Sja_S23413212(FORWARD)	CV746154	AAX30513.2	NA	NA	"cDNA, mRNA sequence"
>gi|28357325|gb|BU800318.1|BU800318 SJF2CPC12 SJF Schistosoma japonicum cDNA, mRNA sequence	unknown	6051.07	3695.33	3538.94	2151.9	1861.14	2058.25	1346.94	1177.17	990.364	1884.85	1161.46	1566.91	4428.44	2023.76	1171.49	1537.74	1780.75	2.48684	1.13647	0.657864	0.863535	0.0429406	0.0229934	0.0240566	Sja_S23404543(FORWARD)	BU800318	NA	NA	NA	"cDNA, mRNA sequence"
>gi|60248974|gb|CV687665.1|CV687665 sjs2-15-5_B10_sjs2-15-5B10-T3 SJS Schistosoma japonicum cDNA, mRNA sequence	Zinc finger CCHC domain-containing protein 2	286.553	213.729	273.722	97.6584	86.9056	89.0384	87.6376	81.8642	81.4382	159.487	86.224	103.791	258.001	91.2008	83.6467	116.501	103.851	2.48435	0.878191	0.805451	1.12181	0.00705454	0.00731983	0.00497145	Sja_S23855548(FORWARD)	CV687665	AAX28071.2	NA	NA	"cDNA, mRNA sequence"
>gi|56045473|gb|CV736930.1|CV736930 SJAL_005_46.T7 SJL Schistosoma japonicum cDNA, mRNA sequence	CAP-Gly domain-containing linker protein	10024.7	14023.6	12628.8	3001.46	6068.89	4576.54	5886.37	5787.42	4641.12	2248.65	3718.8	4748.88	12225.7	4548.97	5438.3	3572.11	4993.63	2.44825	0.910953	1.08905	0.715333	0.000910119	0.0180683	0.00449585	Sja_S23423041(FORWARD)	CV736930	AAX27243.2	K02331	GO:0005856;GO:0005515;GO:0003774;GO:0005737;GO:0005856;GO:0005515;GO:0003774;GO:0005737	"cDNA, mRNA sequence"
>gi|56055328|gb|CV746785.1|CV746785 SJL_31_006__1-5__62.T7_063.ab1 SJL Schistosoma japonicum cDNA, mRNA sequence	unknown	1157.12	657.288	900.526	149.274	138.863	176.479	205.922	117.53	1452.96	118.501	96.6457	131.71	904.977	154.872	592.139	115.619	373.505	2.42293	0.414645	1.58536	0.309551	0.0169827	0.278886	0.0146885	Sja_S23414098(FORWARD)	CV746785	NA	NA	NA	"cDNA, mRNA sequence"
>gi|28347806|gb|BU780490.1|BU780490 SJEFXH01 SJE Schistosoma japonicum cDNA, mRNA sequence	MEG 3.2 isoform 6	3904.68	5043.56	4300.31	6.5233	9.6541	9.8176	10.582	10.48	8.936	1329.88	4188.38	5473.62	4416.19	8.665	9.99933	3663.96	1836.98	2.40405	0.00471698	0.00544335	1.99456	0.00283063	0.00284459	0.279615	Sja_S23392041(FORWARD)	BU780490	CAX82540.1	NA	NA	"cDNA, mRNA sequence"
>gi|60260718|gb|CV695108.1|CV695108 SJS_016_87.T3 SJS Schistosoma japonicum cDNA, mRNA sequence	Rab11 family-interacting protein 3	428.369	575.039	538.78	188.828	151.774	115.463	332.422	235.925	169.236	172.874	162.974	213.158	514.063	152.021	245.861	183.002	214.431	2.39733	0.708952	1.14657	0.853429	0.0137243	0.0451522	0.00909862	Sja_S23862740(FORWARD)	CV695108	AAX26234.2	NA	NA	"cDNA, mRNA sequence"
>gi|28349112|gb|BU792105.1|BU792105 SJF2AHD08 SJF Schistosoma japonicum cDNA similar to ref|XP_052463.1| similar to nuclear pore complex protein (H. sapiens) [Homo sapiens], mRNA sequence	Nuclear pore complex protein Nup107	423.954	574.13	820.56	381.249	197.079	279.438	235.153	123.419	217.135	308.539	170.302	183.69	606.215	285.922	191.902	220.844	253.383	2.39248	1.12842	0.75736	0.87158	0.0803045	0.0379029	0.0625304	Sja_S23399130(FORWARD)	BU792105	AAX25964.2	K14301	GO:0006406;GO:0065002;GO:0005643;GO:0005634;GO:0005515	"cDNA similar to ref|XP_052463.1| similar to nuclear pore complex protein (H. sapiens) [Homo sapiens], mRNA sequence"
>gi|56050453|gb|CV741910.1|CV741910 SJAL_035_93.T3 SJL Schistosoma japonicum cDNA, mRNA sequence	unknown	3248.71	2633.81	1645.05	1209.24	1016.78	1220.42	786.865	656.535	547.097	1090.12	725.124	1045.28	2509.19	1148.81	663.499	953.508	1051.16	2.38707	1.0929	0.631207	0.907101	0.0532597	0.0218654	0.042244	Sja_S23425251(FORWARD)	CV741910	NA	NA	NA	"cDNA, mRNA sequence"
>gi|28338511|gb|BU771195.1|BU771195 SJEDUD02 SJE Schistosoma japonicum cDNA, mRNA sequence	unknown	4276.82	3402.07	3312.98	1455.28	1393.88	2222.61	1252.9	1570.43	1419.29	1228.62	1130.58	959.18	3663.96	1690.59	1414.21	1106.13	1552.4	2.36019	1.08902	0.910982	0.712528	0.029311	0.0142044	0.0045738	Sja_S23385649(FORWARD)	BU771195	NA	NA	NA	"cDNA, mRNA sequence"
>gi|60232292|gb|CV672770.1|CV672770 RET7SJ_06C06.T7 Schistosoma japonicum reverse cDNA Schistosoma japonicum cDNA, mRNA sequence	hypothetical protein	825.636	286.081	225.201	217.684	93.3371	133.986	249.805	210.931	228.535	143.632	69.2147	62.6423	445.639	148.335	229.757	91.8297	189.046	2.3573	0.784652	1.21535	0.485752	0.100361	0.178057	0.082484	Sja_S23847210(FORWARD)	CV672770	CCD59502.1	NA	NA	"reverse cDNA Schistosoma japonicum cDNA, mRNA sequence"
>gi|28324835|gb|BU717488.1|BU717488 SJM2BNA04 SJM Schistosoma japonicum cDNA, mRNA sequence	Rho guanine nucleotide exchange factor 28	634.885	785.403	818.022	88.9884	119.999	147.339	360.571	303.889	455.864	241	267.064	273.485	746.103	118.775	373.441	260.516	316.979	2.3538	0.374711	1.17813	0.821872	0.00209591	0.0124953	0.00451723	Sja_S23371947(FORWARD)	BU717488	AAX24912.2	NA	GO:0005515;GO:0005622;GO:0008270;GO:0007242;GO:0035023;GO:0005737;GO:0005089	"cDNA, mRNA sequence"
>gi|197127080|gb|FL595167.1|FL595167 chgc_new_contig1244; Schistosoma japonicum 7d schistosomula subtractive expressed sequence tags library Schistosoma japonicum cDNA 3', mRNA sequence	hypothetical protein	461.007	975.59	703.855	80.3072	225.613	330.234	191.936	103.766	101.182	145.097	464.139	582.836	713.484	212.051	132.295	397.358	304.704	2.34156	0.695925	0.434174	1.30408	0.02815	0.0397024	0.0535404	Sja_S46920273(FORWARD)	FL595167	CAX73424.1	NA	NA	"7d schistosomula subtractive expressed sequence tags library Schistosoma japonicum cDNA 3', mRNA sequence"
>gi|28332269|gb|BU724900.1|BU724900 SJMBMA06 SJM Schistosoma japonicum cDNA, mRNA sequence	unknown	10058	10237.6	11511.4	3017.46	2937.21	4062.29	4209.41	4817.95	4432.16	4128.26	4615.52	5207.76	10602.3	3338.99	4486.51	4650.51	4568.51	2.32074	0.730871	0.98205	1.01795	0.000135067	0.00327439	0.000547173	Sja_S23369559(FORWARD)	BU724900	NA	NA	NA	"cDNA, mRNA sequence"
>gi|28340115|gb|BU772799.1|BU772799 SJEFEA03 SJE Schistosoma japonicum cDNA, mRNA sequence	Nucleosome-remodeling factor subunit BPTF	11916	9585.01	11354.7	3993.17	4573.72	4202.59	2998.88	3486.12	3293.18	5631.32	4915.24	5120.68	10951.9	4256.5	3259.39	5222.41	4739.45	2.31079	0.898098	0.687715	1.1019	0.00825172	0.0057783	0.00422521	Sja_S23386772(FORWARD)	BU772799	AAX30438.1	K11728	GO:0005634;GO:0046872;GO:0005515;GO:0006350;GO:0006355	"cDNA, mRNA sequence"
>gi|60235865|gb|CV674572.1|CV674572 RET7SJ_28E02.T7 Schistosoma japonicum reverse cDNA Schistosoma japonicum cDNA, mRNA sequence	unknown	608.048	779.734	659.295	225.64	374.139	506.506	192.773	158.806	176.378	159.402	249.491	259.858	682.359	368.761	175.986	222.917	295.839	2.30652	1.24649	0.594869	0.753507	0.0301353	0.00699138	0.00341118	Sja_S23848919(FORWARD)	CV674572	NA	NA	NA	"reverse cDNA Schistosoma japonicum cDNA, mRNA sequence"
>gi|56054000|gb|CV745457.1|CV745457 SJAL_058_43.T3 SJL Schistosoma japonicum cDNA, mRNA sequence	putative multidrug resistance protein 1, 2, 3	1893.26	966.304	806.838	776.111	366.572	566.654	486.489	358.268	554.061	923.498	234.273	333.318	1222.13	569.779	466.273	497.029	533.404	2.2912	1.06819	0.874145	0.931806	0.062219	0.0785663	0.0184525	Sja_S23412839(FORWARD)	CV745457	AAX24229.2	K05658	GO:0005319;GO:0005524;GO:0009276;GO:0006869;GO:0016021;GO:0042626;GO:0005886	"cDNA, mRNA sequence"
>gi|28322617|gb|BU715270.1|BU715270 SJMBVA12 SJM Schistosoma japonicum cDNA similar to emb|CAA07704.1| (AJ007829) lacZ' [Cloning vector pGreen], mRNA sequence	unknown	2775.45	1465.85	1136.73	896.62	662.153	835.82	451.493	350.509	328.8	1024.78	603.839	672.359	1792.68	798.198	376.934	766.994	782.596	2.29068	1.01994	0.481646	0.980064	0.0830425	0.046134	0.0571669	Sja_S23370408(FORWARD)	BU715270	NA	NA	NA	"cDNA similar to emb|CAA07704.1| (AJ007829) lacZ' [Cloning vector pGreen], mRNA sequence"
>gi|60263278|gb|CV697668.1|CV697668 SJS_033_24.T7 SJS Schistosoma japonicum cDNA, mRNA sequence	unknown	601.725	372.34	274.272	159.501	175.468	186.602	195.302	186.796	187.347	141.457	66.9515	103.524	416.112	173.857	189.815	103.978	181.836	2.28839	0.956121	1.04388	0.571821	0.0735284	0.0694191	0.0324498	Sja_S23865178(FORWARD)	CV697668	NA	NA	NA	"cDNA, mRNA sequence"
>gi|28330838|gb|BU723341.1|BU723341 SJMAWH02 SJM Schistosoma japonicum cDNA similar to dbj|BAB31211.1| (AK018437) putative [Mus musculus], mRNA sequence	Cullin-5	696.106	814.526	1115.34	334.77	333.656	330.701	451.796	388.595	354.228	280.794	395.737	441.146	875.325	333.042	398.206	372.559	385.383	2.27132	0.864186	1.03327	0.966725	0.0249863	0.0438119	0.0139306	Sja_S23375761(FORWARD)	BU723341	AAX28455.2	K10612	GO:0006511;GO:0031625;GO:0006512;GO:0031461	"cDNA similar to dbj|BAB31211.1| (AK018437) putative [Mus musculus], mRNA sequence"
>gi|60260737|gb|CV695127.1|CV695127 SJS_017_02.T3 SJS Schistosoma japonicum cDNA, mRNA sequence	unknown	672.784	297.021	326.8	246.624	111.347	310.413	45.7979	69.3565	120.277	286.392	81.4292	114.122	432.202	222.795	78.477	160.648	191.721	2.25432	1.16208	0.409328	0.837923	0.110115	0.0613012	0.0209634	Sja_S23862752(FORWARD)	CV695127	NA	NA	NA	"cDNA, mRNA sequence"
>gi|28336410|gb|BU769078.1|BU769078 SJECBC03 SJE Schistosoma japonicum cDNA, mRNA sequence	Phosphatase and actin regulator 2	1797.44	1516.04	1355.8	707.206	595.783	677.363	793.032	861.809	520.347	558.831	589.088	665.067	1556.43	660.117	725.063	604.328	692.59	2.24725	0.953114	1.04689	0.872563	0.00865455	0.00723535	0.0133318	Sja_S23384222(FORWARD)	BU769078	XP_012799108.1	NA	NA	"cDNA, mRNA sequence"
>gi|60232883|gb|CV673066.1|CV673066 RET7SJ_10D11.T7 Schistosoma japonicum reverse cDNA Schistosoma japonicum cDNA, mRNA sequence	Small G protein signaling modulator 2	2314.74	1584.64	1107.41	636.836	535.009	590.03	171.225	209.094	204.008	1109.69	743.756	876.852	1668.93	587.292	194.776	910.1	748.696	2.22912	0.78442	0.260153	1.21558	0.0420929	0.027583	0.0581797	Sja_S23847172(FORWARD)	CV673066	XP_012797408.1	NA	NA	"reverse cDNA Schistosoma japonicum cDNA, mRNA sequence"
>gi|28322773|gb|BU715426.1|BU715426 SJMCAG02 SJM Schistosoma japonicum cDNA, mRNA sequence	Nuclear factor related to kappa-B-binding protein	989.328	1317.9	1426.13	489.763	646.827	615.095	547.199	577.117	473.301	522.96	501.779	579.922	1244.45	583.895	532.539	534.887	559.391	2.22465	1.0438	0.951998	0.956195	0.00904405	0.0203359	0.0141358	Sja_S23370527(FORWARD)	BU715426	AAX25440.2	NA	NA	"cDNA, mRNA sequence"
>gi|28331346|gb|BU723977.1|BU723977 SJMBCC03 SJM Schistosoma japonicum cDNA similar to gb|AAB53629.1| (U84006) beta-galactosidase [Expression vector pBSII-LUCINT], mRNA sequence	hypothetical protein	736.141	501.327	337.106	206.631	179.74	273.873	232.306	277.693	245.449	43.3266	34.5759	37.9141	524.858	220.082	251.816	38.6055	235.949	2.22446	0.932751	1.06725	0.163618	0.0761525	0.0768445	0.0254253	Sja_S23376110(FORWARD)	BU723977	ABU39931.1	K01190	NA	"cDNA similar to gb|AAB53629.1| (U84006) beta-galactosidase [Expression vector pBSII-LUCINT], mRNA sequence"
>gi|28343952|gb|BU776636.1|BU776636 SJECPB03 SJE Schistosoma japonicum cDNA, mRNA sequence	unknown	4184.04	2620.05	2575.51	1572.16	1529.94	1116.15	1243.53	1385.2	1236.38	1958.58	998.92	1311.96	3126.53	1406.08	1288.37	1423.15	1414.62	2.21016	0.993967	0.910754	1.00603	0.0320989	0.0397822	0.0130493	Sja_S23389407(FORWARD)	BU776636	NA	NA	NA	"cDNA, mRNA sequence"
>gi|28336725|gb|BU769409.1|BU769409 SJECEG01 SJE Schistosoma japonicum cDNA, mRNA sequence	unknown	6401.42	8953.74	7693.96	2713.62	3905.94	3938.79	2842.55	2857.01	2878.41	2697.02	3474.07	4227.74	7683.04	3519.45	2859.32	3466.28	3492.86	2.19964	1.00761	0.818618	0.992388	0.00555441	0.0111495	0.0109731	Sja_S23384422(FORWARD)	BU769409	NA	NA	NA	"cDNA, mRNA sequence"
>gi|28355008|gb|BU798001.1|BU798001 SJF2ETC01 SJF Schistosoma japonicum cDNA, mRNA sequence	unknown	984.255	820.412	900.092	360.209	378.108	517.502	363.271	497.155	352.479	309.191	473.333	386.555	901.587	418.606	404.302	389.693	411.454	2.19122	1.01738	0.982617	0.947112	0.0109311	0.0154672	0.0162761	Sja_S23403150(FORWARD)	BU798001	NA	NA	NA	"cDNA, mRNA sequence"
>gi|194718334|gb|FK934584.1|FK934584 schistosomula 89 Schistosoma japonicum 7d schistosomula subtractive expressed sequence tags library Schistosoma japonicum cDNA 3', mRNA sequence	unknown	1293.06	1646.62	2129.55	820.018	945.553	1282.81	441.446	428.568	554.627	552.694	465.58	562.362	1689.75	1016.13	474.88	526.879	771.502	2.1902	1.31707	0.615527	0.682926	0.012543	0.0141471	0.0198477	Sja_S46904028(FORWARD)	FK934584	NA	NA	NA	"7d schistosomula subtractive expressed sequence tags library Schistosoma japonicum cDNA 3', mRNA sequence"
>gi|56063209|gb|CV754666.1|CV754666 sjl4-003G03-T7_020.ab1 SJL Schistosoma japonicum cDNA, mRNA sequence	unknown	3742.03	2831.82	2918.71	2010.35	1537.56	1455.42	1132.32	1102.92	1444.92	1418.38	872.225	1064.44	3164.19	1667.78	1226.72	1118.35	1447.25	2.18635	1.15238	0.847621	0.772741	0.00358266	0.015062	0.00239812	Sja_S23419885(FORWARD)	CV754666	NA	NA	NA	"cDNA, mRNA sequence"
>gi|60240215|gb|CV683293.1|CV683293 SJS06C06-T3 SJS Schistosoma japonicum cDNA, mRNA sequence	hypothetical protein	1551.43	2356.88	2140.42	947.856	988.362	749.114	677.075	859.902	676.343	950.86	1009.38	929.009	2016.24	895.111	737.773	963.083	929.097	2.17011	0.96342	0.794076	1.03658	0.0246974	0.0120655	0.0222081	Sja_S23851163(FORWARD)	CV683293	AAW25138.1	NA	NA	"cDNA, mRNA sequence"
>gi|60245570|gb|CV685968.1|CV685968 sjs2-009_E07_sjs2-009E07-T3 SJS Schistosoma japonicum cDNA, mRNA sequence	Lactation elevated protein 1	2499.08	2579.03	3090.58	1322.11	1013.87	1214.63	1526.96	1025.3	1527.62	1032.6	1139.07	1233.06	2722.9	1183.54	1359.96	1134.91	1271.75	2.14107	0.930637	1.06936	0.8924	0.00840903	0.00997337	0.00357405	Sja_S23853778(FORWARD)	CV685968	NA	NA	NA	"cDNA, mRNA sequence"
>gi|28354809|gb|BU797802.1|BU797802 SJF2ERA08 SJF Schistosoma japonicum cDNA similar to ref|NP_065702.2| pellino protein [Homo sapiens], mRNA sequence	E3 ubiquitin-protein ligase pellino 2	657.654	943.876	1191.84	459.605	302.295	338.939	554.361	469.891	493.394	387.974	386.484	311.173	931.122	366.946	505.882	361.877	436.414	2.13357	0.840821	1.15918	0.829206	0.0498882	0.0669382	0.0420776	Sja_S23396180(FORWARD)	BU797802	AAX27941.2	K11965	NA	"cDNA similar to ref|NP_065702.2| pellino protein [Homo sapiens], mRNA sequence"
>gi|28344119|gb|BU776803.1|BU776803 SJEDCH05 SJE Schistosoma japonicum cDNA, mRNA sequence	hypothetical protein	13772.5	15001.2	8295.25	13.3599	14.359	9.1992	14.6682	17.7122	18.1982	9333.37	12725.6	12699.6	12356.3	12.306	16.8595	11586.2	5801.52	2.12984	0.00212117	0.00290605	1.99709	0.0133652	0.0134007	0.399774	Sja_S23389519(FORWARD)	BU776803	CAX82652.1	NA	NA	"cDNA, mRNA sequence"
>gi|60234035|gb|CV673642.1|CV673642 RET7SJ_20D08.T7 Schistosoma japonicum reverse cDNA Schistosoma japonicum cDNA, mRNA sequence	Cohesin subunit SA-2	5654.56	4268.16	4343.11	2253.31	2370.86	1674.62	1244.35	1658.62	1891.47	2979.34	2042.69	2093.26	4755.28	2099.59	1598.15	2371.76	2235.68	2.127	0.939131	0.714839	1.06087	0.0128528	0.0186929	0.00186612	Sja_S23848017(FORWARD)	CV673642	XP_012799820.1	NA	NA	"reverse cDNA Schistosoma japonicum cDNA, mRNA sequence"
>gi|60258568|gb|CV692958.1|CV692958 SJS_003_47.T3 SJS Schistosoma japonicum cDNA, mRNA sequence	hypothetical protein	809.432	958.009	1207.69	375.271	492.128	519.426	230.182	307.695	157.281	435.597	477.169	510.137	991.709	462.275	231.719	474.301	468.288	2.11773	0.98716	0.494822	1.01284	0.0110233	0.017638	0.0161196	Sja_S23860719(FORWARD)	CV692958	AAX30709.1	NA	NA	"cDNA, mRNA sequence"
>gi|60234302|gb|CV673779.1|CV673779 RET7SJ_22C08.T7 Schistosoma japonicum reverse cDNA Schistosoma japonicum cDNA, mRNA sequence	Histidine-rich glycoprotein precursor	5381.76	4827.47	4955.75	2285.47	1503.03	2161.44	2588.96	2317.29	2599.05	2654.71	2130.46	2105.44	5054.99	1983.31	2501.77	2296.87	2399.32	2.10684	0.826615	1.0427	0.957301	0.00124441	0.00124642	0.000144528	Sja_S23848084(FORWARD)	CV673779	CAX69384.1	NA	NA	"reverse cDNA Schistosoma japonicum cDNA, mRNA sequence"
>gi|28327083|gb|BU719736.1|BU719736 SJM2AGD06 SJM Schistosoma japonicum cDNA, mRNA sequence	unknown	1843.24	861.75	780.277	168.87	112.079	177.853	109.332	160.191	89.2173	1201.49	788.599	923.677	1161.76	152.934	119.58	971.256	562.095	2.06683	0.272079	0.21274	1.72792	0.0475384	0.0473753	0.25065	Sja_S23373487(FORWARD)	BU719736	NA	NA	NA	"cDNA, mRNA sequence"
>gi|60233201|gb|CV673225.1|CV673225 RET7SJ_12E03.T7 Schistosoma japonicum reverse cDNA Schistosoma japonicum cDNA, mRNA sequence	AT rich interactive domain containing protein	1133.32	1185.55	1190.84	549.7	812.945	848.683	129.024	104.583	112.812	338.545	407.91	448.217	1169.9	737.109	115.473	398.224	567.667	2.0609	1.29849	0.203417	0.701511	0.0147108	0.000282703	0.000197601	Sja_S23847627(FORWARD)	CV673225	CCD77794.1	NA	GO:0016702;GO:0005634;GO:0003677;GO:0006355;GO:0005506;GO:0005622;GO:0005515;GO:0006350;GO:0008270;GO:0016568	"reverse cDNA Schistosoma japonicum cDNA, mRNA sequence"
>gi|28333260|gb|BU725875.1|BU725875 SJMCKH05 SJM Schistosoma japonicum cDNA, mRNA sequence	hypothetical protein	5760.18	4014.61	2890.1	2660.51	1548.42	2185.37	1979.35	1398.02	1830	2802.25	1289.38	1833.2	4221.63	2131.43	1735.79	1974.95	2053.19	2.05613	1.03811	0.84541	0.961891	0.0500763	0.0437611	0.0321197	Sja_S23369876(FORWARD)	BU725875	AAW26874.1	NA	NA	"cDNA, mRNA sequence"
>gi|28338323|gb|BU771007.1|BU771007 SJEDSC08 SJE Schistosoma japonicum cDNA, mRNA sequence	unknown	1718.73	1915.58	1573.38	377.985	662.69	740.243	284.583	330.772	272.079	872.167	1204.97	1310.82	1735.89	593.639	295.811	1129.32	861.479	2.01502	0.689093	0.343376	1.31091	0.00914407	0.00160927	0.0375918	Sja_S23385514(FORWARD)	BU771007	NA	NA	NA	"cDNA, mRNA sequence"
