# Supplementary material for: A next-generation microarray further reveals stage-enriched gene expression pattern in the blood fluke Schistosoma japonicum
Source: Parasit Vectors. 2017 Jan 10;10:19. doi: 10.1186/s13071-016-1947-x (PMC5223471; doi:10.1186/s13071-016-1947-x)
Supplement: Additional file 9: Table S8. — Information on EST transcripts enriched in hepatic schistosomula (forward probe). (XLSX 25 kb) [file 13071_2016_1947_MOESM9_ESM.xlsx]

## Sheet: Sheet1
Table S8. Information on S. japonicum ESTs enriched in hepatic schistosomula (forward probe).
ESTs	Annotation	C1	C2	C3	S1	S2	S3	A1	A2	A3	E1	E2	E3	Mean C	Mean S	Mean A	Mean E	Median	Mean C/Median	Mean S/Median	Mean A/Median	Mean E/Median	p-value (S-C)	p-value (S-A)	p-value (S-E)	Probe Set ID	NCBI_Nucleotide	NCBI_Protein	KO	GO	Description
>gi|60232843|gb|CV673046.1|CV673046 RET7SJ_10B08.T7 Schistosoma japonicum reverse cDNA Schistosoma japonicum cDNA, mRNA sequence	unknown	35.4465	22.2804	16.4445	350.124	698.504	770.447	136.521	65.8235	69.7938	25.0597	20.0734	14.5019	24.7238	606.358	90.7127	19.8783	57.7182	0.428353	10.5055	1.57165	0.344403	0.0250594	0.0386265	0.0237559	Sja_S23847160(FORWARD)	CV673046	NA	NA	NA	"reverse cDNA Schistosoma japonicum cDNA, mRNA sequence"
>gi|60233037|gb|CV673143.1|CV673143 RET7SJ_13A02.T7 Schistosoma japonicum reverse cDNA Schistosoma japonicum cDNA, mRNA sequence	Annexin A3 (Annexin III)	149.627	50.9887	86.6278	1285.88	1986.03	12038.2	1057.78	1093.53	1492.04	29.8699	38.6701	37.4045	95.7478	5103.36	1214.45	35.3148	655.098	0.146158	7.79022	1.85384	0.0539077	0.143373	0.181862	0.140902	Sja_S23847581(FORWARD)	CV673143	AAX26603.2	NA	GO:0004859;GO:0005544;GO:0005509;GO:0005737;GO:0004859;GO:0005634;GO:0005544;GO:0005509;GO:0005737	"reverse cDNA Schistosoma japonicum cDNA, mRNA sequence"
>gi|56046547|gb|CV738004.1|CV738004 SJAL_011_78.T7 SJL Schistosoma japonicum cDNA, mRNA sequence	Collagen alpha-2(V) chain precursor	19.6162	23.3699	33.0133	291.177	352.357	528.49	74.0249	43.6046	47.8778	61.967	44.5769	62.9281	25.3331	390.675	55.1691	56.4907	55.8299	0.453756	6.99759	0.988164	1.01184	0.0160791	0.0245532	0.0203135	Sja_S23408626(FORWARD)	CV738004	AAW27810.1	NA	NA	"cDNA, mRNA sequence"
>gi|60264233|gb|CV698623.1|CV698623 SJS_039_59.T7 SJS Schistosoma japonicum cDNA, mRNA sequence	hypotheticial protein	291.015	289.535	280.503	2815.94	4480.43	3576.01	925.471	1040.19	917.545	255.996	250.573	273.843	287.018	3624.13	961.07	260.137	624.044	0.459932	5.80749	1.54007	0.416857	0.0100899	0.0135408	0.0100014	Sja_S23866538(FORWARD)	CV698623	AAW25161.1	NA	NA	"cDNA, mRNA sequence"
>gi|28335194|gb|BU767878.1|BU767878 SJEBDH02 SJE Schistosoma japonicum cDNA similar to gi|109194|pir|S13823 ubiquinol--cytochrome-c reductase (EC 1.10.2.2) cytochrome b - rabbit mitochondrion (SGC1) (fragment) emb|CAA38105.1| (X54172) cyt b [Oryctolagus cuniculus], mRNA sequence	cytochrome b	10.3529	9.8372	11.8742	1434.48	2457.57	323.176	408.884	135.992	509.675	323.7	60.7048	215.69	10.6881	1405.07	351.517	200.032	275.774	0.0387567	5.09502	1.27465	0.725345	0.0761316	0.141471	0.105285	Sja_S23383389(FORWARD)	BU767878	NA	K00412	NA	"cDNA similar to gi|109194|pir|S13823 ubiquinol--cytochrome-c reductase (EC 1.10.2.2) cytochrome b - rabbit mitochondrion (SGC1) (fragment) emb|CAA38105.1| (X54172) cyt b [Oryctolagus cuniculus], mRNA sequence"
>gi|60252281|gb|CV689246.1|CV689246 sjs4-011_B06_sjs4-011B06-T3 SJS Schistosoma japonicum cDNA, mRNA sequence	hypotheticial protein	12.3605	13.8556	13.3499	704.247	627.281	1115.45	341.867	482.71	391.499	12.2616	10.6049	11.2026	13.1887	815.658	405.359	11.3564	209.274	0.0630212	3.89757	1.93698	0.0542656	0.0169251	0.0679287	0.0168567	Sja_S23856975(FORWARD)	CV689246	AAW25498.1	NA	NA	"cDNA, mRNA sequence"
>gi|56056950|gb|CV748407.1|CV748407 SJL_35_003__5-2__62.T3_063.ab1 SJL Schistosoma japonicum cDNA, mRNA sequence	hypotheticial protein	146.657	277.489	303.6	1916.22	2345.76	1339.28	503.436	587.434	618.124	458.161	421.231	309.753	242.582	1867.08	569.665	396.382	483.023	0.502215	3.86541	1.17937	0.820627	0.0169309	0.0255199	0.0147598	Sja_S23415014(FORWARD)	CV748407	AAX25473.2	NA	GO:0004814;GO:0004820;GO:0005524;GO:0006426;GO:0006412;GO:0005737;GO:0006420	"cDNA, mRNA sequence"
>gi|197640947|gb|FL651727.1|FL651727 1225seq875; Schistosoma japonicum 7d schistosomula subtractive expressed sequence tags library Schistosoma japonicum cDNA 3', mRNA sequence	hypotheticial protein	1027.49	827.827	622.912	4096.2	4820.71	5113.31	100.595	162.025	102.668	2070.99	1543.44	1433.04	826.075	4676.74	121.763	1682.49	1254.28	0.658604	3.72862	0.0970777	1.3414	0.00574943	0.00212031	0.0132972	Sja_S46926244(FORWARD)	FL651727	AAX25288.2	NA	NA	"7d schistosomula subtractive expressed sequence tags library Schistosoma japonicum cDNA 3', mRNA sequence"
>gi|28321966|gb|BU714619.1|BU714619 SJMBOB08 SJM Schistosoma japonicum cDNA similar to pir|T23175 hypothetical protein K01C8.3 - Caenorhabditis elegans, mRNA sequence	Aromatic-L-amino-acid decarboxylase	25.7257	17.8018	30.3675	614.627	468.942	527.067	277.028	149.603	151.66	130.516	94.0467	99.4189	24.6317	536.878	192.764	107.994	150.379	0.163798	3.57018	1.28185	0.718146	0.00309966	0.00114702	0.00268127	Sja_S23369990(FORWARD)	BU714619	AAX28446.2	K01593	GO:0019752;GO:0042423;GO:0005515;GO:0004058;GO:0030170;GO:0006519	"cDNA similar to pir|T23175 hypothetical protein K01C8.3 - Caenorhabditis elegans, mRNA sequence"
>gi|56055039|gb|CV746496.1|CV746496 SJL_31_004__1-3__71.T3_072.ab1 SJL Schistosoma japonicum cDNA, mRNA sequence	unknown	16.7588	47.2644	45.7518	181.93	1417.7	1781.34	600.262	633.595	576.832	11.7544	45.5424	53.2114	36.5917	1126.99	603.563	36.8361	320.2	0.114278	3.51965	1.88496	0.115041	0.0741688	0.19717	0.0734204	Sja_S23413400(FORWARD)	CV746496	NA	NA	NA	"cDNA, mRNA sequence"
>gi|28350717|gb|BU793710.1|BU793710 SJF2BSG03 SJF Schistosoma japonicum cDNA, mRNA sequence	Lactadherin	99.7764	137.696	111.591	852.904	832.03	913.641	430.039	352.653	354.148	99.0667	109.191	159.339	116.354	866.192	378.947	122.532	250.74	0.464044	3.45455	1.51132	0.488684	0.000860001	0.00327633	9.79627e-05	Sja_S23400258(FORWARD)	BU793710	AAX28157.2	NA	GO:0007155	"cDNA, mRNA sequence"
>gi|28347142|gb|BU779826.1|BU779826 SJEFQF11 SJE Schistosoma japonicum cDNA, mRNA sequence	hypotheticial protein	33.7742	20.7511	15.4606	2537.82	3352.03	679.696	1667.35	504.214	1779.65	44.847	19.6837	35.6774	23.3286	2189.85	1317.07	33.4027	675.236	0.0345488	3.24308	1.95053	0.0494682	0.0553943	0.261903	0.056531	Sja_S23391595(FORWARD)	BU779826	AAX30965.2	NA	NA	"cDNA, mRNA sequence"
>gi|56049569|gb|CV741026.1|CV741026 SJAL_030_63.T7 SJL Schistosoma japonicum cDNA, mRNA sequence	unknown	144.669	207.574	190.381	1283.16	2078.24	2397.47	799.304	1402.44	859.582	34.1619	62.3174	39.1242	180.875	1919.62	1020.44	45.2012	600.658	0.301127	3.19586	1.69887	0.0752527	0.015687	0.0545421	0.014638	Sja_S23424867(FORWARD)	CV741026	NA	NA	NA	"cDNA, mRNA sequence"
>gi|60233299|gb|CV673274.1|CV673274 RET7SJ_14A10.T7 Schistosoma japonicum reverse cDNA Schistosoma japonicum cDNA, mRNA sequence	unknown	79.1135	151.03	142.993	175.833	469.686	583.752	135.254	111.121	152.94	31.1818	61.9425	78.1669	124.379	409.757	133.105	57.0971	128.742	0.966112	3.18278	1.03389	0.4435	0.0526122	0.0736674	0.0410289	Sja_S23847471(FORWARD)	CV673274	NA	NA	NA	"reverse cDNA Schistosoma japonicum cDNA, mRNA sequence"
>gi|60235207|gb|CV674242.1|CV674242 RET7SJ_31F02.T7 Schistosoma japonicum reverse cDNA Schistosoma japonicum cDNA, mRNA sequence	unknown	87.0751	122.257	116.974	225.83	475.951	512.641	111.414	122.328	145.046	86.8457	156.939	146.422	108.769	404.807	126.263	130.069	128.166	0.848656	3.15847	0.98515	1.01485	0.0326259	0.0385416	0.0290135	Sja_S23848661(FORWARD)	CV674242	NA	NA	NA	"reverse cDNA Schistosoma japonicum cDNA, mRNA sequence"
>gi|28359389|gb|BU802382.1|BU802382 SJFAID10 SJF Schistosoma japonicum cDNA, mRNA sequence	hypotheticial protein	228.455	762.032	528.445	1208.9	2933.46	2370.82	867.087	950.087	823.013	44.1876	144.516	124.21	506.311	2171.06	880.062	104.305	693.187	0.73041	3.132	1.26959	0.150471	0.0213054	0.0596477	0.0247189	Sja_S23405950(FORWARD)	BU802382	CCD58482.1	NA	NA	"cDNA, mRNA sequence"
>gi|28341760|gb|BU774444.1|BU774444 SJEAFA11 SJE Schistosoma japonicum cDNA, mRNA sequence	unknown	8.7538	10.7335	8.1516	593.108	619.746	103.844	466.522	48.6024	345.009	9.7332	8.9563	8.7331	9.21297	438.899	286.711	9.14087	147.962	0.0622657	2.96629	1.93773	0.0617784	0.0619165	0.29171	0.06212	Sja_S23387894(FORWARD)	BU774444	NA	NA	NA	"cDNA, mRNA sequence"
>gi|56061600|gb|CV753057.1|CV753057 SJL8-003_G08_SJL8-003G08-T3_068.ab1 SJL Schistosoma japonicum cDNA, mRNA sequence	unknown	11.3864	9.3768	6.1391	260.892	471.74	342.071	306.498	179.644	227.287	13.5679	8.6037	8.1904	8.96743	358.234	237.81	10.1207	123.965	0.0723383	2.8898	1.91836	0.0816412	0.0149589	0.171149	0.0154738	Sja_S23418592(FORWARD)	CV753057	NA	NA	NA	"cDNA, mRNA sequence"
>gi|28334720|gb|BU767404.1|BU767404 SJEAQF11 SJE Schistosoma japonicum cDNA, mRNA sequence	unknown	255.007	77.4058	30.0993	3902.72	3761.31	1191.57	2753.42	835.416	2327.68	129.221	41.2627	80.5377	120.837	2951.86	1972.17	83.6738	1046.5	0.115468	2.82069	1.88453	0.0799554	0.0385226	0.246169	0.0412111	Sja_S23383090(FORWARD)	BU767404	NA	NA	NA	"cDNA, mRNA sequence"
>gi|60264194|gb|CV698584.1|CV698584 SJS_039_36.T3 SJS Schistosoma japonicum cDNA, mRNA sequence	Collagen alpha-1(IV) chain	671.203	921.648	565.002	2290.04	6128.22	5386.23	1444.92	1640.64	1612.11	1195.49	2591.85	2240.33	719.284	4601.5	1565.89	2009.22	1787.55	0.402385	2.57419	0.875994	1.12401	0.0380642	0.0562444	0.0378855	Sja_S23866265(FORWARD)	CV698584	XP_012796762.1	NA	NA	"cDNA, mRNA sequence"
>gi|60235631|gb|CV674455.1|CV674455 RET7SJ_36C03.T7 Schistosoma japonicum reverse cDNA Schistosoma japonicum cDNA, mRNA sequence	unknown	433.041	288.287	208.718	1524.1	1826.91	1997.6	1148.75	966.177	982.906	287.076	455.611	438.852	310.015	1782.87	1032.61	393.846	713.229	0.434664	2.49972	1.4478	0.552202	0.00933431	0.0300287	0.00224046	Sja_S23848759(FORWARD)	CV674455	NA	NA	NA	"reverse cDNA Schistosoma japonicum cDNA, mRNA sequence"
>gi|56065922|gb|CV757379.1|CV757379 sjl8-004_A07_sjl8-004A07-T7_052.ab1 SJL Schistosoma japonicum cDNA, mRNA sequence	unknown	375.639	488.103	439.209	519.098	847.582	1019.81	215.432	252.328	301.405	151.357	255.544	196.927	434.317	795.498	256.388	201.276	345.353	1.2576	2.30344	0.742396	0.582813	0.0517374	0.0241464	0.0227884	Sja_S23421473(FORWARD)	CV757379	NA	NA	NA	"cDNA, mRNA sequence"
>gi|60235437|gb|CV674358.1|CV674358 RET7SJ_33B09.T7 Schistosoma japonicum reverse cDNA Schistosoma japonicum cDNA, mRNA sequence	unknown	2497.82	1695.47	1216.79	19823.8	20995	16432.7	4620.21	6841.32	5473.62	14826.2	8937.58	9862.57	1803.36	19083.8	5645.05	11208.8	8426.92	0.214	2.26463	0.669883	1.33012	0.00231149	0.00445002	0.033275	Sja_S23848721(FORWARD)	CV674358	NA	NA	NA	"reverse cDNA Schistosoma japonicum cDNA, mRNA sequence"
>gi|60241560|gb|CV683958.1|CV683958 sjs10-008_H07_sjs10-008H07-T3 SJS Schistosoma japonicum cDNA, mRNA sequence	protein Wnt-11	49.8056	98.2446	56.8837	509.905	839.723	649.183	433.426	595.702	523.04	49.2003	122.097	63.163	68.3113	666.27	517.39	78.1533	297.771	0.229409	2.23752	1.73754	0.262461	0.00898918	0.0478269	0.00776847	Sja_S23851666(FORWARD)	CV683958	AAX25203.2	NA	NA	"cDNA, mRNA sequence"
>gi|56047414|gb|CV738871.1|CV738871 SJAL_017_22.T7 SJL Schistosoma japonicum cDNA, mRNA sequence	unknown	150.969	72.9685	85.3304	212.379	346.66	488.579	51.806	93.5958	62.7526	269.411	120.792	241.093	103.089	349.206	69.3848	210.432	156.761	0.657622	2.22764	0.442616	1.34238	0.0660856	0.0346242	0.146399	Sja_S23409091(FORWARD)	CV738871	NA	NA	NA	"cDNA, mRNA sequence"
>gi|60263867|gb|CV698257.1|CV698257 SJS_037_09.T7 SJS Schistosoma japonicum cDNA, mRNA sequence	unknown	598.929	597.18	584.123	1392.88	2767.87	2517.41	706.523	891.461	807.819	1048.8	1456.85	1145.33	593.411	2226.05	801.934	1216.99	1009.46	0.587848	2.20519	0.794417	1.20558	0.0307735	0.0309809	0.0469038	Sja_S23866114(FORWARD)	CV698257	NA	NA	NA	"cDNA, mRNA sequence"
>gi|56051282|gb|CV742739.1|CV742739 SJAL_041_43.T7 SJL Schistosoma japonicum cDNA, mRNA sequence	LIM and senescent cell antigen-like-containing domain protein 1	639.96	882.01	573.978	4346.28	8996.35	8499.07	6848.03	6029.56	5018.61	62.8244	103.149	124.109	698.649	7280.57	5965.4	96.6943	3332.03	0.209677	2.18503	1.79032	0.0290197	0.0223071	0.281509	0.0194019	Sja_S23411147(FORWARD)	CV742739	AAX26687.2	K05760	GO:0008270	"cDNA, mRNA sequence"
>gi|56066935|gb|CV758392.1|CV758392 sjl9-008_F05_sjl9-008F05-T3_045.ab1 SJL Schistosoma japonicum cDNA, mRNA sequence	unknown	591.142	256.523	244.67	1742.33	1473.93	2056.3	864.577	1463.4	1254.59	663.845	290.236	294.239	364.112	1757.52	1194.19	416.107	805.148	0.45223	2.18286	1.48319	0.516808	0.010982	0.0896282	0.0120947	Sja_S23422094(FORWARD)	CV758392	NA	NA	NA	"cDNA, mRNA sequence"
>gi|56055201|gb|CV746658.1|CV746658 SJL_31_005__1-4__69.T7_071.ab1 SJL Schistosoma japonicum cDNA, mRNA sequence	polyprotein	745.051	436.208	450.263	1430.06	963.073	1740.73	446.675	507.251	461.61	888.876	647.323	624.105	543.841	1377.96	471.845	720.102	631.971	0.860547	2.18041	0.746625	1.13945	0.0348901	0.0319599	0.055048	Sja_S23414055(FORWARD)	CV746658	AAM93546.1	NA	NA	"cDNA, mRNA sequence"
>gi|56046896|gb|CV738353.1|CV738353 SJAL_013_96.T3 SJL Schistosoma japonicum cDNA, mRNA sequence	Glypican-5	180.209	182.593	225.758	731.217	1041.73	1043.16	818.957	657.982	637.069	156.47	149.741	191.396	196.187	938.703	704.669	165.869	450.428	0.435556	2.08403	1.56444	0.368248	0.00823873	0.141639	0.00812265	Sja_S23423648(FORWARD)	CV738353	AAX25418.2	NA	GO:0005887;GO:0005576;GO:0031225;GO:0005886;GO:0005578	"cDNA, mRNA sequence"
>gi|56060480|gb|CV751937.1|CV751937 SJL6-003_E07_SJL6-003E07-T7_054.ab1 SJL Schistosoma japonicum cDNA, mRNA sequence	unknown	506.619	246.105	313.235	644.228	935.492	925.893	307.066	409.799	344.851	599.739	370.795	410.798	355.32	835.204	353.905	460.444	407.882	0.871134	2.04766	0.867666	1.12887	0.0543207	0.0113623	0.0760968	Sja_S23417907(FORWARD)	CV751937	NA	NA	NA	"cDNA, mRNA sequence"
