# Supplementary material for: A next-generation microarray further reveals stage-enriched gene expression pattern in the blood fluke Schistosoma japonicum
Source: Parasit Vectors. 2017 Jan 10;10:19. doi: 10.1186/s13071-016-1947-x (PMC5223471; doi:10.1186/s13071-016-1947-x)
Supplement: Additional file 10: Table S9. — Information on EST transcripts enriched in mixed adult worms (forward probe). (XLSX 51 kb) [file 13071_2016_1947_MOESM10_ESM.xlsx]

## Sheet: Sheet1
Table S9. Information on S. japonicum ESTs enriched in mixed adult worms (forward probe).
ESTs	Annotation	C1	C2	C3	S1	S2	S3	A1	A2	A3	E1	E2	E3	Mean C	Mean S	Mean A	Mean E	Median	Mean C/Median	Mean S/Median	Mean A/Median	Mean E/Median	p-value (A-C)	p-value (A-S)	p-value (A-E)	Probe Set ID	NCBI_Nucleotide	NCBI_Protein	KO	GO	Description
>gi|28354105|gb|BU797098.1|BU797098 SJF2EJD11 SJF Schistosoma japonicum cDNA similar to dbj|BAB24280.1| (AK005860) putative [Mus musculus], mRNA sequence	venom allergen-like protein 7	8.5855	48.9177	17.5649	8.757	12.8473	18.2287	11160.2	7788.34	9913.23	8.8831	18.9035	16.3309	25.0227	13.2777	9620.6	14.7058	19.8643	1.25968	0.66842	484.317	0.740316	0.00530552	0.00517559	0.00519717	Sja_S23396105(FORWARD)	BU797098	AAW25717.1	NA	NA	"cDNA similar to dbj|BAB24280.1| (AK005860) putative [Mus musculus], mRNA sequence"
>gi|60232222|gb|CV672735.1|CV672735 RET7SJ_05F10.T7 Schistosoma japonicum reverse cDNA Schistosoma japonicum cDNA, mRNA sequence	Zinc finger protein 36, C3H1 type-like 1	9.5476	8.3659	10.5036	34.7951	12.3984	18.2604	5102.75	5576.91	8768.85	34.5434	15.3638	22.3399	9.47237	21.818	6482.84	24.0824	22.9502	0.412736	0.950667	282.475	1.04933	0.0150877	0.0152189	0.0152035	Sja_S23846820(FORWARD)	CV672735	XP_012797575.1	K01965	GO:0000287;GO:0005759;GO:0004658;GO:0005524;GO:0008270;GO:0009374;GO:0008610;GO:0000287;GO:0005524;GO:0008270;GO:0009374;GO:0005739;GO:0008610;GO:0016874;GO:0030145;GO:0000287;GO:0005524;GO:0008270;GO:0009374;GO:0005739;GO:0008610;GO:0016874;GO:0030145	"reverse cDNA Schistosoma japonicum cDNA, mRNA sequence"
>gi|28352971|gb|BU795964.1|BU795964 SJF2DXB04 SJF Schistosoma japonicum cDNA similar to emb|CAA07704.1| (AJ007829) lacZ' [Cloning vector pGreen], mRNA sequence	unknown	30.6586	26.1303	21.8134	16.0692	18.7723	17.1494	2284.42	2936.79	4180.51	17.586	15.4338	19.4264	26.2008	17.3303	3133.91	17.4821	21.8414	1.19959	0.79346	143.485	0.800409	0.0154147	0.0151907	0.0151647	Sja_S23395585(FORWARD)	BU795964	NA	NA	NA	"cDNA similar to emb|CAA07704.1| (AJ007829) lacZ' [Cloning vector pGreen], mRNA sequence"
>gi|28332290|gb|BU724921.1|BU724921 SJMBMC03 SJM Schistosoma japonicum cDNA similar to sp|P50117|S109_RABIT CALGRANULIN B (MIGRATION INHIBITORY FACTOR-RELATED PROTEIN 14) (MRP-14), mRNA sequence	unknown	13.1024	11.4288	14.811	20.5922	17.2346	29.5039	4082.86	510.59	3540.41	20.5646	16.7655	27.5362	13.1141	22.4436	2711.29	21.6221	22.0328	0.595206	1.01864	123.057	0.981358	0.067887	0.0681235	0.0680993	Sja_S23376726(FORWARD)	BU724921	NA	K10384	GO:0005509	"cDNA similar to sp|P50117|S109_RABIT CALGRANULIN B (MIGRATION INHIBITORY FACTOR-RELATED PROTEIN 14) (MRP-14), mRNA sequence"
>gi|28358974|gb|BU801967.1|BU801967 SJFAAH11 SJF Schistosoma japonicum cDNA, mRNA sequence	hypothetical protein	14.0528	30.8443	20.2175	16.5734	31.2939	19.5129	2807.34	2016.19	2806.61	16.3931	14.6975	11.0228	21.7049	22.4601	2543.38	14.0378	22.0825	0.9829	1.0171	115.176	0.635699	0.00556071	0.00555753	0.00535682	Sja_S23405666(FORWARD)	BU801967	AAX24838.2	NA	NA	"cDNA, mRNA sequence"
>gi|28348884|gb|BU791877.1|BU791877 SJF2AFA05 SJF Schistosoma japonicum cDNA, mRNA sequence	Trematode Eggshell Synthesis domain containing protein	83.1852	56.7436	59.3319	50.6111	32.3865	62.0178	8695.66	161.507	7721	46.1844	47.5695	48.1505	66.4202	48.3385	5526.06	47.3015	57.3794	1.15756	0.842437	96.3074	0.824364	0.08984	0.0892947	0.0896558	Sja_S23398992(FORWARD)	BU791877	AAW25913.1	NA	NA	"cDNA, mRNA sequence"
>gi|28359959|gb|BU802952.1|BU802952 SJFAPE01 SJF Schistosoma japonicum cDNA, mRNA sequence	unknown	25.203	16.0649	20.7207	19.3487	15.3267	14.9166	1460.64	927.338	1856.04	18.0005	14.33	15.4181	20.6629	16.5307	1414.67	15.9162	18.5968	1.1111	0.8889	76.0708	0.855858	0.0174595	0.01755	0.0174858	Sja_S23398021(FORWARD)	BU802952	AAX31016.1	NA	NA	"cDNA, mRNA sequence"
>gi|7644645|gb|AW736781.1|AW736781 JAYL0287.GYL Schistosoma japonicum Lambda gt11 Express library Schistosoma japonicum cDNA clone JAYL0287.GY 5', mRNA sequence	unknown	18.1275	17.7893	11.9257	36.9083	76.3301	256.966	6255.24	626.066	2102.88	23.0984	10.9065	14.6881	15.9475	123.402	2994.73	16.231	69.8163	0.228421	1.76752	42.8944	0.232482	0.109511	0.118014	0.109257	Sja_S23365227(FORWARD)	AW736781	NA	K13822	GO:0003824;GO:0030145	"Lambda gt11 Express library Schistosoma japonicum cDNA clone JAYL0287.GY 5', mRNA sequence"
>gi|28319276|gb|BU711886.1|BU711886 SJAAASH12 Adult SjC 7/94 Schistosoma japonicum cDNA, mRNA sequence	unknown	13.7101	13.0213	10.8664	7.9715	12.4838	12.0355	556.709	686.688	884.322	21.7008	27.5928	16.6701	12.5326	10.8303	709.24	21.9879	17.2602	0.726096	0.627469	41.0909	1.2739	0.00924753	0.00885172	0.00968261	Sja_S23364536(FORWARD)	BU711886	NA	NA	NA	"cDNA, mRNA sequence"
>gi|28352933|gb|BU795926.1|BU795926 SJF2DWG01 SJF Schistosoma japonicum cDNA, mRNA sequence	unknown	133.088	132.844	69.8117	37.1276	46.735	35.1734	5191.9	5136.63	6093.79	163.488	170.592	141.542	111.914	39.6787	5474.1	158.541	135.228	0.827601	0.293421	40.4807	1.1724	0.0018975	0.00164682	0.0017894	Sja_S23401741(FORWARD)	BU795926	NA	NA	NA	"cDNA, mRNA sequence"
>gi|6274590|gb|AW160122.1|AW160122 JAYL0078.GYL Schistosoma japonicum Lambda gt11 Express library Schistosoma japonicum cDNA clone JAYL0078.GY 5', mRNA sequence	hypothetical protein	893.203	308.506	577.735	376.62	345.132	561.819	16204.2	11690.1	15363.8	324.388	209.541	261.375	593.148	427.857	14419.4	265.101	510.503	1.16189	0.83811	28.2454	0.519294	0.00392117	0.00463108	0.0045238	Sja_S23365106(FORWARD)	AW160122	XP_012800691.1	NA	NA	"Lambda gt11 Express library Schistosoma japonicum cDNA clone JAYL0078.GY 5', mRNA sequence"
>gi|56062636|gb|CV754093.1|CV754093 sjl3-010_C09_sjl3-010C09-T3_066.ab1 SJL Schistosoma japonicum cDNA, mRNA sequence	Transcription factor BYE1	30.7191	32.0863	28.6386	100.473	106.93	98.3414	2158.02	2006.17	1919.59	55.9157	38.5599	34.4276	30.4813	101.915	2027.93	42.9677	72.4414	0.420772	1.40686	27.994	0.593138	0.000599367	0.000650031	0.000506459	Sja_S23419218(FORWARD)	CV754093	XP_012793273.1	NA	NA	"cDNA, mRNA sequence"
>gi|56059522|gb|CV750979.1|CV750979 SJL33-003_F12_SJL33-003F12-T7_095.ab1 SJL Schistosoma japonicum cDNA, mRNA sequence	unknown	30.1572	17.1661	51.7923	15.9992	12.3227	20.4204	737.426	513.464	611.188	36.131	50.0784	37.7407	33.0385	16.2474	620.692	41.3167	37.1776	0.888667	0.437022	16.6953	1.11133	0.00556495	0.00550582	0.00689359	Sja_S23419459(FORWARD)	CV750979	NA	NA	NA	"cDNA, mRNA sequence"
>gi|56048271|gb|CV739728.1|CV739728 SJAL_022_48.T3 SJL Schistosoma japonicum cDNA, mRNA sequence	hypothetical protein	50.2669	60.0927	53.2912	41.7942	35.758	57.5868	804.877	598.636	886.972	47.227	39.8375	40.1147	54.5503	45.0463	763.495	42.3931	49.7983	1.09542	0.904576	15.3318	0.851295	0.00756467	0.00610232	0.00682767	Sja_S23409549(FORWARD)	CV739728	AAW25647.1	NA	NA	"cDNA, mRNA sequence"
>gi|56056371|gb|CV747828.1|CV747828 SJL_34_002__4-2__41.T3_037.ab1 SJL Schistosoma japonicum cDNA, mRNA sequence	hypothetical protein	94.7605	59.6939	48.0083	14.2788	20.8132	21.5267	762.822	481.425	622.793	23.0557	25.8885	24.9318	67.4876	18.8729	622.346	24.6253	46.0564	1.46532	0.409778	13.5127	0.534677	0.0081688	0.00922525	0.00916356	Sja_S23416498(FORWARD)	CV747828	AAX28000.2	NA	NA	"cDNA, mRNA sequence"
>gi|28322645|gb|BU715298.1|BU715298 SJMBVD04 SJM Schistosoma japonicum cDNA similar to emb|CAC42426.1| (AL139415) dJ477M7.2 (high-mobility group (nonhistone chromosomal) protein 17) [Homo sapiens], mRNA sequence	non-histone chromosomal protein HMG-17	22.341	24.1607	13.9712	90.4873	63.3448	30.3888	629.004	161.484	817.557	16.6819	20.7429	15.1412	20.1576	61.407	536.015	17.522	40.7823	0.494274	1.50573	13.1433	0.429647	0.0603732	0.0713081	0.0593988	Sja_S23366236(FORWARD)	BU715298	AAX30117.2	K11302	NA	"cDNA similar to emb|CAC42426.1| (AL139415) dJ477M7.2 (high-mobility group (nonhistone chromosomal) protein 17) [Homo sapiens], mRNA sequence"
>gi|28346947|gb|BU779631.1|BU779631 SJEFAC09 SJE Schistosoma japonicum cDNA, mRNA sequence	unknown	296.71	148.926	304.42	128.618	129.501	196.518	400.973	5848.17	1959.4	216.771	142.07	156.025	250.019	151.546	2736.18	171.622	210.82	1.18593	0.718838	12.9787	0.814067	0.137259	0.126343	0.129042	Sja_S23381746(FORWARD)	BU779631	NA	NA	NA	"cDNA, mRNA sequence"
>gi|56045625|gb|CV737082.1|CV737082 SJAL_006_37.T7 SJL Schistosoma japonicum cDNA, mRNA sequence	unknown	160.672	64.554	42.6483	275.451	158.385	228.554	2264.33	985.576	2024.92	61.1539	45.909	45.226	89.2915	220.797	1758.27	50.763	155.044	0.57591	1.42409	11.3405	0.32741	0.0235507	0.025277	0.0241253	Sja_S23411451(FORWARD)	CV737082	CAX72698.1	NA	NA	"cDNA, mRNA sequence"
>gi|28349015|gb|BU792008.1|BU792008 SJF2AGD07 SJF Schistosoma japonicum cDNA, mRNA sequence	unknown	143.841	118.957	153.02	11.7169	8.36	11.8238	489.97	818.6	1121.28	12.3813	12.5026	8.379	138.606	10.6336	809.95	11.0876	74.8468	1.85186	0.142071	10.8214	0.148138	0.0325299	0.0241387	0.0244455	Sja_S23394251(FORWARD)	BU792008	NA	NA	NA	"cDNA, mRNA sequence"
>gi|28325589|gb|BU718242.1|BU718242 SJM2CHB12 SJM Schistosoma japonicum cDNA, mRNA sequence	unknown	22.5191	32.3926	19.3204	89.8287	38.0778	95.2441	510.606	466.113	618.826	54.5263	31.5664	33.6513	24.744	74.3835	531.848	39.9147	57.1491	0.432973	1.30157	9.30633	0.69843	0.00456582	0.00260113	0.00450877	Sja_S23367168(FORWARD)	BU718242	AAW27536.1	NA	NA	"cDNA, mRNA sequence"
>gi|28321128|gb|BU713772.1|BU713772 SJAABUG05 Adult SjC 7/94 Schistosoma japonicum cDNA similar to gb|AAB81938.1| (AF000381) non-functional folate binding protein [Homo sapiens], mRNA sequence	hypothetical protein	9.2006	6.7293	36.3284	151.97	261.5	34.5712	820.583	248.523	827.873	18.5866	5.5775	14.2378	17.4194	149.347	632.327	12.8006	83.3832	0.208908	1.79109	7.58338	0.153516	0.0405421	0.0968708	0.0406462	Sja_S23362334(FORWARD)	BU713772	CCD58989.1	NA	NA	"cDNA similar to gb|AAB81938.1| (AF000381) non-functional folate binding protein [Homo sapiens], mRNA sequence"
>gi|56056528|gb|CV747985.1|CV747985 SJL_34_004__4-4__63.T7_G08.ab1 SJL Schistosoma japonicum cDNA, mRNA sequence	unknown	25.0984	18.3566	18.1959	336.112	387.642	436.419	2218.07	948.063	1003.32	32.5423	46.6423	37.198	20.5503	386.724	1389.82	38.7942	212.759	0.0965895	1.81766	6.53234	0.182339	0.0399492	0.0749614	0.0418718	Sja_S23416567(FORWARD)	CV747985	NA	NA	NA	"cDNA, mRNA sequence"
>gi|28318245|gb|BU710828.1|BU710828 SJAAAEE11 Adult SjC 7/94 Schistosoma japonicum cDNA similar to gb|AAA98731.1| (K02442) MHC class I antigen [Oryctolagus cuniculus], mRNA sequence	unknown	41.1608	11.5327	9.466	320.793	108.806	38.8121	749.507	120.277	816.685	22.7108	8.3133	8.3518	20.7198	156.137	562.156	13.1253	88.4285	0.234312	1.76569	6.35719	0.148428	0.0656087	0.104146	0.0648949	Sja_S23360909(FORWARD)	BU710828	NP_001164741.1	K06751	GO:0005515	"cDNA similar to gb|AAA98731.1| (K02442) MHC class I antigen [Oryctolagus cuniculus], mRNA sequence"
>gi|60254144|gb|CV690054.1|CV690054 sjs6-004_E06_sjs6-004E06-T3 SJS Schistosoma japonicum cDNA, mRNA sequence	twik family of potassium channels-related	10.4348	11.2056	13.4553	385.327	287.666	211.542	1022.15	772.523	961.266	16.2536	17.9354	16.2253	11.6986	294.845	918.645	16.8048	155.825	0.0750751	1.89216	5.89537	0.107844	0.00339483	0.0073989	0.00348548	Sja_S23857778(FORWARD)	CV690054	AAX26493.2	NA	GO:0016020;GO:0030955;GO:0006813;GO:0005244;GO:0005267;GO:0016021	"cDNA, mRNA sequence"
>gi|56061779|gb|CV753236.1|CV753236 SJL8-006_A03_SJL8-006A03-T3_018.ab1###seg2 SJL Schistosoma japonicum cDNA, mRNA sequence	RNA-binding protein Nova-1	13.1536	21.8075	18.9549	322.842	271.701	513.079	1086.09	1059.35	749.71	18.5826	10.1914	17.6827	17.972	369.207	965.051	15.4856	193.59	0.0928356	1.90716	4.98503	0.0799917	0.00645258	0.0401025	0.006449	Sja_S23418700(FORWARD)	CV753236	XP_012792073.1	NA	NA	"cDNA, mRNA sequence"
>gi|28353681|gb|BU796674.1|BU796674 SJF2EEH02 SJF Schistosoma japonicum cDNA similar to gb|AAH06924.1|AAH06924 (BC006924) Similar to RIKEN cDNA 1200014F22 gene [Mus musculus], mRNA sequence	Ectonucleoside triphosphate diphosphohydrolase	138.609	319.722	316.135	416.882	344.405	155.454	1424.29	1030.62	1617.97	180.098	257.221	226.942	258.155	305.58	1357.63	221.421	281.868	0.915874	1.08413	4.81654	0.785547	0.0149258	0.0214482	0.0129221	Sja_S23402252(FORWARD)	BU796674	AAX27746.2	K12305	GO:0016020;GO:0000287;GO:0005509;GO:0016021;GO:0017110	"cDNA similar to gb|AAH06924.1|AAH06924 (BC006924) Similar to RIKEN cDNA 1200014F22 gene [Mus musculus], mRNA sequence"
>gi|28320494|gb|BU713126.1|BU713126 SJAABMA03 Adult SjC 7/94 Schistosoma japonicum cDNA, mRNA sequence	unknown	15.1846	15.5642	9.8121	197.09	496.291	670.804	1219.71	1049.97	937.389	10.0803	15.2633	10.0241	13.5203	454.728	1069.02	11.7892	234.124	0.0577484	1.94225	4.56605	0.0503546	0.00289323	0.0540903	0.00299958	Sja_S23362911(FORWARD)	BU713126	NA	NA	NA	"cDNA, mRNA sequence"
>gi|56047042|gb|CV738499.1|CV738499 SJAL_014_84.T3 SJL Schistosoma japonicum cDNA, mRNA sequence	hypothetical protein	220.751	116.596	96.2711	827.782	741.26	629.266	2011.01	2105.89	1554.66	23.7394	14.8817	15.5866	144.539	732.769	1890.52	18.0692	438.654	0.329506	1.67049	4.30983	0.0411924	0.00388703	0.00594975	0.00404074	Sja_S23408890(FORWARD)	CV738499	AAX24787.2	NA	NA	"cDNA, mRNA sequence"
>gi|60231826|gb|CV672537.1|CV672537 RET7SJ_02D10.T7 Schistosoma japonicum reverse cDNA Schistosoma japonicum cDNA, mRNA sequence	unknown	45.7731	33.5701	38.962	110.32	54.0352	74.2176	235.809	361.905	568.193	106.441	120.459	91.9885	39.4351	79.5243	388.636	106.296	92.9102	0.424443	0.855926	4.18292	1.14407	0.0355689	0.0504156	0.0549173	Sja_S23846726(FORWARD)	CV672537	NA	NA	NA	"reverse cDNA Schistosoma japonicum cDNA, mRNA sequence"
>gi|28334648|gb|BU767332.1|BU767332 SJEAPH06 SJE Schistosoma japonicum cDNA, mRNA sequence	unknown	17.5236	6.9203	11.2446	959.18	243.833	113.539	1390.68	431.538	957.327	26.7461	11.7489	21.3378	11.8962	438.851	926.515	19.9443	229.397	0.0518583	1.91306	4.03891	0.086942	0.0396835	0.0628635	0.0399652	Sja_S23383027(FORWARD)	BU767332	NA	NA	NA	"cDNA, mRNA sequence"
>gi|28349971|gb|BU792964.1|BU792964 SJF2BBF03 SJF Schistosoma japonicum cDNA, mRNA sequence	hypothetical protein	111.857	186.608	65.3183	1246.52	2205.67	3116.71	5162.17	3795.08	4946.31	8.9973	20.2827	7.7596	121.261	2189.63	4634.52	12.3465	1155.45	0.104947	1.89505	4.01102	0.0106855	0.00500616	0.0402091	0.00423657	Sja_S23394615(FORWARD)	BU792964	AAW27700.1	NA	NA	"cDNA, mRNA sequence"
>gi|56064570|gb|CV756027.1|CV756027 sjl6-002A09-T7_065.ab1.bin SJL Schistosoma japonicum cDNA, mRNA sequence	unknown	28.6397	45.8678	44.688	1223.19	1804.09	1370.2	3592.02	3177.25	2896.66	242.1	330.126	245.213	39.7318	1465.83	3221.98	272.479	869.153	0.0457133	1.6865	3.70703	0.3135	0.00210096	0.0148433	0.00246878	Sja_S23422549(FORWARD)	CV756027	NA	NA	NA	"cDNA, mRNA sequence"
>gi|28323158|gb|BU715811.1|BU715811 SJM2ABG11 SJM Schistosoma japonicum cDNA, mRNA sequence	unknown	23.6232	12.918	15.1148	236.257	206.88	231.52	922.274	286.18	405.634	79.8606	58.7665	61.1946	17.2187	224.886	538.029	66.6072	145.746	0.118141	1.54299	3.69154	0.457008	0.0566032	0.11922	0.0647936	Sja_S23366389(FORWARD)	BU715811	NA	NA	NA	"cDNA, mRNA sequence"
>gi|28349712|gb|BU792705.1|BU792705 SJF2AYG04 SJF Schistosoma japonicum cDNA, mRNA sequence	death-associated protein 1-like	1554.21	1637.32	1095.94	6301.48	9583.52	10753.3	21078.5	14843.3	16308.4	12.113	20.1229	18.5184	1429.16	8879.43	17410	16.9181	5154.29	0.277275	1.72272	3.37777	0.00328233	0.00666639	0.056021	0.00576993	Sja_S23394539(FORWARD)	BU792705	AAW27384.1	NA	NA	"cDNA, mRNA sequence"
>gi|28328603|gb|BU721256.1|BU721256 SJM2BVD02 SJM Schistosoma japonicum cDNA, mRNA sequence	hypothetical protein	307.472	183.436	164.665	1499.55	1144.46	1809.33	3148.96	2510.81	2930.28	19.293	16.9477	17.2097	218.524	1484.45	2863.35	17.8168	851.486	0.256639	1.74336	3.36277	0.0209244	0.00182507	0.00601968	0.00213686	Sja_S23368220(FORWARD)	BU721256	CAX69625.1	NA	GO:0005874;GO:0030286;GO:0003777;GO:0007017;GO:0005737	"cDNA, mRNA sequence"
>gi|56052404|gb|CV743861.1|CV743861 SJAL_048_57.T7 SJL Schistosoma japonicum cDNA, mRNA sequence	unknown	52.8387	38.3091	51.7185	392.014	465.866	696.999	887.059	951.272	1050.04	58.2381	59.4802	56.0583	47.6221	518.293	962.789	57.9255	288.109	0.165292	1.79895	3.34175	0.201054	0.00133501	0.0052285	0.0014082	Sja_S23426036(FORWARD)	CV743861	NA	NA	NA	"cDNA, mRNA sequence"
>gi|28354255|gb|BU797248.1|BU797248 SJF2ELA10 SJF Schistosoma japonicum cDNA, mRNA sequence	hypothetical protein	39.5221	341.975	139.808	3026.46	2992.3	4602.62	6479.11	5377.03	6276.06	13.6289	11.3985	14.2504	173.768	3540.46	6044.07	13.0926	1857.11	0.0935691	1.90643	3.25455	0.00704997	0.00262107	0.0200511	0.00156152	Sja_S23402631(FORWARD)	BU797248	AAX24533.2	NA	NA	"cDNA, mRNA sequence"
>gi|56065529|gb|CV756986.1|CV756986 sjl7-006_A06_sjl7-006A06-T7_039.ab1 SJL Schistosoma japonicum cDNA, mRNA sequence	unknown	57.5825	55.1294	72.4162	821.874	853.468	923.943	1571.3	2031.01	2162.05	284.154	343.09	327.038	61.7094	866.428	1921.45	318.094	592.261	0.104193	1.46292	3.24426	0.537084	0.00442378	0.0102979	0.00513243	Sja_S23421230(FORWARD)	CV756986	NA	NA	NA	"cDNA, mRNA sequence"
>gi|28332257|gb|BU724872.1|BU724872 SJMBLH06 SJM Schistosoma japonicum cDNA similar to ref|NP_011665.1| Ygr149wp [Saccharomyces cerevisiae], mRNA sequence	hypothetical protein	708.759	623.585	567.14	1387.05	653.036	818.381	3427.87	1862.96	2407.17	914.696	540.742	467.415	633.161	952.822	2566	640.951	796.886	0.794544	1.19568	3.22003	0.804319	0.0230163	0.010727	0.0152295	Sja_S23376703(FORWARD)	BU724872	AAX26564.2	K03301	GO:0016020;GO:0016021;GO:0016020;GO:0016021;GO:0016021;GO:0016020;GO:0016021	"cDNA similar to ref|NP_011665.1| Ygr149wp [Saccharomyces cerevisiae], mRNA sequence"
>gi|28327712|gb|BU720365.1|BU720365 SJM2ARA06 SJM Schistosoma japonicum cDNA, mRNA sequence	unknown	23.6007	20.4733	32.8526	105.318	188.123	163.391	179.88	389.049	285.74	16.7531	17.6851	14.9368	25.6422	152.277	284.89	16.4583	88.9597	0.288245	1.71175	3.20246	0.185009	0.0258619	0.0346219	0.023342	Sja_S23367824(FORWARD)	BU720365	NA	NA	NA	"cDNA, mRNA sequence"
>gi|60232116|gb|CV672682.1|CV672682 RET7SJ_05E02.T7 Schistosoma japonicum reverse cDNA Schistosoma japonicum cDNA, mRNA sequence	Ectonucleoside triphosphate diphosphohydrolase	1296.28	1291.12	879.397	750.044	1082.78	993.916	3384.75	2693.49	3810.89	876.685	835.089	839.359	1155.6	942.248	3296.38	850.378	1048.92	1.1017	0.898299	3.14263	0.810714	0.0200579	0.0122501	0.00848832	Sja_S23846963(FORWARD)	CV672682	AAW27209.1	K12305	GO:0016020;GO:0000287;GO:0031410;GO:0016021;GO:0017110	"reverse cDNA Schistosoma japonicum cDNA, mRNA sequence"
>gi|28352748|gb|BU795741.1|BU795741 SJF2DUG02 SJF Schistosoma japonicum cDNA, mRNA sequence	hypothetical protein	570.978	871.952	1029.5	1172.02	2094.19	2914.51	4861.4	4846.99	3582.34	202.213	503.28	368.713	824.143	2060.24	4430.24	358.069	1442.19	0.571452	1.42855	3.07188	0.248281	0.0106333	0.0587379	0.00570717	Sja_S23401620(FORWARD)	BU795741	AAW27719.1	NA	NA	"cDNA, mRNA sequence"
>gi|28336129|gb|BU768813.1|BU768813 SJEBYC02 SJE Schistosoma japonicum cDNA, mRNA sequence	unknown	815.008	1266.48	924.097	335.766	835.003	878.609	3121.23	2352.05	2514.02	236.07	1023.68	971.617	1001.86	683.126	2662.43	743.788	872.824	1.14784	0.782662	3.05037	0.852163	0.021298	0.0196614	0.0294222	Sja_S23384021(FORWARD)	BU768813	NA	NA	NA	"cDNA, mRNA sequence"
>gi|28319539|gb|BU712153.1|BU712153 SJAAAWD06 Adult SjC 7/94 Schistosoma japonicum cDNA, mRNA sequence	SapB domain containing protein	1180.93	670.582	553.481	5758.79	5904.64	6863.68	9274.8	9529.51	11774	10.9072	12.1247	11.6871	801.665	6175.7	10192.8	11.573	3488.68	0.22979	1.77021	2.92167	0.0033173	0.00494564	0.00609789	0.00301301	Sja_S23361555(FORWARD)	BU712153	AAW26346.1	K12382	NA	"cDNA, mRNA sequence"
>gi|28318720|gb|BU711317.1|BU711317 SJAAAKH08 Adult SjC 7/94 Schistosoma japonicum cDNA, mRNA sequence	unknown	34.2007	40.5574	24.1199	292.568	771.518	607.289	857.734	792.184	917.256	11.7586	11.7955	13.3556	32.9593	557.125	855.725	12.3032	295.042	0.111711	1.88829	2.90035	0.0416999	0.00122813	0.0990267	0.000892299	Sja_S23361158(FORWARD)	BU711317	NA	NA	NA	"cDNA, mRNA sequence"
>gi|60234344|gb|CV673801.1|CV673801 RET7SJ_23E01.T7 Schistosoma japonicum reverse cDNA Schistosoma japonicum cDNA, mRNA sequence	unknown	11.3258	18.6471	17.9661	624.973	1175.87	961.578	2142.5	1073.3	929.898	32.1334	32.5699	34.4428	15.9797	920.807	1381.9	33.0487	476.928	0.0335054	1.93071	2.89751	0.069295	0.0355131	0.237518	0.0360218	Sja_S23847917(FORWARD)	CV673801	NA	NA	NA	"reverse cDNA Schistosoma japonicum cDNA, mRNA sequence"
>gi|28348887|gb|BU791880.1|BU791880 SJF2AFA08 SJF Schistosoma japonicum cDNA similar to gb|AAF55461.1| (AE003719) CG14321 gene product [Drosophila melanogaster], mRNA sequence	Integral membrane protein	282.133	348.915	489.432	129.479	143.705	87.3348	806.617	678.421	659.128	114.055	131.477	112.539	373.493	120.173	714.722	119.357	246.833	1.51314	0.486858	2.89557	0.483553	0.039862	0.00255433	0.00329865	Sja_S23398984(FORWARD)	BU791880	AAW26189.1	NA	GO:0016020;GO:0006810;GO:0016021;GO:0009734	"cDNA similar to gb|AAF55461.1| (AE003719) CG14321 gene product [Drosophila melanogaster], mRNA sequence"
>gi|56058907|gb|CV750364.1|CV750364 SJL3-006_F03_SJL3-006F03-T3_027.ab1 SJL Schistosoma japonicum cDNA, mRNA sequence	Saposin-like protein	4384.23	4234.04	2910.6	15904.5	20916.1	21356.5	34723.9	31206	34920.1	51.5	40.0033	130.76	3842.96	19392.3	33616.7	74.0878	11617.6	0.330786	1.66921	2.89359	0.00637718	0.00123337	0.0145875	0.000626842	Sja_S23417005(FORWARD)	CV750364	AAW25836.1	NA	NA	"cDNA, mRNA sequence"
>gi|28319622|gb|BU712237.1|BU712237 SJAAAXD08 Adult SjC 7/94 Schistosoma japonicum cDNA, mRNA sequence	Prestin	42.8731	90.2914	77.8099	57.9826	95.2066	98.5465	305.908	328.426	388.373	135.277	167.25	159.23	70.3248	83.9119	340.902	153.919	118.915	0.591385	0.705644	2.86676	1.29436	0.00305448	0.00216303	0.0063388	Sja_S23361624(FORWARD)	BU712237	AAX25260.2	NA	NA	"cDNA, mRNA sequence"
>gi|28318787|gb|BU711385.1|BU711385 SJAAALH04 Adult SjC 7/94 Schistosoma japonicum cDNA, mRNA sequence	hypothetical protein	11.8478	11.6511	20.0757	1914	2539.42	3222.41	5260.59	3092.77	2673.4	27.3093	25.4634	17.2388	14.5249	2558.61	3675.58	23.3372	1290.97	0.0112511	1.98192	2.84714	0.0180772	0.0224669	0.218487	0.0223582	Sja_S23364296(FORWARD)	BU711385	CAX71603.1	NA	NA	"cDNA, mRNA sequence"
>gi|28327727|gb|BU720380.1|BU720380 SJM2ARB09 SJM Schistosoma japonicum cDNA similar to ref|XP_003792.1| solute carrier family 6, member 7 [Homo sapiens], mRNA sequence	Sodium- and chloride-dependent glycine transporter	181.748	123.642	112.621	410.57	333.015	327.38	834.606	577.23	702.951	29.373	28.156	17.5046	139.337	356.988	704.929	25.0112	248.163	0.561474	1.43853	2.84059	0.100785	0.00532492	0.0115076	0.00581928	Sja_S23373918(FORWARD)	BU720380	AAX28420.2	K05040	GO:0016020;GO:0006810;GO:0004674;GO:0005524;GO:0006468	"cDNA similar to ref|XP_003792.1| solute carrier family 6, member 7 [Homo sapiens], mRNA sequence"
>gi|28326156|gb|BU718809.1|BU718809 SJM2CNF02 SJM Schistosoma japonicum cDNA, mRNA sequence	unknown	29.6684	20.0648	9.9016	1413	2619.73	2790.9	5037.07	2527.81	2150.28	20.364	15.4326	15.0925	19.8783	2274.54	3238.39	16.963	1147.21	0.0173275	1.98267	2.82284	0.0147863	0.035087	0.273261	0.0352752	Sja_S23372837(FORWARD)	BU718809	NA	NA	NA	"cDNA, mRNA sequence"
>gi|56049519|gb|CV740976.1|CV740976 SJAL_030_38.T7 SJL Schistosoma japonicum cDNA, mRNA sequence	Semaphorin-5B	167.75	131.461	100.95	1164.01	1523.38	1711.24	2771.07	2060.78	2031.48	271.066	198.844	177.068	133.387	1466.21	2287.78	215.659	840.937	0.158617	1.74355	2.72051	0.256451	0.0053409	0.087425	0.00524689	Sja_S23410212(FORWARD)	CV740976	AAX25250.2	NA	GO:0016020;GO:0007399;GO:0030154;GO:0007275;GO:0004872;GO:0016021	"cDNA, mRNA sequence"
>gi|56049357|gb|CV740814.1|CV740814 SJAL_029_41.T3 SJL Schistosoma japonicum cDNA, mRNA sequence	Calcium-activated potassium channel slo-1	20.3396	26.3261	44.064	112.299	98.9915	53.6447	179.253	250.135	269.776	80.8581	88.9326	82.3987	30.2432	88.3117	233.055	84.0631	86.1874	0.350901	1.02465	2.70405	0.975353	0.00575886	0.0393247	0.0149986	Sja_S23424774(FORWARD)	CV740814	AAX28605.2	K04936	GO:0030955;GO:0006813;GO:0005249;GO:0005515;GO:0016021;GO:0005886;GO:0008076	"cDNA, mRNA sequence"
>gi|56052255|gb|CV743712.1|CV743712 SJAL_047_61.T3 SJL Schistosoma japonicum cDNA, mRNA sequence	Beta-1,4-galactosyltransferase 4	951.691	774.755	539.004	785.079	729.755	715.155	2039.96	1631.25	2341.62	194.045	129.608	103.766	755.15	743.33	2004.27	142.473	749.24	1.00789	0.992112	2.67508	0.190157	0.0241134	0.0132318	0.00639938	Sja_S23426009(FORWARD)	CV743712	AAW25144.1	K07968	GO:0016020;GO:0003945;GO:0005794;GO:0005975;GO:0016021;GO:0003831;GO:0030145	"cDNA, mRNA sequence"
>gi|60261971|gb|CV696361.1|CV696361 SJS_024_90.T3 SJS Schistosoma japonicum cDNA, mRNA sequence	Sorting nexin-6	355.223	658.903	846.61	750.467	1090.69	495.852	1987.85	1757.65	1828.98	288.504	1074.49	409.565	620.245	779.003	1858.16	590.854	699.624	0.886541	1.11346	2.65594	0.844531	0.0125851	0.0175909	0.026351	Sja_S23864005(FORWARD)	CV696361	CAX72656.1	K02727	GO:0005515;GO:0007154;GO:0005737;GO:0015031;GO:0035091;GO:0005515;GO:0007154;GO:0005737;GO:0015031;GO:0035091	"cDNA, mRNA sequence"
>gi|28354562|gb|BU797555.1|BU797555 SJF2EOD04 SJF Schistosoma japonicum cDNA, mRNA sequence	unknown	20.0327	16.1496	18.7326	17.2629	15.935	23.8754	1322.26	1876.41	1938.6	557.637	1626.83	1682.79	18.305	19.0244	1712.42	1289.09	654.056	0.0279869	0.0290869	2.61816	1.97091	0.00660716	0.00649007	0.0656283	Sja_S23402838(FORWARD)	BU797555	NA	NA	NA	"cDNA, mRNA sequence"
>gi|60258450|gb|CV692840.1|CV692840 SJS_002_64.T3 SJS Schistosoma japonicum cDNA, mRNA sequence	TLC domain containing protein	535.077	1387.57	1449.35	4506.51	4708.4	3374.46	7589.51	6471.5	6390.2	360.057	373	318.059	1124	4196.46	6817.07	350.372	2660.23	0.422519	1.57748	2.56259	0.131708	0.00702314	0.012895	0.00173072	Sja_S23860546(FORWARD)	CV692840	AAW25653.1	NA	GO:0016020;GO:0016021	"cDNA, mRNA sequence"
>gi|56045298|gb|CV736755.1|CV736755 SJAL_004_40.T7 SJL Schistosoma japonicum cDNA, mRNA sequence	unknown	16.0443	22.9983	21.6265	1692.17	3934.29	3509.28	5108.47	3796.87	2632.22	18.4965	30.4143	22.0112	20.223	3045.24	3845.85	23.6407	1534.44	0.0131794	1.98459	2.50635	0.0154067	0.0166848	0.303571	0.0166901	Sja_S23407960(FORWARD)	CV736755	NA	NA	NA	"cDNA, mRNA sequence"
>gi|56053964|gb|CV745421.1|CV745421 SJAL_058_21.T3 SJL Schistosoma japonicum cDNA, mRNA sequence	Bifunctional polynucleotide phosphatase/kinase	349.064	260.838	494.887	600.692	559.034	1085.97	1253.54	1537.5	1389.99	366.683	277.397	286.262	368.263	748.566	1393.68	310.114	558.415	0.65948	1.34052	2.49577	0.555347	0.00734311	0.0401499	0.00491396	Sja_S23426701(FORWARD)	CV745421	AAX24258.2	NA	NA	"cDNA, mRNA sequence"
>gi|60248138|gb|CV687248.1|CV687248 sjs2-15-1_B12_sjs2-15-1B12-T3 SJS Schistosoma japonicum cDNA, mRNA sequence	unknown	14.3852	10.0254	11.4886	352.824	736.569	942.367	808.449	1222.37	499.205	13.9145	8.6688	11.5734	11.9664	677.253	843.341	11.3856	344.61	0.0347245	1.96528	2.44723	0.033039	0.0291437	0.320203	0.0292129	Sja_S23854942(FORWARD)	CV687248	NA	NA	NA	"cDNA, mRNA sequence"
>gi|28331539|gb|BU724170.1|BU724170 SJMBEC06 SJM Schistosoma japonicum cDNA, mRNA sequence	hypothetical protein	735.019	495.333	387.597	5050.31	5385.52	5040.34	7563.17	7213.84	7828.15	1564.44	670.639	891.186	539.316	5158.72	7535.05	1042.09	3100.41	0.17395	1.66389	2.43034	0.336113	0.000514803	0.00705338	0.000875183	Sja_S23376234(FORWARD)	BU724170	AAX24651.2	NA	NA	"cDNA, mRNA sequence"
>gi|60235819|gb|CV674549.1|CV674549 RET7SJ_27B10.T7 Schistosoma japonicum reverse cDNA Schistosoma japonicum cDNA, mRNA sequence	hypothetical protein	155.698	180.858	113.691	623.814	1446.8	1147.69	1675.23	1654.33	1374.84	113.254	313.25	259.341	150.082	1072.77	1568.13	228.615	650.69	0.230651	1.64866	2.40995	0.351342	0.00156679	0.1084	0.00456573	Sja_S23848808(FORWARD)	CV674549	AAX25183.2	NA	NA	"reverse cDNA Schistosoma japonicum cDNA, mRNA sequence"
>gi|28324015|gb|BU716668.1|BU716668 SJM2AVH06 SJM Schistosoma japonicum cDNA, mRNA sequence	unknown	19.138	16.8348	18.6097	961.599	1061.8	1038.29	1445.23	1247.03	1026.35	13.4821	19.8072	22.5966	18.1942	1020.56	1239.54	18.6286	519.595	0.035016	1.96415	2.38558	0.0358522	0.00482462	0.133924	0.00504631	Sja_S23371387(FORWARD)	BU716668	CAX71363.1	NA	NA	"cDNA, mRNA sequence"
>gi|56054270|gb|CV745727.1|CV745727 SJAL_060_11.T3 SJL Schistosoma japonicum cDNA, mRNA sequence	unknown	27.1583	37.5492	37.5557	182.232	192.161	334.248	372.871	273.762	311.811	15.1424	21.838	17.5468	34.0877	236.213	319.481	18.1757	135.151	0.25222	1.74778	2.36389	0.134485	0.00620671	0.15427	0.00512626	Sja_S23412982(FORWARD)	CV745727	NA	NA	NA	"cDNA, mRNA sequence"
>gi|60234725|gb|CV673998.1|CV673998 RET7SJ_25E06.T7 Schistosoma japonicum reverse cDNA Schistosoma japonicum cDNA, mRNA sequence	putative ubiquitin-protein ligase BRE1	664.041	610.332	657.58	1164.78	2387.97	2443.49	3132.58	3592.26	2865.26	652.783	795.164	726.177	643.985	1998.75	3196.7	724.708	1361.73	0.472918	1.4678	2.34753	0.532198	0.00392227	0.0576441	0.0029276	Sja_S23848359(FORWARD)	CV673998	XP_012797462.1	NA	NA	"reverse cDNA Schistosoma japonicum cDNA, mRNA sequence"
>gi|56062161|gb|CV753618.1|CV753618 SJL9-004_F01_SJL9-004F01-T3_011.ab1 SJL Schistosoma japonicum cDNA, mRNA sequence	unknown	83.94	111.194	92.2437	105.591	74.7397	84.7532	250.114	372.217	368.842	199.674	179.107	191.6	95.7924	88.3614	330.391	190.127	142.96	0.670066	0.618087	2.31108	1.32993	0.0104783	0.0192446	0.0449246	Sja_S23418934(FORWARD)	CV753618	NA	NA	NA	"cDNA, mRNA sequence"
>gi|56063756|gb|CV755213.1|CV755213 sjl4-010_C12_sjl4-010C12-T7_098.ab1 SJL Schistosoma japonicum cDNA, mRNA sequence	unknown	113.332	142.495	101.082	166.307	448.565	667.417	771.389	467.833	630.979	16.5776	16.0718	15.0288	118.969	427.43	623.4	15.8927	273.2	0.435467	1.56453	2.28185	0.0581726	0.0174843	0.220165	0.0100794	Sja_S23420175(FORWARD)	CV755213	NA	NA	NA	"cDNA, mRNA sequence"
>gi|56053814|gb|CV745271.1|CV745271 SJAL_057_33.T7 SJL Schistosoma japonicum cDNA, mRNA sequence	unknown	2394.72	1930.84	1246.93	1073.58	1088.58	794.009	3289.69	3037.44	3310.36	903.604	709.332	820.681	1857.5	985.391	3212.5	811.206	1421.44	1.30677	0.693232	2.26002	0.570691	0.0318593	0.00268668	0.000193549	Sja_S23426631(FORWARD)	CV745271	NA	NA	NA	"cDNA, mRNA sequence"
>gi|60260663|gb|CV695053.1|CV695053 SJS_016_57.T3 SJS Schistosoma japonicum cDNA, mRNA sequence	hypothetical protein	205.414	142.296	148.072	14357.2	16490.7	14720	19230.2	18241.5	14398.1	110.952	90.824	129.714	165.261	15189.3	17289.9	110.497	7677.28	0.0215259	1.97847	2.25209	0.0143927	0.00360466	0.149343	0.00368049	Sja_S23862933(FORWARD)	CV695053	AAW26917.1	NA	GO:0016020;GO:0016021;GO:0008270;GO:0016020;GO:0046872	"cDNA, mRNA sequence"
>gi|28326266|gb|BU718919.1|BU718919 SJM2COG04 SJM Schistosoma japonicum cDNA, mRNA sequence	hypothetical protein	15.8824	20.0596	9.1966	477.164	690.573	698.448	1138.75	591.963	413.721	13.5204	13.9156	15.7413	15.0462	622.062	714.811	14.3924	318.554	0.0472328	1.95277	2.24392	0.0451805	0.0420981	0.38951	0.0425995	Sja_S23367390(FORWARD)	BU718919	CAX70758.1	NA	NA	"cDNA, mRNA sequence"
>gi|28326308|gb|BU718961.1|BU718961 SJM2CPB10 SJM Schistosoma japonicum cDNA, mRNA sequence	Ras and EF-hand domain-containing protein-like protein	716.404	1584.09	712.017	924.708	2192.24	2034.55	3575.5	2891.52	2546.82	210.881	327.699	282.801	1004.17	1717.16	3004.61	273.793	1360.67	0.737999	1.262	2.20819	0.20122	0.0240693	0.100218	0.00708219	Sja_S23367401(FORWARD)	BU718961	AAW27414.1	NA	NA	"cDNA, mRNA sequence"
>gi|28348852|gb|BU791845.1|BU791845 SJFBCF02 SJF Schistosoma japonicum cDNA, mRNA sequence	unknown	1473.69	1426.38	1741.7	2080.27	3396.93	2930.86	5168.43	5003.84	4376.91	1455.01	1742.23	1594.19	1547.26	2802.69	4849.73	1597.14	2199.91	0.703327	1.274	2.20451	0.726003	0.00507708	0.0297151	0.00337791	Sja_S23394194(FORWARD)	BU791845	NA	NA	NA	"cDNA, mRNA sequence"
>gi|56045334|gb|CV736791.1|CV736791 SJAL_004_60.T7 SJL Schistosoma japonicum cDNA, mRNA sequence	unknown	256.071	140.287	83.5696	119.924	218.431	247.326	410.769	417.888	322.636	7.7334	8.3344	10.92	159.976	195.227	383.764	8.99593	177.602	0.900758	1.09924	2.16081	0.0506523	0.0126528	0.0472273	0.00351349	Sja_S23407982(FORWARD)	CV736791	NA	NA	NA	"cDNA, mRNA sequence"
>gi|56053043|gb|CV744500.1|CV744500 SJAL_052_71.T7 SJL Schistosoma japonicum cDNA, mRNA sequence	hypothetical protein	1303.3	1736.71	1342.7	1885.54	1888.11	869.107	3297.77	3280.41	3144.37	1296.43	777.651	919.67	1460.9	1547.59	3240.85	997.917	1504.24	0.971187	1.02881	2.15447	0.663401	0.00266938	0.0141493	0.00207761	Sja_S23412331(FORWARD)	CV744500	AAX27997.2	NA	GO:0005524;GO:0006412;GO:0006419;GO:0005737;GO:0004813;GO:0003676	"cDNA, mRNA sequence"
>gi|28326303|gb|BU718956.1|BU718956 SJM2CPB05 SJM Schistosoma japonicum cDNA similar to gb|AAF57264.1| (AE003784) CG12110 gene product [alt 1] [Drosophila melanogaster], mRNA sequence	Phospholipase D1	101.856	237.615	194.342	179.151	299.655	124.751	417.5	378.357	422.349	56.0669	124.902	95.9494	177.938	201.186	406.069	92.306	189.562	0.938679	1.06132	2.14214	0.486944	0.0228273	0.0442453	0.00505962	Sja_S23372936(FORWARD)	BU718956	XP_012799540.1	K01115	GO:0016020;GO:0004630;GO:0046470;GO:0016042;GO:0005509	"cDNA similar to gb|AAF57264.1| (AE003784) CG12110 gene product [alt 1] [Drosophila melanogaster], mRNA sequence"
>gi|28318262|gb|BU710845.1|BU710845 SJAAAEG07 Adult SjC 7/94 Schistosoma japonicum cDNA, mRNA sequence	hypothetical protein	2229.95	2143.01	2275.95	1774.32	2566.6	2227.11	5208.82	4584.23	4487.02	2086.52	2073.5	2602.49	2216.3	2189.34	4760.02	2254.17	2235.24	0.99153	0.979468	2.12954	1.00847	0.00395167	0.0138838	0.00986658	Sja_S23364055(FORWARD)	BU710845	CCD79043.1	NA	NA	"cDNA, mRNA sequence"
>gi|56058462|gb|CV749919.1|CV749919 SJL2-006_C09_SJL2-006C09-T3_070.ab1 SJL Schistosoma japonicum cDNA, mRNA sequence	Ancient ubiquitous protein 1	353.317	739.218	408.317	246.569	648.492	527.747	1187.59	1019.25	851.11	39.2901	102.273	71.5385	500.284	474.269	1019.32	71.0338	487.277	1.02669	0.973306	2.09187	0.145777	0.0437226	0.0554731	0.00631435	Sja_S23427420(FORWARD)	CV749919	AAX24540.2	NA	GO:0005515;GO:0005622;GO:0007242;GO:0035023;GO:0005737;GO:0005089	"cDNA, mRNA sequence"
>gi|58563697|gb|CX863276.1|CX863276 SJS_019_21.T7 SJS Schistosoma japonicum cDNA, mRNA sequence	putative dynein light chain	2526.24	5251.09	2897.26	4403.17	9795.77	10204.8	12880.7	12029.6	11030.3	477.778	690.968	787.355	3558.2	8134.57	11980.2	652.034	5846.38	0.608615	1.39138	2.04916	0.111528	0.00748728	0.121788	0.0015081	Sja_S23407615(FORWARD)	CX863276	AAX30609.1	K10418	GO:0005875;GO:0007017	"cDNA, mRNA sequence"
>gi|28323021|gb|BU715674.1|BU715674 SJMCHD03 SJM Schistosoma japonicum cDNA, mRNA sequence	hypothetical protein	12.0493	10.2508	13.5683	8334.2	10477.4	9208.56	14840	7671.63	6127.83	13.0522	12.6879	24.9143	11.9561	9340.05	9546.48	16.8848	4678.47	0.00255557	1.99639	2.04051	0.00360905	0.0354616	0.47686	0.0355505	Sja_S23370700(FORWARD)	BU715674	CAX69452.1	NA	NA	"cDNA, mRNA sequence"
>gi|28322341|gb|BU714994.1|BU714994 SJMBSB06 SJM Schistosoma japonicum cDNA similar to emb|CAC00524.2| (AL118502) bA371L19.1 (novel protein) [Homo sapiens], mRNA sequence	Solute carrier family 52, riboflavin transporter	438.065	457.998	541.927	2040.81	1765.85	1638.54	2473.68	2260.63	2469.27	689.433	414.823	546.521	479.33	1815.07	2401.19	550.259	1182.66	0.405297	1.53473	2.03033	0.465271	0.000612217	0.0208534	0.000234104	Sja_S23370236(FORWARD)	BU714994	AAX26560.2	NA	GO:0016020;GO:0004872;GO:0016021	"cDNA similar to emb|CAC00524.2| (AL118502) bA371L19.1 (novel protein) [Homo sapiens], mRNA sequence"
>gi|60233033|gb|CV673141.1|CV673141 RET7SJ_13E01.T7 Schistosoma japonicum reverse cDNA Schistosoma japonicum cDNA, mRNA sequence	Saposin B domain-containing protein	7432.11	8475.31	7565.98	16385.7	25803.9	24468.4	30966.6	29242.4	31187.6	220.041	191.732	157.99	7824.46	22219.3	30465.5	189.921	15021.9	0.520871	1.47913	2.02808	0.0126429	0.000854769	0.0650431	0.000208143	Sja_S23847410(FORWARD)	CV673141	AAP05892.1	NA	GO:0006810;GO:0016787;GO:0005524;GO:0005886	"reverse cDNA Schistosoma japonicum cDNA, mRNA sequence"
>gi|28353845|gb|BU796838.1|BU796838 SJF2EGF08 SJF Schistosoma japonicum cDNA, mRNA sequence	hypothetical protein	653.883	1326.25	1176.29	1302.1	4475.96	3529.03	5551.71	4943.87	4390.14	914.993	2209.27	2310.54	1052.14	3102.36	4961.91	1811.6	2456.98	0.428226	1.26267	2.01951	0.737329	0.0082204	0.130737	0.0272315	Sja_S23395862(FORWARD)	BU796838	AAW26742.1	NA	NA	"cDNA, mRNA sequence"
