# Supplementary material for: A next-generation microarray further reveals stage-enriched gene expression pattern in the blood fluke Schistosoma japonicum
Source: Parasit Vectors. 2017 Jan 10;10:19. doi: 10.1186/s13071-016-1947-x (PMC5223471; doi:10.1186/s13071-016-1947-x)
Supplement: Additional file 11: Table S10. — Information on EST transcripts enriched in eggs (forward probe). (XLSX 51 kb) [file 13071_2016_1947_MOESM11_ESM.xlsx]

## Sheet: Sheet1
Table S10. Information on S. japonicum ESTs enriched in eggs (forward probe).
ESTs	Annotation	C1	C2	C3	S1	S2	S3	A1	A2	A3	E1	E2	E3	Mean C	Mean S	Mean A	Mean E	Median	Mean C/Median	Mean S/Median	Mean A/Median	Mean E/Median	p-value (E-C)	p-value (E-S)	p-value (E-A)	Probe Set ID	NCBI_Nucleotide	NCBI_Protein	KO	GO	Description
>gi|28339763|gb|BU772447.1|BU772447 SJEEQB02 SJE Schistosoma japonicum cDNA, mRNA sequence	hypothetical protein	11.6897	18.6361	13.1954	8.7777	13.1039	9.6699	10.9446	13.5157	12.778	2607.99	9276.64	9018.08	14.5071	10.5172	12.4128	6967.57	13.4599	1.0778	0.781369	0.922202	517.653	0.0429037	0.0428798	0.0429059	Sja_S23386526(FORWARD)	BU772447	AAW25180.1	K01172	NA	"cDNA, mRNA sequence"
>gi|28340270|gb|BU772954.1|BU772954 SJEFFF06 SJE Schistosoma japonicum cDNA, mRNA sequence	hypothetical protein	33.735	27.7204	29.9479	31.4272	27.2334	15.5023	20.1101	20.3561	24.0345	6128.27	8501.23	9712.14	30.4678	24.721	21.5002	8113.88	27.5944	1.10413	0.89587	0.779153	294.041	0.00828806	0.00832201	0.00823443	Sja_S23379650(FORWARD)	BU772954	CAX73367.1	NA	NA	"cDNA, mRNA sequence"
>gi|28338180|gb|BU770864.1|BU770864 SJEDAG04 SJE Schistosoma japonicum cDNA similar to sp|O02414|DYL1_ANTCR DYNEIN LIGHT CHAIN LC6, FLAGELLAR OUTER ARM, mRNA sequence	Dynein 8 kDa light chain	22.1924	48.3346	31.2386	23.6852	31.6511	28.8601	21.0823	43.7065	56.2916	5783.18	7781.19	7879.78	33.9219	28.0655	40.3601	7148.05	37.141	0.913327	0.755647	1.08667	192.457	0.00447249	0.00451061	0.00442661	Sja_S23385427(FORWARD)	BU770864	AAX30866.2	K10418	GO:0005874;GO:0030286;GO:0003777;GO:0007017;GO:0005737	"cDNA similar to sp|O02414|DYL1_ANTCR DYNEIN LIGHT CHAIN LC6, FLAGELLAR OUTER ARM, mRNA sequence"
>gi|28340218|gb|BU772902.1|BU772902 SJEFFB01 SJE Schistosoma japonicum cDNA, mRNA sequence	unknown	93.4263	183.22	85.2971	21.7853	18.5424	19.7176	20.9739	18.2116	23.3425	4861.69	9762.36	9565.11	120.648	20.0151	20.8427	8063.05	70.7452	1.70538	0.282918	0.294616	113.973	0.018849	0.0187417	0.0187282	Sja_S23386843(FORWARD)	BU772902	AAX24585.2	NA	NA	"cDNA, mRNA sequence"
>gi|28336890|gb|BU769574.1|BU769574 SJECGE06 SJE Schistosoma japonicum cDNA, mRNA sequence	unknown	13.4142	43.5809	39.4183	17.6634	34.7099	35.1329	127.189	44.8324	225.774	6488.78	8627.99	10325.4	32.1378	29.1687	132.599	8480.73	82.3682	0.390172	0.354126	1.60983	102.961	0.00829751	0.00833067	0.00824466	Sja_S23384544(FORWARD)	BU769574	NA	NA	NA	"cDNA, mRNA sequence"
>gi|28338716|gb|BU771400.1|BU771400 SJEDWF03 SJE Schistosoma japonicum cDNA, mRNA sequence	hypothetical protein	216.097	160.121	165.461	61.7479	58.6541	115.265	186.793	230.712	222.804	14919.7	17476.8	13488.2	180.559	78.5557	213.436	15294.9	196.998	0.916555	0.398764	1.08344	77.6399	0.00297501	0.00298712	0.00294338	Sja_S23379190(FORWARD)	BU771400	AAX24508.2	NA	NA	"cDNA, mRNA sequence"
>gi|28338484|gb|BU771168.1|BU771168 SJEDUA07 SJE Schistosoma japonicum cDNA similar to emb|CAA08751.1| (AJ009557) ribosomal protein S21 [Drosophila melanogaster], mRNA sequence	40S ribosomal protein S21	47.1475	58.8692	17.0603	15.9872	22.0591	12.3631	27.5742	15.0965	32.4065	1971.3	1166.22	2068.49	41.0257	16.8031	25.0257	1735.33	33.0257	1.24223	0.50879	0.757765	52.545	0.0145741	0.0135364	0.0129617	Sja_S23379119(FORWARD)	BU771168	NA	NA	NA	"cDNA similar to emb|CAA08751.1| (AJ009557) ribosomal protein S21 [Drosophila melanogaster], mRNA sequence"
>gi|58563575|gb|CX863154.1|CX863154 RET7SJ_17E01.T7 SJE Schistosoma japonicum cDNA, mRNA sequence	hypothetical protein	647.58	485.048	326.471	37.7489	55.3782	63.182	1316.99	625.401	181.039	24106.4	30498.9	33432	486.366	52.103	707.81	29345.8	597.088	0.814564	0.0872618	1.18544	49.1481	0.00478597	0.00433528	0.00569416	Sja_S23393259(FORWARD)	CX863154	CAX75915.1	NA	NA	"cDNA, mRNA sequence"
>gi|28339778|gb|BU772462.1|BU772462 SJEEQC07 SJE Schistosoma japonicum cDNA, mRNA sequence	unknown	1468.97	1580.88	803.478	75.9987	72.1603	69.8976	170.972	51.7076	124.844	26020.2	30742	28718.7	1284.44	72.6855	115.841	28493.6	700.142	1.83455	0.103815	0.165454	40.697	0.00127527	0.00115594	0.00121537	Sja_S23379507(FORWARD)	BU772462	AAW24734.1	NA	NA	"cDNA, mRNA sequence"
>gi|28343832|gb|BU776516.1|BU776516 SJECNG07 SJE Schistosoma japonicum cDNA, mRNA sequence	unknown	23.031	23.1305	16.8901	20.3955	32.6426	51.6052	21.5248	37.9756	45.134	1208.52	1223.63	1260.29	21.0172	34.8811	34.8781	1230.81	34.8796	0.602564	1.00004	0.999957	35.2875	0.000102837	1.44555e-05	3.23408e-05	Sja_S23389330(FORWARD)	BU776516	AAX31083.1	NA	NA	"cDNA, mRNA sequence"
>gi|28334749|gb|BU767433.1|BU767433 SJEASA05 SJE Schistosoma japonicum cDNA, mRNA sequence	unknown	268.519	584.907	620.178	18.6447	21.5226	31.1203	18.5467	26.4216	49.6438	3801.72	7190.15	8799.78	491.201	23.7625	31.5374	6597.21	261.369	1.87934	0.0909155	0.120662	25.241	0.0232364	0.0232625	0.0231672	Sja_S23383101(FORWARD)	BU767433	AAX25497.2	NA	NA	"cDNA, mRNA sequence"
>gi|28334073|gb|BU766757.1|BU766757 SJEAJE11 SJE Schistosoma japonicum cDNA, mRNA sequence	unknown	11.2185	13.2096	10.3538	8.2923	10.5267	12.9593	12.9734	13.5624	13.9546	110.825	370.415	396.968	11.594	10.5928	13.4968	292.736	12.5454	0.924162	0.844356	1.07584	23.3342	0.0455095	0.0442938	0.0459119	Sja_S23382641(FORWARD)	BU766757	NA	NA	NA	"cDNA, mRNA sequence"
>gi|28341550|gb|BU774234.1|BU774234 SJEGEH01 SJE Schistosoma japonicum cDNA, mRNA sequence	unknown	483.803	468.559	463.017	203.047	184.314	303.773	150.701	169.469	260.769	4878.37	10079.9	9024.68	471.793	230.378	193.646	7994.31	351.086	1.34381	0.656188	0.551565	22.7703	0.0210197	0.019529	0.0191406	Sja_S23387750(FORWARD)	BU774234	AAW25692.1	NA	NA	"cDNA, mRNA sequence"
>gi|28338369|gb|BU771053.1|BU771053 SJEDSG08 SJE Schistosoma japonicum cDNA, mRNA sequence	Somula protein	436.006	88.74	136.147	949.866	651.467	905.201	914.119	731.987	145.929	12761.1	17389.2	16911.9	220.298	835.511	597.345	15687.4	716.428	0.307495	1.16622	0.833782	21.8967	0.00512633	0.00525628	0.00567752	Sja_S23385553(FORWARD)	BU771053	AAX27559.2	NA	NA	"cDNA, mRNA sequence"
>gi|28336215|gb|BU768899.1|BU768899 SJEBZB05 SJE Schistosoma japonicum cDNA, mRNA sequence	unknown	11.8456	12.1659	14.9776	28.2706	50.8076	77.9084	44.5127	39.729	68.5027	548.917	955.773	1429.17	12.9964	52.3289	50.9148	977.954	51.6218	0.251761	1.0137	0.986304	18.9446	0.0312856	0.0305645	0.0321706	Sja_S23384083(FORWARD)	BU768899	NA	NA	NA	"cDNA, mRNA sequence"
>gi|28339280|gb|BU771964.1|BU771964 SJEEKH07 SJE Schistosoma japonicum cDNA, mRNA sequence	unknown	252.313	73.3333	86.6858	540.271	514.161	547.436	497.028	228.662	282.312	8878.84	8061.24	7738.88	137.444	533.956	336.001	8226.32	434.978	0.315979	1.22755	0.772454	18.912	0.000622854	0.000968365	0.000578633	Sja_S23386182(FORWARD)	BU771964	NA	NA	NA	"cDNA, mRNA sequence"
>gi|28338109|gb|BU770793.1|BU770793 SJEDAA04 SJE Schistosoma japonicum cDNA, mRNA sequence	unknown	318.682	233.906	147.42	28.1619	35.5073	44.9805	239.766	89.2685	242.683	3300.23	3468.01	3931.18	233.336	36.2166	190.573	3566.47	211.954	1.10088	0.17087	0.899122	16.8266	0.00250498	0.00135131	0.00143592	Sja_S23385389(FORWARD)	BU770793	AAW27292.1	NA	NA	"cDNA, mRNA sequence"
>gi|28337907|gb|BU770591.1|BU770591 SJECXG04 SJE Schistosoma japonicum cDNA, mRNA sequence	unknown	36.9651	24.1927	33.5176	43.3565	33.2721	41.9063	35.2282	232.233	366.032	1839.97	2051.02	2110.38	31.5585	39.5116	211.164	2000.46	125.338	0.251787	0.315241	1.68476	15.9605	0.000911831	0.000903299	8.14221e-05	Sja_S23385241(FORWARD)	BU770591	NA	NA	NA	"cDNA, mRNA sequence"
>gi|28334340|gb|BU767024.1|BU767024 SJEAME09 SJE Schistosoma japonicum cDNA, mRNA sequence	unknown	14.8513	37.7048	25.8949	11.4927	23.6457	15.5149	19.3259	24.298	13.9071	128.79	426.485	512.996	26.1503	16.8844	19.177	356.091	22.6637	1.15384	0.745	0.846156	15.712	0.0489993	0.0486076	0.0512879	Sja_S23382835(FORWARD)	BU767024	AAW26749.1	NA	NA	"cDNA, mRNA sequence"
>gi|28345622|gb|BU778306.1|BU778306 SJEEBF07 SJE Schistosoma japonicum cDNA, mRNA sequence	Protein VHS3 (Viable in a HAL3 SIT4 background protein 3)	23.7654	45.2315	34.9107	604.433	721.063	1563.72	573.35	1075.76	762.777	8346.65	14785.5	15726.9	34.6359	963.071	803.962	12953	883.517	0.0392023	1.09004	0.909957	14.6607	0.0153112	0.0149895	0.0158707	Sja_S23381326(FORWARD)	BU778306	CAX75089.1	NA	NA	"cDNA, mRNA sequence"
>gi|28348156|gb|BU780840.1|BU780840 SJEGGG04 SJE Schistosoma japonicum cDNA, mRNA sequence	unknown	1588.88	1240.88	1200.54	1163.67	2064.06	2046.03	714.85	1350.94	411.193	18729	25498.3	22177.5	1343.43	1757.92	825.662	22134.9	1550.67	0.866354	1.13365	0.532453	14.2744	0.00482181	0.00343871	0.00347261	Sja_S23392276(FORWARD)	BU780840	NA	NA	NA	"cDNA, mRNA sequence"
>gi|60230403|gb|CV671843.1|CV671843 RE-3-SJ-K_B02_RE-3-SJ-KB02-T3 Schistosoma japonicum reverse cDNA Schistosoma japonicum cDNA, mRNA sequence	unknown	486.238	470.514	412.442	52.6144	36.6041	27.911	19.7928	14.7621	27.1073	2293.48	2452.81	5816.84	456.398	39.0432	20.5541	3521.04	247.721	1.84239	0.15761	0.0829728	14.2138	0.0601127	0.0473019	0.0462435	Sja_S23846010(FORWARD)	CV671843	NA	NA	NA	"reverse cDNA Schistosoma japonicum cDNA, mRNA sequence"
>gi|28339728|gb|BU772412.1|BU772412 SJEEPG02 SJE Schistosoma japonicum cDNA, mRNA sequence	unknown	27.8058	40.406	20.0178	68.2943	95.1643	81.4644	49.6651	36.3729	62.6142	522.795	937.091	1050.12	29.4099	81.641	49.5507	836.669	65.5959	0.448349	1.24461	0.755394	12.7549	0.0187344	0.0197435	0.0192285	Sja_S23379494(FORWARD)	BU772412	NA	NA	NA	"cDNA, mRNA sequence"
>gi|28340153|gb|BU772837.1|BU772837 SJEFED05 SJE Schistosoma japonicum cDNA, mRNA sequence	Egg protein CP3842	3175.12	3697.67	4742.6	698.724	901.331	1282.64	613.6	1019.81	609.079	19298.5	34260.7	34538.7	3871.8	960.898	747.497	29366	2416.35	1.60233	0.397665	0.30935	12.153	0.016112	0.0142612	0.0144341	Sja_S23386806(FORWARD)	BU772837	CAX79494.1	NA	NA	"cDNA, mRNA sequence"
>gi|28340372|gb|BU773056.1|BU773056 SJEFGG04 SJE Schistosoma japonicum cDNA, mRNA sequence	hypothetical protein	10.5464	20.6437	6.1999	8.6634	10.4176	9.413	9.6021	88.0743	8.3559	194.031	358.655	316.441	12.4633	9.498	35.3441	289.709	23.9037	0.521397	0.397344	1.4786	12.1198	0.0140951	0.0145599	0.010044	Sja_S23386945(FORWARD)	BU773056	CAX82539.1	NA	NA	"cDNA, mRNA sequence"
>gi|28341913|gb|BU774597.1|BU774597 SJEAGG02 SJE Schistosoma japonicum cDNA similar to gi|4097199|gb|AAD00073.1| (U48847) 8kd dynein light chain [Drosophila melanogaster] gb|AAF51383.1| (AE003586) Cdlc2 gene product [Drosophila melanogaster], mRNA sequence	Dynein light chain 2, cytoplasmic	808.739	395.835	439.935	556.705	344.516	596.395	1351.93	894.275	986.18	7801.34	10429.4	11205.1	548.17	499.205	1077.46	9811.95	812.816	0.674408	0.614168	1.32559	12.0716	0.00759665	0.00617995	0.00858455	Sja_S23387993(FORWARD)	BU774597	AAX30103.1	K10418	GO:0005875;GO:0007017	"cDNA similar to gi|4097199|gb|AAD00073.1| (U48847) 8kd dynein light chain [Drosophila melanogaster] gb|AAF51383.1| (AE003586) Cdlc2 gene product [Drosophila melanogaster], mRNA sequence"
>gi|60233657|gb|CV673453.1|CV673453 RET7SJ_17E08.T7 Schistosoma japonicum reverse cDNA Schistosoma japonicum cDNA, mRNA sequence	unknown	140.337	119.375	44.356	10.2465	18.3144	10.5975	41.4073	11.0632	20.146	495.394	633.299	833.285	101.356	13.0528	24.2055	653.993	62.7807	1.61444	0.207911	0.385556	10.4171	0.0243878	0.0113616	0.0130401	Sja_S23847554(FORWARD)	CV673453	NA	NA	NA	"reverse cDNA Schistosoma japonicum cDNA, mRNA sequence"
>gi|28339173|gb|BU771857.1|BU771857 SJEEJG04 SJE Schistosoma japonicum cDNA, mRNA sequence	unknown	113.29	82.1522	126.122	12.5267	11.8251	11.0519	34.8397	13.3512	10.6788	403.057	825.177	701.035	107.188	11.8012	19.6232	643.089	63.4057	1.69051	0.186122	0.309487	10.1424	0.0279395	0.0186717	0.0211158	Sja_S23379335(FORWARD)	BU771857	NA	NA	NA	"cDNA, mRNA sequence"
>gi|28336934|gb|BU769618.1|BU769618 SJECHA06 SJE Schistosoma japonicum cDNA similar to gi|1711398|sp|Q07167|SM16_SCHMA 16 KDA CALCIUM-BINDING PROTEIN (EGG ANTIGEN SME16) gb|AAA29859.1| (M80260) calcium-binding protein [Schistosoma mansoni], mRNA sequence	16 kDa calcium-binding protein (Egg antigen SME16)	1714.34	2684.53	1440.9	636.761	1091.85	1538.01	1321.83	583.318	676.403	8069.79	18664.6	17392.6	1946.59	1088.88	860.518	14709	1517.73	1.28257	0.717435	0.566976	9.69144	0.0288074	0.0245268	0.0302763	Sja_S23384565(FORWARD)	BU769618	AAW27865.1	K02183	GO:0005509	"cDNA similar to gi|1711398|sp|Q07167|SM16_SCHMA 16 KDA CALCIUM-BINDING PROTEIN (EGG ANTIGEN SME16) gb|AAA29859.1| (M80260) calcium-binding protein [Schistosoma mansoni], mRNA sequence"
>gi|28341342|gb|BU774026.1|BU774026 SJEGBH10 SJE Schistosoma japonicum cDNA, mRNA sequence	unknown	58.7719	69.6195	50.0569	110.299	27.4187	45.0879	38.7897	495.56	603.324	1758.3	2132.63	2090.9	59.4828	60.9353	379.225	1993.95	220.08	0.270278	0.276878	1.72312	9.0601	0.0018389	0.00273413	0.000881291	Sja_S23387610(FORWARD)	BU774026	AAW25501.1	NA	NA	"cDNA, mRNA sequence"
>gi|28341582|gb|BU774266.1|BU774266 SJEGJB09 SJE Schistosoma japonicum cDNA, mRNA sequence	unknown	929.589	1416.35	894.065	384.061	923.447	887.261	575.543	738.203	494.503	4930.41	8771.24	10430.1	1080	731.59	602.75	8043.93	905.795	1.19232	0.807677	0.665437	8.88052	0.0247511	0.0189856	0.0225976	Sja_S23380075(FORWARD)	BU774266	AAW25094.1	NA	NA	"cDNA, mRNA sequence"
>gi|28334878|gb|BU767562.1|BU767562 SJEATD11 SJE Schistosoma japonicum cDNA, mRNA sequence	hypothetical protein	4731.05	4780.29	3916.1	815.323	860.547	840.49	2870.82	1944.27	1525.09	16050.3	29979.9	32135.9	4475.81	838.787	2113.39	26055.4	3294.6	1.35853	0.254594	0.641471	7.9085	0.0267617	0.0187821	0.0239098	Sja_S23383176(FORWARD)	BU767562	CAX75752.1	NA	NA	"cDNA, mRNA sequence"
>gi|28336501|gb|BU769185.1|BU769185 SJECCC02 SJE Schistosoma japonicum cDNA, mRNA sequence	unknown	14.8059	8.626	10.2986	11.4927	10.7642	10.9355	84.6853	303.777	185.416	325.96	1001.76	948.113	11.2435	11.0641	191.293	758.613	101.268	0.111027	0.109256	1.88897	7.49112	0.037996	0.0374886	0.0372185	Sja_S23384277(FORWARD)	BU769185	NA	NA	NA	"cDNA, mRNA sequence"
>gi|2605141|gb|AA661097.1|AA661097 JM00M281.QM3 Miracidia Sjc 3/96 Schistosoma japonicum cDNA clone SJCM281 5', mRNA sequence	Sjoegren syndrome nuclear autoantigen 1	449.998	480.792	308.576	343.082	448.625	717.099	491.599	563.857	567.694	2720.61	4424.57	4013.41	413.122	502.935	541.05	3719.53	521.993	0.791432	0.963491	1.03651	7.12564	0.0120359	0.0100543	0.0114581	Sja_S23364880(FORWARD)	AA661097	CAX73033.1	NA	NA	"cDNA clone SJCM281 5', mRNA sequence"
>gi|28344209|gb|BU776893.1|BU776893 SJEDDH07 SJE Schistosoma japonicum cDNA, mRNA sequence	similar to Egg protein CP1084	166.945	30.5557	51.9274	60.8204	20.7356	22.8824	14.4751	13.8219	9.2809	551.736	253.948	428.521	83.1426	34.8128	12.526	411.401	58.9777	1.40973	0.59027	0.212385	6.97554	0.0123128	0.0191021	0.0219173	Sja_S23389586(FORWARD)	BU776893	CAX82625.1	NA	NA	"cDNA, mRNA sequence"
>gi|28341110|gb|BU773794.1|BU773794 SJEFOF12 SJE Schistosoma japonicum cDNA, mRNA sequence	unknown	85.4816	40.2637	62.5422	26.6753	26.1427	20.4096	15.0246	8.5484	9.7865	204.078	328.717	342.983	62.7625	24.4092	11.1198	291.926	43.5858	1.43997	0.560026	0.255125	6.69772	0.0268253	0.0138218	0.0129169	Sja_S23387465(FORWARD)	BU773794	NA	NA	NA	"cDNA, mRNA sequence"
>gi|56059442|gb|CV750899.1|CV750899 SJL31-003_F09_SJL31-003F09-T3_075.ab1 SJL Schistosoma japonicum cDNA, mRNA sequence	unknown	54.8991	38.217	33.0162	132.229	123.031	99.1241	58.9577	16.8685	27.2962	509.16	605.034	403.645	42.0441	118.128	34.3741	505.946	80.0859	0.524987	1.47501	0.429216	6.31754	0.00734123	0.00859809	0.00844431	Sja_S23419419(FORWARD)	CV750899	NA	K00921	NA	"cDNA, mRNA sequence"
>gi|28337551|gb|BU770235.1|BU770235 SJECTG10 SJE Schistosoma japonicum cDNA, mRNA sequence	hypothetical protein	2936.63	2737.57	3129.43	242.972	370.287	535.868	762.32	79.9287	161.793	5391.07	11265.2	10328.5	2934.54	383.042	334.681	8994.93	1658.79	1.76908	0.230916	0.201762	5.42258	0.0406892	0.0196784	0.0255618	Sja_S23384986(FORWARD)	BU770235	CAX73977.1	NA	NA	"cDNA, mRNA sequence"
>gi|28338553|gb|BU771237.1|BU771237 SJEDUG10 SJE Schistosoma japonicum cDNA, mRNA sequence	hypothetical protein	3080.2	2310.22	2243.48	222.648	273.986	440.091	14.3692	13.1058	13.4136	5111.16	9544.89	8475.39	2544.64	312.242	13.6295	7710.48	1428.44	1.78141	0.21859	0.00954156	5.39784	0.0417301	0.0148576	0.0144205	Sja_S23385688(FORWARD)	BU771237	NA	NA	NA	"cDNA, mRNA sequence"
>gi|28342934|gb|BU775618.1|BU775618 SJEBOC06 SJE Schistosoma japonicum cDNA, mRNA sequence	Endothelin-converting enzyme 1	298.08	166.714	225.086	22.561	12.959	18.0745	56.0943	1332.09	203.494	2191.56	1930.07	1766.43	229.96	17.8648	530.558	1962.69	380.259	0.604745	0.0469807	1.39526	5.16144	0.00175072	0.00196297	0.0428517	Sja_S23380485(FORWARD)	BU775618	CAX82871.1	K06577	GO:0016020;GO:0006508;GO:0008237;GO:0008233;GO:0008270;GO:0016021	"cDNA, mRNA sequence"
>gi|58563566|gb|CX863145.1|CX863145 RET7SJ_15C05.T7 SJE Schistosoma japonicum cDNA, mRNA sequence	hypothetical protein	528.378	515.261	596.42	228.566	397.28	527.707	286.869	291.657	145.832	1635.24	2935.61	2618.07	546.686	384.518	241.453	2396.31	465.602	1.17415	0.825851	0.518582	5.14669	0.0207292	0.0128609	0.0168787	Sja_S23394055(FORWARD)	CX863145	CAX75658.1	NA	NA	"cDNA, mRNA sequence"
>gi|28337721|gb|BU770405.1|BU770405 SJECVF08 SJE Schistosoma japonicum cDNA, mRNA sequence	hypothetical protein	180.063	246.639	147.019	1647.93	2920.74	3032.33	2211.63	808.336	851.323	4560.7	11220.4	11478.3	191.24	2533.67	1290.43	9086.48	1912.05	0.100019	1.32511	0.674893	4.75223	0.0294443	0.0346308	0.0517464	Sja_S23378882(FORWARD)	BU770405	CAX74162.1	NA	NA	"cDNA, mRNA sequence"
>gi|28347488|gb|BU780172.1|BU780172 SJEFUE01 SJE Schistosoma japonicum cDNA, mRNA sequence	unknown	811.858	640.017	518.838	9.9612	12.7525	17.0139	193.194	585.089	435.423	2111.56	2748.43	2650.57	656.904	13.2425	404.569	2503.52	530.736	1.23772	0.0249512	0.762278	4.71707	0.0106229	0.00308631	0.000947953	Sja_S23381933(FORWARD)	BU780172	NA	NA	NA	"cDNA, mRNA sequence"
>gi|28337770|gb|BU770454.1|BU770454 SJECWB12 SJE Schistosoma japonicum cDNA, mRNA sequence	unknown	16.6097	29.5483	25.228	20.4242	62.0119	62.3753	99.1517	56.6396	52.8994	45.4092	388.463	350.221	23.7953	48.2705	69.5636	261.364	58.917	0.403879	0.819296	1.1807	4.43614	0.0758323	0.0766806	0.129868	Sja_S23385138(FORWARD)	BU770454	NA	NA	NA	"cDNA, mRNA sequence"
>gi|28341125|gb|BU773809.1|BU773809 SJEFOH05 SJE Schistosoma japonicum cDNA, mRNA sequence	hypothetical protein	6566.17	6450.61	3227.53	16.6749	19.2929	22.7558	303.985	176.034	144.9	10330.3	14515.7	12011.4	5414.77	19.5745	208.306	12285.8	2811.54	1.92591	0.00696222	0.0740898	4.36978	0.0241454	0.00483803	0.00526835	Sja_S23379926(FORWARD)	BU773809	CAX82664.1	NA	NA	"cDNA, mRNA sequence"
>gi|56046321|gb|CV737778.1|CV737778 SJAL_010_43.T7 SJL Schistosoma japonicum cDNA, mRNA sequence	unknown	114.648	119.068	88.472	251.211	125.626	263.375	361.214	239.075	448.344	1393.62	1228.31	917.948	107.396	213.404	349.544	1179.96	281.474	0.381548	0.758165	1.24184	4.19207	0.00730111	0.0126006	0.0221473	Sja_S23408505(FORWARD)	CV737778	NA	NA	NA	"cDNA, mRNA sequence"
>gi|56045158|gb|CV736615.1|CV736615 SJAL_003_51.T3 SJL Schistosoma japonicum cDNA, mRNA sequence	hypothetical protein	34.1661	38.603	23.6929	116.157	219.796	290.161	965.063	641.985	727.962	1613.02	2309.69	2266.64	32.154	208.705	778.336	2063.11	493.521	0.0651523	0.42289	1.57711	4.1804	0.00608923	0.00473469	0.0284957	Sja_S23422908(FORWARD)	CV736615	AAX27208.2	K10352	GO:0005515;GO:0005524;GO:0005737	"cDNA, mRNA sequence"
>gi|56050166|gb|CV741623.1|CV741623 SJAL_034_27.T7 SJL Schistosoma japonicum cDNA, mRNA sequence	polyprotein	168.126	52.1212	38.2474	264.167	213.612	170.309	72.4233	39.885	63.0101	910.763	416.289	510.199	86.1649	216.029	58.4395	612.417	151.097	0.570261	1.42974	0.386768	4.05313	0.0214218	0.0471712	0.030566	Sja_S23425116(FORWARD)	CV741623	AAX30530.2	NA	NA	"cDNA, mRNA sequence"
>gi|60231978|gb|CV672613.1|CV672613 RET7SJ_03D12.T7 Schistosoma japonicum reverse cDNA Schistosoma japonicum cDNA, mRNA sequence	unknown	285.999	298.24	186.69	135.743	213.334	276.773	308.698	380.773	369.713	734.322	1307.45	1609.17	256.976	208.616	353.061	1216.98	305.019	0.842493	0.683946	1.15751	3.98986	0.0383279	0.0214998	0.0338573	Sja_S23846762(FORWARD)	CV672613	NA	NA	NA	"reverse cDNA Schistosoma japonicum cDNA, mRNA sequence"
>gi|28338162|gb|BU770846.1|BU770846 SJEDAE10 SJE Schistosoma japonicum cDNA, mRNA sequence	unknown	135.648	171.975	174.817	95.3692	114.862	139.727	159.85	137.774	81.4234	354.035	674.239	688.287	160.813	116.653	126.349	572.187	143.581	1.12002	0.812451	0.879984	3.98511	0.0254561	0.0218494	0.0364518	Sja_S23379009(FORWARD)	BU770846	NA	NA	NA	"cDNA, mRNA sequence"
>gi|28333762|gb|BU766446.1|BU766446 SJEAEC05 SJE Schistosoma japonicum cDNA, mRNA sequence	unknown	3190.53	6053.67	4499.57	231.536	407.571	492.725	1211.65	533.936	358.529	4813.29	14133.7	12098.7	4581.26	377.277	701.372	10348.5	2641.31	1.73446	0.142837	0.265539	3.91795	0.0544534	0.0344772	0.0440481	Sja_S23377582(FORWARD)	BU766446	AAX31060.1	NA	NA	"cDNA, mRNA sequence"
>gi|56062634|gb|CV754091.1|CV754091 sjl3-010_C07_sjl3-010C07-T3_050.ab1 SJL Schistosoma japonicum cDNA, mRNA sequence	Coiled-coil domain-containing protein 37	460.628	527.193	433.658	1358.01	1363.98	1481.22	1072.34	768.754	995.598	4180.8	5140.46	4465.29	473.826	1401.07	945.564	4595.52	1173.32	0.403835	1.19411	0.805889	3.91668	0.00200386	0.00420241	0.00521325	Sja_S23428618(FORWARD)	CV754091	ABA40340.1	NA	GO:0005515;GO:0004674;GO:0005524;GO:0006468;GO:0005737	"cDNA, mRNA sequence"
>gi|60246318|gb|CV686340.1|CV686340 sjs2-13-8_C03_sjs2-13-8C03-T3 SJS Schistosoma japonicum cDNA, mRNA sequence	unknown	33.9317	25.9459	30.9807	134.624	216.961	214.451	175.64	286.637	163.949	600.262	970.677	762.281	30.2861	188.679	208.742	777.74	198.71	0.152413	0.949516	1.05048	3.91394	0.0104033	0.0102534	0.00875764	Sja_S23853975(FORWARD)	CV686340	NA	NA	NA	"cDNA, mRNA sequence"
>gi|28345565|gb|BU778249.1|BU778249 SJEEBA07 SJE Schistosoma japonicum cDNA, mRNA sequence	unknown	321.824	777.102	718.353	272.361	832.834	912.465	585.247	641.235	689.225	1885.76	2922.48	2543.58	605.76	672.553	638.569	2450.61	655.561	0.924032	1.02592	0.97408	3.73818	0.00410194	0.00379917	0.0118394	Sja_S23381306(FORWARD)	BU778249	NA	NA	NA	"cDNA, mRNA sequence"
>gi|28337598|gb|BU770282.1|BU770282 SJECUC10 SJE Schistosoma japonicum cDNA, mRNA sequence	hypothetical protein	571.424	722.887	209.368	113.906	71.9095	110.463	340.034	275.231	325.545	1410.21	1777.75	1161.28	501.226	98.7596	313.603	1449.74	407.415	1.23026	0.242405	0.76974	3.5584	0.00215001	0.00970953	0.0141489	Sja_S23385019(FORWARD)	BU770282	AAW26713.1	NA	NA	"cDNA, mRNA sequence"
>gi|28351628|gb|BU794621.1|BU794621 SJF2DFE11 SJF Schistosoma japonicum cDNA, mRNA sequence	hypothetical protein	257.632	282.014	216.165	1225.38	1301.62	2380.26	2316.51	1736.95	3528.62	4432.75	9031.42	7830.26	251.937	1635.75	2527.36	7098.14	2081.56	0.121033	0.785831	1.21417	3.41002	0.0190293	0.0263258	0.0465107	Sja_S23400865(FORWARD)	BU794621	CAX82767.1	NA	NA	"cDNA, mRNA sequence"
>gi|60262478|gb|CV696868.1|CV696868 SJS_028_13.T7 SJS Schistosoma japonicum cDNA, mRNA sequence	unknown	5808.24	6144.9	6214.61	3567.69	5050.86	4681.32	9148.23	5369.94	5101.42	12529	23264.2	27645.6	6055.92	4433.29	6539.86	21146.3	6297.89	0.961579	0.703933	1.03842	3.35767	0.037238	0.0277609	0.0635172	Sja_S23864493(FORWARD)	CV696868	AAW24795.1	NA	NA	"cDNA, mRNA sequence"
>gi|56045159|gb|CV736616.1|CV736616 SJAL_003_51.T7 SJL Schistosoma japonicum cDNA, mRNA sequence	hypothetical protein	11.3272	16.5569	22.1247	141.138	187.748	175.825	823.622	404.551	513.428	678.854	1556.61	1391.47	16.6696	168.237	580.534	1208.98	374.385	0.0445252	0.449369	1.55063	3.22924	0.023329	0.0276326	0.126134	Sja_S23422909(FORWARD)	CV736616	AAX25453.2	NA	GO:0005515;GO:0005524;GO:0005737	"cDNA, mRNA sequence"
>gi|56054038|gb|CV745495.1|CV745495 SJAL_058_64.T7 SJL Schistosoma japonicum cDNA, mRNA sequence	IQ domain-containing protein G	20.5012	35.1428	20.3276	296.758	650.737	854.228	588.29	535.51	654.759	633.144	2793.49	2170.63	25.3239	600.575	592.853	1865.75	596.714	0.0424389	1.00647	0.99353	3.12671	0.0511163	0.068157	0.0947172	Sja_S23426735(FORWARD)	CV745495	AAW27857.1	NA	NA	"cDNA, mRNA sequence"
>gi|28360258|gb|BU803251.1|BU803251 SJFASF04 SJF Schistosoma japonicum cDNA, mRNA sequence	unknown	407.028	263.13	465.777	21.5536	29.1026	45.7962	57.9447	28.0917	48.6502	438.849	645.045	808.999	378.645	32.1508	44.8955	630.964	211.77	1.788	0.151819	0.212001	2.97947	0.0752573	0.0134436	0.0169143	Sja_S23406502(FORWARD)	BU803251	NA	NA	NA	"cDNA, mRNA sequence"
>gi|60235743|gb|CV674511.1|CV674511 RET7SJ_27G03.T7 Schistosoma japonicum reverse cDNA Schistosoma japonicum cDNA, mRNA sequence	unknown	180.749	417.365	375.552	22.076	20.8233	23.5567	340.764	910.936	1201.05	382.148	2467.22	2108.41	324.555	22.152	817.583	1652.59	571.069	0.56833	0.0387904	1.43167	2.89386	0.0727188	0.0634374	0.0986913	Sja_S23848788(FORWARD)	CV674511	NA	NA	NA	"reverse cDNA Schistosoma japonicum cDNA, mRNA sequence"
>gi|60231924|gb|CV672586.1|CV672586 RET7SJ_03E07.T7 Schistosoma japonicum reverse cDNA Schistosoma japonicum cDNA, mRNA sequence	5-hydroxytryptamine receptor	102.438	129.821	89.7368	110.688	106.431	133.534	59.6391	44.3328	28.9522	291.339	413.912	261.315	107.332	116.884	44.308	322.189	112.108	0.957396	1.0426	0.395226	2.87391	0.0127456	0.0306554	0.0130803	Sja_S23846751(FORWARD)	CV672586	AAX24370.2	NA	GO:0007186;GO:0001584;GO:0016021;GO:0005886;GO:0004980;GO:0004930	"reverse cDNA Schistosoma japonicum cDNA, mRNA sequence"
>gi|28340813|gb|BU773497.1|BU773497 SJEFLE07 SJE Schistosoma japonicum cDNA, mRNA sequence	unknown	103.529	38.8227	24.4449	493.617	208.495	270.684	203.675	259.544	239.318	1368.32	481.208	552.607	55.5988	324.266	234.179	800.71	279.222	0.19912	1.16132	0.838683	2.86764	0.0519656	0.0695752	0.0998913	Sja_S23387255(FORWARD)	BU773497	NA	NA	NA	"cDNA, mRNA sequence"
>gi|28344815|gb|BU777499.1|BU777499 SJEDKH10 SJE Schistosoma japonicum cDNA, mRNA sequence	hypothetical protein	4203.48	4684.27	1973.06	8.0581	10.6682	9.1886	14.2899	14.43	11.833	3148.62	5336.44	7118.3	3620.27	9.30497	13.5176	5201.12	1816.89	1.99256	0.00512136	0.00743997	2.86264	0.241326	0.0227725	0.0228458	Sja_S23389979(FORWARD)	BU777499	CAX82506.1	NA	NA	"cDNA, mRNA sequence"
>gi|28355370|gb|BU798363.1|BU798363 SJF2ADA07 SJF Schistosoma japonicum cDNA, mRNA sequence	unknown	513.984	366.666	316.476	594.987	773.993	856.371	393.246	573.965	490.086	1360.34	1763.13	2046.7	399.042	741.784	485.766	1723.39	613.775	0.650144	1.20856	0.79144	2.80785	0.0179184	0.00763855	0.0093751	Sja_S23403408(FORWARD)	BU798363	NA	NA	NA	"cDNA, mRNA sequence"
>gi|56046197|gb|CV737654.1|CV737654 SJAL_009_75.T3 SJL Schistosoma japonicum cDNA, mRNA sequence	hypothetical protein	90.2367	54.5591	85.4147	236.033	192.802	256.89	320.567	163.617	326.829	768.15	599.605	612.608	76.7368	228.575	270.338	660.121	249.456	0.307616	0.916292	1.08371	2.64624	0.00328825	0.00721364	0.00870376	Sja_S23408437(FORWARD)	CV737654	AAW25188.1	NA	NA	"cDNA, mRNA sequence"
>gi|28332158|gb|BU724789.1|BU724789 SJMBKH01 SJM Schistosoma japonicum cDNA, mRNA sequence	hypothetical protein	3829.69	2712.99	2921.18	4004.99	3611.66	4664.35	3906.43	4154.35	4423.93	11194.2	10533.7	10462.6	3154.62	4093.66	4161.57	10730.2	4127.62	0.764271	0.991774	1.00823	2.5996	0.000153516	0.00204903	0.00160281	Sja_S23369526(FORWARD)	BU724789	AAW26386.1	NA	GO:0005524;GO:0016740;GO:0005737	"cDNA, mRNA sequence"
>gi|56064361|gb|CV755818.1|CV755818 sjl5-008_E02_sjl5-008E02-T3_007.ab1 SJL Schistosoma japonicum cDNA, mRNA sequence	hypothetical protein	992.119	848.884	1211.08	3538.94	3170.08	4590.57	3756.89	3059.43	2710.92	8578.84	9669.7	8091.1	1017.36	3766.53	3175.75	8779.88	3471.14	0.293091	1.0851	0.914901	2.52939	0.00264756	0.014279	0.00438419	Sja_S23420537(FORWARD)	CV755818	AAX28203.2	K01417	GO:0005515;GO:0005524;GO:0005737	"cDNA, mRNA sequence"
>gi|28334427|gb|BU767111.1|BU767111 SJEANE04 SJE Schistosoma japonicum cDNA similar to gi|349804|gb|AAA64426.1| (L23322) fatty acid binding protein [Schistosoma japonicum], mRNA sequence	Fatty acid-binding protein	6791.38	7398.36	4562.6	5927.78	8415.3	8820.72	6709.83	7249.44	6562.51	13513.8	21572	19946.1	6250.78	7721.26	6840.59	18344	7280.93	0.858514	1.06048	0.939522	2.51946	0.0233308	0.0113406	0.0198863	Sja_S23382881(FORWARD)	BU767111	AAW26894.1	K08756	GO:0006810;GO:0008289;GO:0005634;GO:0005737;GO:0005215;GO:0006810;GO:0008289;GO:0016918;GO:0005737;GO:0005215;GO:0019841	"cDNA similar to gi|349804|gb|AAA64426.1| (L23322) fatty acid binding protein [Schistosoma japonicum], mRNA sequence"
>gi|56063985|gb|CV755442.1|CV755442 sjl5-004_C09_sjl5-004C09-T7_070.ab1 SJL Schistosoma japonicum cDNA, mRNA sequence	putative microtubule-associated protein 9	611.388	327.161	396.456	1245.45	1538.28	2042.52	1998.85	1655.24	1172.11	3470.25	5069.62	3505.46	445.002	1608.75	1608.73	4015.11	1608.74	0.276615	1.00001	0.999994	2.4958	0.0131464	0.028802	0.025232	Sja_S23420314(FORWARD)	CV755442	CCD79854.1	NA	NA	"cDNA, mRNA sequence"
>gi|56046198|gb|CV737655.1|CV737655 SJAL_009_75.T7 SJL Schistosoma japonicum cDNA, mRNA sequence	Enolase-like protein ENO4	50.571	64.3782	62.6423	80.8465	175.641	271.089	180.698	120.589	270.609	291.846	481.731	579.242	59.1972	175.859	190.632	450.94	183.245	0.323049	0.95969	1.04031	2.46085	0.0198659	0.00665083	0.0379382	Sja_S23408438(FORWARD)	CV737655	AAW26305.1	NA	NA	"cDNA, mRNA sequence"
>gi|28352151|gb|BU795128.1|BU795128 SJF2DLC09 SJF Schistosoma japonicum cDNA similar to gb|AAC26200.1| (AF053626) alpha 1,2-mannosidase IB [Homo sapiens], mRNA sequence	Mannosyl-oligosaccharide 1,2-alpha-mannosidase	1396.12	1069.58	1769.69	381.673	247.846	364.19	693.789	590.547	883.622	2639.92	2646.76	2522.36	1411.8	331.236	722.653	2603.01	1067.22	1.32287	0.310372	0.677133	2.43905	0.0190575	0.000471662	0.00219221	Sja_S23401213(FORWARD)	BU795128	AAW25980.1	K01230	GO:0005783;GO:0004571;GO:0005509;GO:0016021;GO:0030433;GO:0005789	"cDNA similar to gb|AAC26200.1| (AF053626) alpha 1,2-mannosidase IB [Homo sapiens], mRNA sequence"
>gi|28346701|gb|BU779385.1|BU779385 SJEEXE01 SJE Schistosoma japonicum cDNA, mRNA sequence	unknown	1185.14	459.495	512.083	5842.03	4859.57	6197.03	4215.39	4191.4	3842.97	12857	10797.6	10845.5	718.905	5632.88	4083.25	11500	4858.06	0.147982	1.15949	0.84051	2.36721	0.000851093	0.00666125	0.00349118	Sja_S23391296(FORWARD)	BU779385	CAX73860.1	NA	NA	"cDNA, mRNA sequence"
>gi|28334430|gb|BU767114.1|BU767114 SJEANE08 SJE Schistosoma japonicum cDNA, mRNA sequence	neuropeptide F prepropeptide	3786.76	4035.4	3497.62	702.388	980.152	1430.11	262.998	356.712	376.558	4222.13	6919.62	5741.5	3773.26	1037.55	332.09	5627.75	2405.41	1.56866	0.431342	0.13806	2.33963	0.0635914	0.0116217	0.00979859	Sja_S23382884(FORWARD)	BU767114	AAS56942.1	NA	GO:0016020;GO:0016021	"cDNA, mRNA sequence"
>gi|56045518|gb|CV736975.1|CV736975 SJAL_005_70.T7 SJL Schistosoma japonicum cDNA, mRNA sequence	unknown	915.874	579.044	729.783	704.971	525.691	745.051	643.883	1570.33	828.225	2117.83	2213.39	1830.09	741.567	658.571	1014.14	2053.77	877.856	0.844748	0.750204	1.15525	2.33953	0.00760674	0.00761687	0.0248031	Sja_S23423062(FORWARD)	CV736975	NA	NA	NA	"cDNA, mRNA sequence"
>gi|28334984|gb|BU767668.1|BU767668 SJEBBF02 SJE Schistosoma japonicum cDNA, mRNA sequence	unknown	296.293	208.288	225.788	370.336	451.548	715.066	184.551	175.077	162.963	910.675	912.803	799.937	243.456	512.317	174.197	874.471	377.886	0.644258	1.35574	0.460977	2.31411	0.0018549	0.0616493	0.00102962	Sja_S23383237(FORWARD)	BU767668	NA	NA	NA	"cDNA, mRNA sequence"
>gi|28326338|gb|BU718991.1|BU718991 SJM2CPE04 SJM Schistosoma japonicum cDNA, mRNA sequence	unknown	32.2233	49.408	94.3173	150.616	157.785	111.177	130.131	166.116	184.012	208.436	475.441	307.027	58.6495	139.859	160.086	330.301	149.973	0.391068	0.932563	1.06744	2.20241	0.0366583	0.0632579	0.0689425	Sja_S23372952(FORWARD)	BU718991	NA	NA	NA	"cDNA, mRNA sequence"
>gi|28356280|gb|BU799273.1|BU799273 SJF2BLG03 SJF Schistosoma japonicum cDNA similar to dbj|BAB29995.1| (AK015837) putative [Mus musculus], mRNA sequence	Zinc finger C2HC domain-containing protein	3338.83	2976.73	2248.37	2701.31	2914.84	4332.12	1877.68	1875.56	1631.85	5441.19	7755.28	6989.27	2854.64	3316.09	1795.03	6728.58	3085.37	0.92522	1.07478	0.581789	2.1808	0.024258	0.0205692	0.00981007	Sja_S23396649(FORWARD)	BU799273	CCD76496.1	NA	NA	"cDNA similar to dbj|BAB29995.1| (AK015837) putative [Mus musculus], mRNA sequence"
>gi|197644118|gb|FL652565.1|FL652565 seq0785; Schistosoma japonicum 7d schistosomula subtractive expressed sequence tags library Schistosoma japonicum cDNA 3', mRNA sequence	Poly(U)-specific endoribonuclease	1093.11	668.752	384.973	6793.39	6192.99	13344.4	2722.11	5124.44	6267.86	16527.5	15042.8	11915.8	715.612	8776.93	4704.8	14495.4	6740.87	0.10616	1.30205	0.697952	2.15037	0.00353828	0.125761	0.0266534	Sja_S46927082(FORWARD)	FL652565	AAX27316.2	K01362	GO:0003723;GO:0005634;GO:0004519;GO:0030145	"7d schistosomula subtractive expressed sequence tags library Schistosoma japonicum cDNA 3', mRNA sequence"
>gi|56062323|gb|CV753780.1|CV753780 SJL9-006_E05_SJL9-006E05-T3_037.ab1 SJL Schistosoma japonicum cDNA, mRNA sequence	unknown	203.193	163.301	149.812	440.23	343.222	648.378	100.331	134.402	162.624	824.328	549.562	648.669	172.102	477.277	132.452	674.186	324.689	0.530052	1.46995	0.407936	2.0764	0.00888094	0.108891	0.0142311	Sja_S23428509(FORWARD)	CV753780	NA	NA	NA	"cDNA, mRNA sequence"
>gi|28331815|gb|BU724446.1|BU724446 SJMBHC04 SJM Schistosoma japonicum cDNA similar to dbj|BAB24223.1| (AK005758) putative [Mus musculus], mRNA sequence	unknown	210.019	114.545	153.641	637.567	494.564	925.512	412.8	425.872	338.346	1383.43	995.982	914.417	159.402	685.881	392.339	1097.94	539.11	0.295676	1.27225	0.727753	2.03659	0.00830533	0.102967	0.0167564	Sja_S23369412(FORWARD)	BU724446	AAX28152.2	NA	NA	"cDNA similar to dbj|BAB24223.1| (AK005758) putative [Mus musculus], mRNA sequence"
>gi|28334462|gb|BU767146.1|BU767146 SJEANH04 SJE Schistosoma japonicum cDNA, mRNA sequence	hypothetical protein	249.892	171.353	219.984	590.585	821.123	1026.63	423.853	481.648	425.456	1239.61	1304.19	1287.95	213.743	812.779	443.652	1277.25	628.216	0.340239	1.29379	0.70621	2.03314	0.000755136	0.0268942	0.000152913	Sja_S23377821(FORWARD)	BU767146	XP_012791958.1	NA	NA	"cDNA, mRNA sequence"
>gi|28322103|gb|BU714756.1|BU714756 SJMBPF02 SJM Schistosoma japonicum cDNA similar to dbj|BAA24152.1| (AB010030) outer arm dynein light chain 4 [Anthocidaris crassispina], mRNA sequence	Dynein light chain 4, axonemal	1319.9	726.346	885.874	2673.44	2591.11	3346.47	2286.34	2598.91	2557.48	5430.26	5889.96	4878.88	977.374	2870.34	2480.91	5399.7	2675.62	0.365289	1.07277	0.927226	2.01811	0.0035044	0.0200579	0.00525805	Sja_S23370068(FORWARD)	BU714756	CAX73474.1	K10412	GO:0005874;GO:0030286;GO:0003777;GO:0007017;GO:0005737	"cDNA similar to dbj|BAA24152.1| (AB010030) outer arm dynein light chain 4 [Anthocidaris crassispina], mRNA sequence"
>gi|28339989|gb|BU772673.1|BU772673 SJEFCF02 SJE Schistosoma japonicum cDNA, mRNA sequence	putative yippee protein	5681.24	4331.1	2191.8	1033.95	565.475	813.714	615.997	802.674	723.411	5171.43	5020.11	4448.36	4068.05	804.378	714.028	4879.97	2436.21	1.66982	0.330176	0.293089	2.0031	0.208705	0.00170671	0.00166659	Sja_S23386701(FORWARD)	BU772673	CCD81675.1	NA	NA	"cDNA, mRNA sequence"
