# Supplementary material for: A next-generation microarray further reveals stage-enriched gene expression pattern in the blood fluke Schistosoma japonicum
Source: Parasit Vectors. 2017 Jan 10;10:19. doi: 10.1186/s13071-016-1947-x (PMC5223471; doi:10.1186/s13071-016-1947-x)
Supplement: Additional file 13: Table S11. — Detailed GO annotation for mRNA transcripts enriched in cercariae. (XLSX 26 kb) [file 13071_2016_1947_MOESM13_ESM.xlsx]

## Sheet: Sheet1
Table S11. Detailed GO annotation for mRNA transcripts enriched in cercariae.
GO-id	GO-term	#Seqs	Seqs
GO:0071704	organic substance metabolic process	91	gi|60596829|gb|AY809075.1|, gi|226468461|emb|FN314175.1|, gi|60602531|gb|AY811834.1|, gi|60595875|gb|AY808599.1|, gi|56754424|gb|AY813668.1|, gi|226481426|emb|FN317882.1|, gi|56753288|gb|AY813116.1|, gi|60599106|gb|AY810213.1|, gi|257206671|emb|FN327240.1|, gi|257216467|emb|FN326715.1|, gi|60595741|gb|AY808532.1|, gi|56755050|gb|AY813973.1|, gi|60606482|gb|AY812504.1|, gi|257206627|emb|FN327218.1…
GO:0044763	single-organism cellular process	90	gi|56755893|gb|AY814393.1|, gi|257215709|emb|FN330790.1|, gi|226480679|emb|FN317707.1|, gi|226468461|emb|FN314175.1|, gi|60602531|gb|AY811834.1|, gi|60596731|gb|AY809026.1|, gi|60605247|gb|AY812392.1|, gi|60597147|gb|AY809234.1|, gi|226481426|emb|FN317882.1|, gi|60597283|gb|AY809302.1|, gi|226478899|emb|FN317214.1|, gi|60606482|gb|AY812504.1|, gi|56755050|gb|AY813973.1|, gi|60595805|gb|AY808564.1…
GO:0044238	primary metabolic process	89	gi|60596829|gb|AY809075.1|, gi|226468461|emb|FN314175.1|, gi|60602531|gb|AY811834.1|, gi|60595875|gb|AY808599.1|, gi|56754424|gb|AY813668.1|, gi|226481426|emb|FN317882.1|, gi|56753288|gb|AY813116.1|, gi|60599106|gb|AY810213.1|, gi|257206671|emb|FN327240.1|, gi|257216467|emb|FN326715.1|, gi|60595741|gb|AY808532.1|, gi|56755050|gb|AY813973.1|, gi|60606482|gb|AY812504.1|, gi|257206627|emb|FN327218.1…
GO:0044237	cellular metabolic process	87	gi|60596829|gb|AY809075.1|, gi|226468461|emb|FN314175.1|, gi|60602531|gb|AY811834.1|, gi|60595875|gb|AY808599.1|, gi|56754424|gb|AY813668.1|, gi|226487285|emb|FN319782.1|, gi|60601069|gb|AY811103.1|, gi|226481426|emb|FN317882.1|, gi|56753288|gb|AY813116.1|, gi|257206671|emb|FN327240.1|, gi|257216467|emb|FN326715.1|, gi|60595741|gb|AY808532.1|, gi|56755050|gb|AY813973.1|, gi|60606482|gb|AY812504.1…
GO:0050794	regulation of cellular process	57	gi|60596731|gb|AY809026.1|, gi|56754424|gb|AY813668.1|, gi|226466711|emb|FN313757.1|, gi|60605247|gb|AY812392.1|, gi|60597147|gb|AY809234.1|, gi|226481426|emb|FN317882.1|, gi|60597283|gb|AY809302.1|, gi|56755050|gb|AY813973.1|, gi|60606482|gb|AY812504.1|, gi|226480535|emb|FN317635.1|, gi|56752920|gb|AY812940.1|, gi|189503157|gb|EZ000180.1|, gi|60595873|gb|AY808598.1|, gi|60600923|gb|AY811030.1|, …
GO:0006807	nitrogen compound metabolic process	50	gi|226468461|emb|FN314175.1|, gi|60602531|gb|AY811834.1|, gi|56754424|gb|AY813668.1|, gi|56753288|gb|AY813116.1|, gi|257216467|emb|FN326715.1|, gi|56755050|gb|AY813973.1|, gi|60606482|gb|AY812504.1|, gi|226480535|emb|FN317635.1|, gi|60595805|gb|AY808564.1|, gi|56752920|gb|AY812940.1|, gi|226478753|emb|FN317141.1|, gi|257215807|emb|FN330839.1|, gi|60696295|gb|AY915618.1|, gi|226480821|emb|FN317779…
GO:0051716	cellular response to stimulus	41	gi|60596731|gb|AY809026.1|, gi|60605247|gb|AY812392.1|, gi|60598275|gb|AY809798.1|, gi|60605425|gb|AY812467.1|, gi|60605891|gb|AY812481.1|, gi|226481426|emb|FN317882.1|, gi|60597283|gb|AY809302.1|, gi|60601791|gb|AY811464.1|, gi|60597491|gb|AY809406.1|, gi|60606482|gb|AY812504.1|, gi|226479263|emb|FN317396.1|, gi|56754964|gb|AY813933.1|, gi|56752920|gb|AY812940.1|, gi|189503157|gb|EZ000180.1|, gi…
GO:0044710	single-organism metabolic process	39	gi|226479281|emb|FN317405.1|, gi|226468461|emb|FN314175.1|, gi|60602531|gb|AY811834.1|, gi|226479225|emb|FN317377.1|, gi|226480813|emb|FN317775.1|, gi|226479063|emb|FN317296.1|, gi|60602665|gb|AY811901.1|, gi|226481426|emb|FN317882.1|, gi|60601791|gb|AY811464.1|, gi|60597491|gb|AY809406.1|, gi|257205681|emb|FN326768.1|, gi|60595805|gb|AY808564.1|, gi|226483316|emb|FN318230.1|, gi|56752920|gb|AY81…
GO:0009058	biosynthetic process	38	gi|226479281|emb|FN317405.1|, gi|60602531|gb|AY811834.1|, gi|56754424|gb|AY813668.1|, gi|226479225|emb|FN317377.1|, gi|226480813|emb|FN317775.1|, gi|226479063|emb|FN317296.1|, gi|257216467|emb|FN326715.1|, gi|60597957|gb|AY809639.1|, gi|56755050|gb|AY813973.1|, gi|60606482|gb|AY812504.1|, gi|226479263|emb|FN317396.1|, gi|60605271|gb|AY812404.1|, gi|226471673|emb|FN315186.1|, gi|226480535|emb|FN31…
GO:0044700	single organism signaling	37	gi|60596731|gb|AY809026.1|, gi|60605247|gb|AY812392.1|, gi|60598275|gb|AY809798.1|, gi|60605425|gb|AY812467.1|, gi|60605891|gb|AY812481.1|, gi|226481426|emb|FN317882.1|, gi|60597283|gb|AY809302.1|, gi|60606482|gb|AY812504.1|, gi|226479263|emb|FN317396.1|, gi|56754964|gb|AY813933.1|, gi|56752920|gb|AY812940.1|, gi|189503157|gb|EZ000180.1|, gi|56753156|gb|AY813056.1|, gi|60595873|gb|AY808598.1|, gi…
GO:0051234	establishment of localization	32	gi|60595627|gb|AY808477.1|, gi|226480679|emb|FN317707.1|, gi|226467094|emb|FN320302.1|, gi|226466711|emb|FN313757.1|, gi|60605425|gb|AY812467.1|, gi|60605891|gb|AY812481.1|, gi|60597147|gb|AY809234.1|, gi|60601069|gb|AY811103.1|, gi|226479189|emb|FN317359.1|, gi|226478899|emb|FN317214.1|, gi|56755050|gb|AY813973.1|, gi|60602201|gb|AY811669.1|, gi|226478855|emb|FN317192.1|, gi|56757252|gb|AY815066…
GO:0016043	cellular component organization	26	gi|60596632|gb|AY808977.1|, gi|257215727|emb|FN330799.1|, gi|226480679|emb|FN317707.1|, gi|56755836|gb|AY814365.1|, gi|226479225|emb|FN317377.1|, gi|226466711|emb|FN313757.1|, gi|60605425|gb|AY812467.1|, gi|226482315|emb|FN318028.1|, gi|226479189|emb|FN317359.1|, gi|226480889|emb|FN317813.1|, gi|60688076|gb|AY915143.1|, gi|60692813|gb|AY915427.1|, gi|257215964|emb|FN330915.1|, gi|60612644|gb|AY81…
GO:1902578	single-organism localization	22	gi|60595627|gb|AY808477.1|, gi|56758785|gb|AY815801.1|, gi|60688076|gb|AY915143.1|, gi|60598888|gb|AY810104.1|, gi|226480679|emb|FN317707.1|, gi|60692620|gb|AY915416.1|, gi|226467094|emb|FN320302.1|, gi|159023691|gb|EU221240.1|, gi|226479927|emb|FN317529.1|, gi|60600875|gb|AY811006.1|, gi|60597147|gb|AY809234.1|, gi|60609078|gb|AY812584.1|, gi|226478899|emb|FN317214.1|, gi|56755050|gb|AY813973.1|…
GO:0019222	regulation of metabolic process	21	gi|60598349|gb|AY809835.1|, gi|226480889|emb|FN317813.1|, gi|60596446|gb|AY808884.1|, gi|56756273|gb|AY814580.1|, gi|56754424|gb|AY813668.1|, gi|226487131|emb|FN319705.1|, gi|226489668|emb|FN319257.1|, gi|60601791|gb|AY811464.1|, gi|60597957|gb|AY809639.1|, gi|60602549|gb|AY811843.1|, gi|60606482|gb|AY812504.1|, gi|56755050|gb|AY813973.1|, gi|226479263|emb|FN317396.1|, gi|226480535|emb|FN317635.1…
GO:0065009	regulation of molecular function	13	gi|60598349|gb|AY809835.1|, gi|60596731|gb|AY809026.1|, gi|159023691|gb|EU221240.1|, gi|60605247|gb|AY812392.1|, gi|60600372|gb|AY810841.1|, gi|60601153|gb|AY811145.1|, gi|60597283|gb|AY809302.1|, gi|226479189|emb|FN317359.1|, gi|60602549|gb|AY811843.1|, gi|60606482|gb|AY812504.1|, gi|60595873|gb|AY808598.1|, gi|60696560|gb|AY915633.1|, gi|60596444|gb|AY808883.1|
GO:0048522	positive regulation of cellular process	13	gi|56754424|gb|AY813668.1|, gi|60605425|gb|AY812467.1|, gi|226489668|emb|FN319257.1|, gi|60601791|gb|AY811464.1|, gi|60609078|gb|AY812584.1|, gi|60606482|gb|AY812504.1|, gi|226479263|emb|FN317396.1|, gi|56752920|gb|AY812940.1|, gi|60595873|gb|AY808598.1|, gi|56756804|gb|AY814842.1|, gi|226469321|emb|FN314407.1|, gi|60596444|gb|AY808883.1|, gi|226480821|emb|FN317779.1|
GO:0044085	cellular component biogenesis	12	gi|226480889|emb|FN317813.1|, gi|60595627|gb|AY808477.1|, gi|257215727|emb|FN330799.1|, gi|60692813|gb|AY915427.1|, gi|226484751|emb|FN318556.1|, gi|257215964|emb|FN330915.1|, gi|226466653|emb|FN313728.1|, gi|226482315|emb|FN318028.1|, gi|56756804|gb|AY814842.1|, gi|226469321|emb|FN314407.1|, gi|56753288|gb|AY813116.1|, gi|60595741|gb|AY808532.1|
GO:0048856	anatomical structure development	12	gi|257215727|emb|FN330799.1|, gi|226479263|emb|FN317396.1|, gi|56752920|gb|AY812940.1|, gi|56756217|gb|AY814552.1|, gi|226482315|emb|FN318028.1|, gi|56756804|gb|AY814842.1|, gi|226469321|emb|FN314407.1|, gi|226479737|emb|FN317434.1|, gi|60696295|gb|AY915618.1|, gi|226487553|emb|FN318919.1|, gi|226480821|emb|FN317779.1|, gi|56757482|gb|AY815177.1|
GO:0044767	single-organism developmental process	11	gi|257215727|emb|FN330799.1|, gi|56752920|gb|AY812940.1|, gi|56756217|gb|AY814552.1|, gi|226482315|emb|FN318028.1|, gi|56756804|gb|AY814842.1|, gi|226469321|emb|FN314407.1|, gi|226479737|emb|FN317434.1|, gi|60696295|gb|AY915618.1|, gi|226487553|emb|FN318919.1|, gi|226480821|emb|FN317779.1|, gi|56757482|gb|AY815177.1|
GO:0023051	regulation of signaling	11	gi|226479189|emb|FN317359.1|, gi|60606482|gb|AY812504.1|, gi|60596731|gb|AY809026.1|, gi|60605247|gb|AY812392.1|, gi|56753775|gb|AY813353.1|, gi|56752920|gb|AY812940.1|, gi|60605425|gb|AY812467.1|, gi|60595873|gb|AY808598.1|, gi|56756804|gb|AY814842.1|, gi|60597283|gb|AY809302.1|, gi|60596444|gb|AY808883.1|
GO:0009056	catabolic process	11	gi|56756774|gb|AY814827.1|, gi|226468461|emb|FN314175.1|, gi|226484555|emb|FN318458.1|, gi|56756600|gb|AY814741.1|, gi|196476879|gb|EZ000162.2|, gi|56752920|gb|AY812940.1|, gi|257215807|emb|FN330839.1|, gi|60598195|gb|AY809758.1|, gi|226466517|emb|FN313660.1|, gi|60599106|gb|AY810213.1|, gi|226480821|emb|FN317779.1|
GO:0048523	negative regulation of cellular process	11	gi|60598349|gb|AY809835.1|, gi|226482461|emb|FN318101.1|, gi|60606482|gb|AY812504.1|, gi|56755050|gb|AY813973.1|, gi|257215964|emb|FN330915.1|, gi|56756273|gb|AY814580.1|, gi|56752920|gb|AY812940.1|, gi|56756804|gb|AY814842.1|, gi|226469321|emb|FN314407.1|, gi|226487553|emb|FN318919.1|, gi|226480821|emb|FN317779.1|
GO:0048583	regulation of response to stimulus	11	gi|60606482|gb|AY812504.1|, gi|60596731|gb|AY809026.1|, gi|60605247|gb|AY812392.1|, gi|56753775|gb|AY813353.1|, gi|56752920|gb|AY812940.1|, gi|60605425|gb|AY812467.1|, gi|60595873|gb|AY808598.1|, gi|56756804|gb|AY814842.1|, gi|60596444|gb|AY808883.1|, gi|60597283|gb|AY809302.1|, gi|60601791|gb|AY811464.1|
GO:0033036	macromolecule localization	9	gi|60595627|gb|AY808477.1|, gi|226479189|emb|FN317359.1|, gi|60692620|gb|AY915416.1|, gi|60605891|gb|AY812481.1|, gi|60601069|gb|AY811103.1|, gi|226469321|emb|FN314407.1|, gi|226479737|emb|FN317434.1|, gi|60601791|gb|AY811464.1|, gi|60609078|gb|AY812584.1|
GO:0044707	single-multicellular organism process	9	gi|56752920|gb|AY812940.1|, gi|56756217|gb|AY814552.1|, gi|56756804|gb|AY814842.1|, gi|226469321|emb|FN314407.1|, gi|60596444|gb|AY808883.1|, gi|226479737|emb|FN317434.1|, gi|60696295|gb|AY915618.1|, gi|226487553|emb|FN318919.1|, gi|226480821|emb|FN317779.1|
GO:0065008	regulation of biological quality	9	gi|60606482|gb|AY812504.1|, gi|226468461|emb|FN314175.1|, gi|226484555|emb|FN318458.1|, gi|226483438|emb|FN318291.1|, gi|226469321|emb|FN314407.1|, gi|60601791|gb|AY811464.1|, gi|226480821|emb|FN317779.1|, gi|60609078|gb|AY812584.1|, gi|56757482|gb|AY815177.1|
GO:0032259	methylation	9	gi|60692813|gb|AY915427.1|, gi|60596358|gb|AY808840.1|, gi|60605165|gb|AY812351.1|, gi|56757489|gb|AY815180.1|, gi|60595414|gb|AY808391.1|, gi|226479035|emb|FN317282.1|, gi|56753288|gb|AY813116.1|, gi|257206671|emb|FN327240.1|, gi|60595741|gb|AY808532.1|
GO:0006950	response to stress	8	gi|56756774|gb|AY814827.1|, gi|60606482|gb|AY812504.1|, gi|226483438|emb|FN318291.1|, gi|60601393|gb|AY811265.1|, gi|60595873|gb|AY808598.1|, gi|257216391|emb|FN326677.1|, gi|60601791|gb|AY811464.1|, gi|60597491|gb|AY809406.1|
GO:0032879	regulation of localization	8	gi|226479189|emb|FN317359.1|, gi|159023691|gb|EU221240.1|, gi|226466711|emb|FN313757.1|, gi|60605425|gb|AY812467.1|, gi|60597147|gb|AY809234.1|, gi|226469321|emb|FN314407.1|, gi|60596444|gb|AY808883.1|, gi|60609078|gb|AY812584.1|
GO:0051641	cellular localization	8	gi|60595627|gb|AY808477.1|, gi|226479189|emb|FN317359.1|, gi|226467094|emb|FN320302.1|, gi|226480679|emb|FN317707.1|, gi|226466653|emb|FN313728.1|, gi|60601069|gb|AY811103.1|, gi|226469321|emb|FN314407.1|, gi|60609078|gb|AY812584.1|
GO:0051239	regulation of multicellular organismal process	6	gi|226478077|emb|FN317001.1|, gi|56752920|gb|AY812940.1|, gi|56756804|gb|AY814842.1|, gi|226469321|emb|FN314407.1|, gi|60596444|gb|AY808883.1|, gi|226480821|emb|FN317779.1|
GO:0009653	anatomical structure morphogenesis	6	gi|257215727|emb|FN330799.1|, gi|226482315|emb|FN318028.1|, gi|56756804|gb|AY814842.1|, gi|226469321|emb|FN314407.1|, gi|226479737|emb|FN317434.1|, gi|56757482|gb|AY815177.1|
GO:0009892	negative regulation of metabolic process	6	gi|60598349|gb|AY809835.1|, gi|60606482|gb|AY812504.1|, gi|56755050|gb|AY813973.1|, gi|56756273|gb|AY814580.1|, gi|226480535|emb|FN317635.1|, gi|226480821|emb|FN317779.1|
GO:0009893	positive regulation of metabolic process	6	gi|60606482|gb|AY812504.1|, gi|226479263|emb|FN317396.1|, gi|56754424|gb|AY813668.1|, gi|60595873|gb|AY808598.1|, gi|226489668|emb|FN319257.1|, gi|56756804|gb|AY814842.1|
GO:0048646	anatomical structure formation involved in morphogenesis	5	gi|257215727|emb|FN330799.1|, gi|226482315|emb|FN318028.1|, gi|56756804|gb|AY814842.1|, gi|226469321|emb|FN314407.1|, gi|226479737|emb|FN317434.1|
GO:0050793	regulation of developmental process	5	gi|56752920|gb|AY812940.1|, gi|56756804|gb|AY814842.1|, gi|226469321|emb|FN314407.1|, gi|226480821|emb|FN317779.1|, gi|56757482|gb|AY815177.1|
GO:0042221	response to chemical	4	gi|226479263|emb|FN317396.1|, gi|60606482|gb|AY812504.1|, gi|60596446|gb|AY808884.1|, gi|226487553|emb|FN318919.1|
GO:0009605	response to external stimulus	4	gi|60606482|gb|AY812504.1|, gi|226469321|emb|FN314407.1|, gi|60601791|gb|AY811464.1|, gi|226480821|emb|FN317779.1|
GO:0048584	positive regulation of response to stimulus	4	gi|60606482|gb|AY812504.1|, gi|60605425|gb|AY812467.1|, gi|60595873|gb|AY808598.1|, gi|56756804|gb|AY814842.1|
GO:0023056	positive regulation of signaling	4	gi|60606482|gb|AY812504.1|, gi|60605425|gb|AY812467.1|, gi|60595873|gb|AY808598.1|, gi|56756804|gb|AY814842.1|
GO:0051240	positive regulation of multicellular organismal process	4	gi|56752920|gb|AY812940.1|, gi|56756804|gb|AY814842.1|, gi|226469321|emb|FN314407.1|, gi|226480821|emb|FN317779.1|
GO:0009719	response to endogenous stimulus	4	gi|226479263|emb|FN317396.1|, gi|60606482|gb|AY812504.1|, gi|56756774|gb|AY814827.1|, gi|60596446|gb|AY808884.1|
GO:0051093	negative regulation of developmental process	3	gi|56756804|gb|AY814842.1|, gi|226469321|emb|FN314407.1|, gi|226480821|emb|FN317779.1|
GO:0051094	positive regulation of developmental process	3	gi|56752920|gb|AY812940.1|, gi|56756804|gb|AY814842.1|, gi|226480821|emb|FN317779.1|
GO:0008283	cell proliferation	3	gi|226482461|emb|FN318101.1|, gi|60606482|gb|AY812504.1|, gi|56756804|gb|AY814842.1|
GO:0051241	negative regulation of multicellular organismal process	3	gi|56756804|gb|AY814842.1|, gi|226469321|emb|FN314407.1|, gi|226480821|emb|FN317779.1|
GO:0007622	rhythmic behavior	2	gi|60596444|gb|AY808883.1|, gi|226480821|emb|FN317779.1|
GO:0007623	circadian rhythm	2	gi|60596444|gb|AY808883.1|, gi|226480821|emb|FN317779.1|
GO:0042752	regulation of circadian rhythm	2	gi|60596444|gb|AY808883.1|, gi|226480821|emb|FN317779.1|
GO:0002684	positive regulation of immune system process	2	gi|60606482|gb|AY812504.1|, gi|56752920|gb|AY812940.1|
GO:0048870	cell motility	2	gi|257215964|emb|FN330915.1|, gi|226469321|emb|FN314407.1|
GO:0003008	system process	2	gi|226478077|emb|FN317001.1|, gi|60597891|gb|AY809606.1|
GO:0002682	regulation of immune system process	2	gi|60606482|gb|AY812504.1|, gi|56752920|gb|AY812940.1|
GO:0009607	response to biotic stimulus	2	gi|56756774|gb|AY814827.1|, gi|226469321|emb|FN314407.1|
GO:0044087	regulation of cellular component biogenesis	2	gi|257215964|emb|FN330915.1|, gi|226469321|emb|FN314407.1|
GO:0051050	positive regulation of transport	2	gi|226469321|emb|FN314407.1|, gi|60596444|gb|AY808883.1|
GO:0006955	immune response	2	gi|60606482|gb|AY812504.1|, gi|226469321|emb|FN314407.1|
GO:0007155	cell adhesion	2	gi|56752920|gb|AY812940.1|, gi|56756804|gb|AY814842.1|
GO:0051674	localization of cell	2	gi|257215964|emb|FN330915.1|, gi|226469321|emb|FN314407.1|
GO:0003006	developmental process involved in reproduction	2	gi|56756804|gb|AY814842.1|, gi|226469321|emb|FN314407.1|
GO:0009628	response to abiotic stimulus	2	gi|226483438|emb|FN318291.1|, gi|226480821|emb|FN317779.1|
GO:0002520	immune system development	2	gi|56752920|gb|AY812940.1|, gi|56756804|gb|AY814842.1|
GO:0044708	single-organism behavior	2	gi|60596444|gb|AY808883.1|, gi|226480821|emb|FN317779.1|
GO:0098727	maintenance of cell number	1	gi|226469321|emb|FN314407.1|
GO:0051235	maintenance of location	1	gi|60601791|gb|AY811464.1|
GO:0007626	locomotory behavior	1	gi|226480821|emb|FN317779.1|
GO:0016049	cell growth	1	gi|226469321|emb|FN314407.1|
GO:0044702	single organism reproductive process	1	gi|226469321|emb|FN314407.1|
GO:0050795	regulation of behavior	1	gi|60596444|gb|AY808883.1|
GO:0019953	sexual reproduction	1	gi|226469321|emb|FN314407.1|
GO:0045321	leukocyte activation	1	gi|56752920|gb|AY812940.1|
GO:0006914	autophagy	1	gi|60601791|gb|AY811464.1|
GO:2000241	regulation of reproductive process	1	gi|226469321|emb|FN314407.1|
GO:1903829	positive regulation of cellular protein localization	1	gi|226469321|emb|FN314407.1|
GO:0098602	single organism cell adhesion	1	gi|56752920|gb|AY812940.1|
GO:0045926	negative regulation of growth	1	gi|226469321|emb|FN314407.1|
GO:0048609	multicellular organismal reproductive process	1	gi|226469321|emb|FN314407.1|
GO:0007316	pole plasm RNA localization	1	gi|226469321|emb|FN314407.1|
GO:0044703	multi-organism reproductive process	1	gi|226469321|emb|FN314407.1|
GO:0048589	developmental growth	1	gi|226469321|emb|FN314407.1|
GO:0040008	regulation of growth	1	gi|226469321|emb|FN314407.1|
GO:0051321	meiotic cell cycle	1	gi|226469321|emb|FN314407.1|
GO:0032504	multicellular organism reproduction	1	gi|226469321|emb|FN314407.1|
GO:0002253	activation of immune response	1	gi|60606482|gb|AY812504.1|
GO:0045478	fusome organization	1	gi|226469321|emb|FN314407.1|
GO:0051707	response to other organism	1	gi|226469321|emb|FN314407.1|
GO:0043473	pigmentation	1	gi|226469321|emb|FN314407.1|
GO:1904951	positive regulation of establishment of protein localization	1	gi|226469321|emb|FN314407.1|
GO:0043900	regulation of multi-organism process	1	gi|226469321|emb|FN314407.1|
GO-id	GO-term	#Seqs	Seqs
GO:0043167	ion binding	75	gi|56755893|gb|AY814393.1|, gi|60596829|gb|AY809075.1|, gi|226480533|emb|FN317634.1|, gi|226468461|emb|FN314175.1|, gi|257206633|emb|FN327221.1|, gi|60595875|gb|AY808599.1|, gi|56754424|gb|AY813668.1|, gi|60601069|gb|AY811103.1|, gi|226481426|emb|FN317882.1|, gi|60599106|gb|AY810213.1|, gi|60597283|gb|AY809302.1|, gi|226467643|emb|FN313965.1|, gi|257216467|emb|FN326715.1|, gi|60606482|gb|AY812504…
GO:1901363	heterocyclic compound binding	62	gi|60596829|gb|AY809075.1|, gi|226468461|emb|FN314175.1|, gi|56754424|gb|AY813668.1|, gi|60595875|gb|AY808599.1|, gi|56753288|gb|AY813116.1|, gi|226481426|emb|FN317882.1|, gi|60599106|gb|AY810213.1|, gi|257216467|emb|FN326715.1|, gi|56755050|gb|AY813973.1|, gi|226478753|emb|FN317141.1|, gi|189503157|gb|EZ000180.1|, gi|60595873|gb|AY808598.1|, gi|60696295|gb|AY915618.1|, gi|56755672|gb|AY814283.1|…
GO:0097159	organic cyclic compound binding	62	gi|60596829|gb|AY809075.1|, gi|226468461|emb|FN314175.1|, gi|56754424|gb|AY813668.1|, gi|60595875|gb|AY808599.1|, gi|56753288|gb|AY813116.1|, gi|226481426|emb|FN317882.1|, gi|60599106|gb|AY810213.1|, gi|257216467|emb|FN326715.1|, gi|56755050|gb|AY813973.1|, gi|226478753|emb|FN317141.1|, gi|189503157|gb|EZ000180.1|, gi|60595873|gb|AY808598.1|, gi|60696295|gb|AY915618.1|, gi|56755672|gb|AY814283.1|…
GO:0016740	transferase activity	51	gi|60596829|gb|AY809075.1|, gi|226468461|emb|FN314175.1|, gi|60595875|gb|AY808599.1|, gi|226487285|emb|FN319782.1|, gi|60601069|gb|AY811103.1|, gi|56753288|gb|AY813116.1|, gi|60599676|gb|AY810494.1|, gi|257206671|emb|FN327240.1|, gi|60598551|gb|AY809936.1|, gi|60595741|gb|AY808532.1|, gi|257216467|emb|FN326715.1|, gi|60606482|gb|AY812504.1|, gi|189503157|gb|EZ000180.1|, gi|196476879|gb|EZ000162.2…
GO:0036094	small molecule binding	38	gi|60596829|gb|AY809075.1|, gi|226468461|emb|FN314175.1|, gi|60595875|gb|AY808599.1|, gi|226479225|emb|FN317377.1|, gi|60602665|gb|AY811901.1|, gi|60597871|gb|AY809596.1|, gi|60605425|gb|AY812467.1|, gi|60605891|gb|AY812481.1|, gi|226481426|emb|FN317882.1|, gi|60599106|gb|AY810213.1|, gi|60597491|gb|AY809406.1|, gi|257216467|emb|FN326715.1|, gi|226468477|emb|FN314183.1|, gi|226483316|emb|FN318230…
GO:0097367	carbohydrate derivative binding	34	gi|60596829|gb|AY809075.1|, gi|226468461|emb|FN314175.1|, gi|60595875|gb|AY808599.1|, gi|226479225|emb|FN317377.1|, gi|60602665|gb|AY811901.1|, gi|60597871|gb|AY809596.1|, gi|60605425|gb|AY812467.1|, gi|60605891|gb|AY812481.1|, gi|60599106|gb|AY810213.1|, gi|60597491|gb|AY809406.1|, gi|257216467|emb|FN326715.1|, gi|226468477|emb|FN314183.1|, gi|189503157|gb|EZ000180.1|, gi|226478753|emb|FN317141.…
GO:0016787	hydrolase activity	33	gi|60602531|gb|AY811834.1|, gi|226479225|emb|FN317377.1|, gi|60602665|gb|AY811901.1|, gi|60599912|gb|AY810611.1|, gi|60599106|gb|AY810213.1|, gi|226468477|emb|FN314183.1|, gi|56756600|gb|AY814741.1|, gi|56757252|gb|AY815066.1|, gi|56757246|gb|AY815063.1|, gi|56752968|gb|AY812964.1|, gi|226478753|emb|FN317141.1|, gi|56752920|gb|AY812940.1|, gi|60602435|gb|AY811786.1|, gi|226466517|emb|FN313660.1|,…
GO:0005515	protein binding	25	gi|257215727|emb|FN330799.1|, gi|60596632|gb|AY808977.1|, gi|56755836|gb|AY814365.1|, gi|60605425|gb|AY812467.1|, gi|226483360|emb|FN318252.1|, gi|226482315|emb|FN318028.1|, gi|226469903|emb|FN314500.1|, gi|226479189|emb|FN317359.1|, gi|60606482|gb|AY812504.1|, gi|60595873|gb|AY808598.1|, gi|60602091|gb|AY811614.1|, gi|226480821|emb|FN317779.1|, gi|226480889|emb|FN317813.1|, gi|60598349|gb|AY8098…
GO:0022892	substrate-specific transporter activity	9	gi|56758785|gb|AY815801.1|, gi|56755050|gb|AY813973.1|, gi|60692620|gb|AY915416.1|, gi|60602201|gb|AY811669.1|, gi|159023691|gb|EU221240.1|, gi|60600875|gb|AY811006.1|, gi|226466543|emb|FN313673.1|, gi|60597147|gb|AY809234.1|, gi|60609078|gb|AY812584.1|
GO:0016491	oxidoreductase activity	8	gi|257205681|emb|FN326768.1|, gi|226479897|emb|FN317514.1|, gi|226483316|emb|FN318230.1|, gi|257215807|emb|FN330839.1|, gi|60595414|gb|AY808391.1|, gi|226481458|emb|FN317898.1|, gi|226481426|emb|FN317882.1|, gi|226479035|emb|FN317282.1|
GO:0022857	transmembrane transporter activity	7	gi|56758785|gb|AY815801.1|, gi|56755050|gb|AY813973.1|, gi|60602201|gb|AY811669.1|, gi|159023691|gb|EU221240.1|, gi|60600875|gb|AY811006.1|, gi|226466543|emb|FN313673.1|, gi|60597147|gb|AY809234.1|
GO:0005085	guanyl-nucleotide exchange factor activity	5	gi|60596731|gb|AY809026.1|, gi|60605247|gb|AY812392.1|, gi|60601153|gb|AY811145.1|, gi|60696560|gb|AY915633.1|, gi|60597283|gb|AY809302.1|
GO:0003700	transcription factor activity, sequence-specific DNA binding	5	gi|226479263|emb|FN317396.1|, gi|56755050|gb|AY813973.1|, gi|60596446|gb|AY808884.1|, gi|56754424|gb|AY813668.1|, gi|60597957|gb|AY809639.1|
GO:0044877	macromolecular complex binding	5	gi|226479263|emb|FN317396.1|, gi|56755836|gb|AY814365.1|, gi|56756273|gb|AY814580.1|, gi|60605425|gb|AY812467.1|, gi|226469321|emb|FN314407.1|
GO:0008289	lipid binding	5	gi|60692620|gb|AY915416.1|, gi|226486737|emb|FN318718.1|, gi|60595779|gb|AY808551.1|, gi|226479841|emb|FN317486.1|, gi|60596444|gb|AY808883.1|
GO:0005057	receptor signaling protein activity	5	gi|60599100|gb|AY810210.1|, gi|189503157|gb|EZ000180.1|, gi|46849991|gb|AY594257.1|, gi|226479737|emb|FN317434.1|, gi|56758327|gb|AY815572.1|
GO:0030234	enzyme regulator activity	4	gi|226479189|emb|FN317359.1|, gi|60602549|gb|AY811843.1|, gi|60606482|gb|AY812504.1|, gi|60600372|gb|AY810841.1|
GO:0005326	neurotransmitter transporter activity	3	gi|56758785|gb|AY815801.1|, gi|60602201|gb|AY811669.1|, gi|60600875|gb|AY811006.1|
GO:0048037	cofactor binding	2	gi|226483316|emb|FN318230.1|, gi|226481426|emb|FN317882.1|
GO:0038023	signaling receptor activity	2	gi|226479263|emb|FN317396.1|, gi|60596446|gb|AY808884.1|
GO:0004872	receptor activity	2	gi|226479263|emb|FN317396.1|, gi|60596446|gb|AY808884.1|
GO:0000989	transcription factor activity, transcription factor binding	2	gi|226480889|emb|FN317813.1|, gi|56756273|gb|AY814580.1|
GO:0009975	cyclase activity	2	gi|60595805|gb|AY808564.1|, gi|56759359|gb|AY816088.1|
GO:0030246	carbohydrate binding	2	gi|226468461|emb|FN314175.1|, gi|226484555|emb|FN318458.1|
GO:0016829	lyase activity	2	gi|60595805|gb|AY808564.1|, gi|56759359|gb|AY816088.1|
GO:0019239	deaminase activity	2	gi|60602531|gb|AY811834.1|, gi|56752920|gb|AY812940.1|
GO:1901505	carbohydrate derivative transporter activity	1	gi|60692620|gb|AY915416.1|
GO:0032947	protein complex scaffold	1	gi|60595873|gb|AY808598.1|
GO:0004879	RNA polymerase II transcription factor activity, ligand-activated sequence-specific DNA binding	1	gi|226479263|emb|FN317396.1|
GO:0060090	binding, bridging	1	gi|60595873|gb|AY808598.1|
GO:0016874	ligase activity	1	gi|60606482|gb|AY812504.1|
GO:0003735	structural constituent of ribosome	1	gi|60600372|gb|AY810841.1|
GO-id	GO-term	#Seqs	Seqs
GO:0005622	intracellular	97	gi|257215709|emb|FN330790.1|, gi|226480679|emb|FN317707.1|, gi|56754424|gb|AY813668.1|, gi|60606482|gb|AY812504.1|, gi|56755050|gb|AY813973.1|, gi|56757252|gb|AY815066.1|, gi|226480535|emb|FN317635.1|, gi|189503157|gb|EZ000180.1|, gi|56752920|gb|AY812940.1|, gi|226478753|emb|FN317141.1|, gi|226481586|emb|FN317962.1|, gi|257215964|emb|FN330915.1|, gi|226466569|emb|FN313686.1|, gi|56755510|gb|AY814…
GO:0044424	intracellular part	86	gi|56755893|gb|AY814393.1|, gi|257215709|emb|FN330790.1|, gi|226480679|emb|FN317707.1|, gi|226468461|emb|FN314175.1|, gi|56754424|gb|AY813668.1|, gi|226466711|emb|FN313757.1|, gi|60697567|gb|AY915684.1|, gi|56753288|gb|AY813116.1|, gi|226481426|emb|FN317882.1|, gi|60599106|gb|AY810213.1|, gi|60595741|gb|AY808532.1|, gi|60606482|gb|AY812504.1|, gi|56755050|gb|AY813973.1|, gi|56757252|gb|AY815066.1…
GO:0031224	intrinsic component of membrane	71	gi|226480533|emb|FN317634.1|, gi|60597147|gb|AY809234.1|, gi|56757122|gb|AY815001.1|, gi|226466873|emb|FN313838.1|, gi|56753286|gb|AY813115.1|, gi|60598551|gb|AY809936.1|, gi|226478899|emb|FN317214.1|, gi|60606482|gb|AY812504.1|, gi|56755050|gb|AY813973.1|, gi|257206627|emb|FN327218.1|, gi|226482619|emb|FN318180.1|, gi|226479759|emb|FN317445.1|, gi|226478855|emb|FN317192.1|, gi|226480535|emb|FN31…
GO:0043229	intracellular organelle	64	gi|56755893|gb|AY814393.1|, gi|226480679|emb|FN317707.1|, gi|56754424|gb|AY813668.1|, gi|226466711|emb|FN313757.1|, gi|60697567|gb|AY915684.1|, gi|56753288|gb|AY813116.1|, gi|226481426|emb|FN317882.1|, gi|60599106|gb|AY810213.1|, gi|60595741|gb|AY808532.1|, gi|56755050|gb|AY813973.1|, gi|60606482|gb|AY812504.1|, gi|226480535|emb|FN317635.1|, gi|196476879|gb|EZ000162.2|, gi|226478753|emb|FN317141.…
GO:0043227	membrane-bounded organelle	49	gi|56754424|gb|AY813668.1|, gi|226466711|emb|FN313757.1|, gi|56753288|gb|AY813116.1|, gi|226481426|emb|FN317882.1|, gi|60599106|gb|AY810213.1|, gi|60595741|gb|AY808532.1|, gi|56755050|gb|AY813973.1|, gi|60606482|gb|AY812504.1|, gi|226480535|emb|FN317635.1|, gi|196476879|gb|EZ000162.2|, gi|226478753|emb|FN317141.1|, gi|60600923|gb|AY811030.1|, gi|60696295|gb|AY915618.1|, gi|226480821|emb|FN317779.…
GO:0044446	intracellular organelle part	28	gi|60595627|gb|AY808477.1|, gi|56755893|gb|AY814393.1|, gi|226480679|emb|FN317707.1|, gi|226480813|emb|FN317775.1|, gi|60697567|gb|AY915684.1|, gi|226487131|emb|FN319705.1|, gi|60599106|gb|AY810213.1|, gi|60602221|gb|AY811679.1|, gi|60595741|gb|AY808532.1|, gi|226479263|emb|FN317396.1|, gi|60606482|gb|AY812504.1|, gi|226480535|emb|FN317635.1|, gi|60597891|gb|AY809606.1|, gi|226480889|emb|FN317813…
GO:0043228	non-membrane-bounded organelle	24	gi|56755893|gb|AY814393.1|, gi|257215727|emb|FN330799.1|, gi|60692813|gb|AY915427.1|, gi|226481586|emb|FN317962.1|, gi|226480679|emb|FN317707.1|, gi|226484751|emb|FN318556.1|, gi|56755836|gb|AY814365.1|, gi|226483438|emb|FN318291.1|, gi|60600372|gb|AY810841.1|, gi|60598743|gb|AY810032.1|, gi|60697567|gb|AY915684.1|, gi|226466569|emb|FN313686.1|, gi|56757489|gb|AY815180.1|, gi|226482315|emb|FN3180…
GO:0043234	protein complex	20	gi|226480889|emb|FN317813.1|, gi|56755893|gb|AY814393.1|, gi|60598888|gb|AY810104.1|, gi|60688076|gb|AY915143.1|, gi|226480679|emb|FN317707.1|, gi|226483438|emb|FN318291.1|, gi|60600372|gb|AY810841.1|, gi|159023691|gb|EU221240.1|, gi|60600751|gb|AY810944.1|, gi|60602221|gb|AY811679.1|, gi|226482461|emb|FN318101.1|, gi|60602549|gb|AY811843.1|, gi|226479263|emb|FN317396.1|, gi|226478077|emb|FN31700…
GO:0071944	cell periphery	16	gi|56758785|gb|AY815801.1|, gi|60598888|gb|AY810104.1|, gi|159023691|gb|EU221240.1|, gi|60600372|gb|AY810841.1|, gi|226479927|emb|FN317529.1|, gi|60600875|gb|AY811006.1|, gi|60609078|gb|AY812584.1|, gi|60602201|gb|AY811669.1|, gi|226466543|emb|FN313673.1|, gi|56753156|gb|AY813056.1|, gi|56756804|gb|AY814842.1|, gi|226469321|emb|FN314407.1|, gi|60596444|gb|AY808883.1|, gi|226479737|emb|FN317434.1|…
GO:0005886	plasma membrane	14	gi|56758785|gb|AY815801.1|, gi|159023691|gb|EU221240.1|, gi|60600372|gb|AY810841.1|, gi|226479927|emb|FN317529.1|, gi|60600875|gb|AY811006.1|, gi|60609078|gb|AY812584.1|, gi|60602201|gb|AY811669.1|, gi|226466543|emb|FN313673.1|, gi|56753156|gb|AY813056.1|, gi|56756804|gb|AY814842.1|, gi|226469321|emb|FN314407.1|, gi|60596444|gb|AY808883.1|, gi|60613052|gb|AY812708.1|, gi|56756197|gb|AY814542.1|
GO:0012505	endomembrane system	10	gi|226479189|emb|FN317359.1|, gi|60595627|gb|AY808477.1|, gi|60688076|gb|AY915143.1|, gi|226466711|emb|FN313757.1|, gi|60595348|gb|AY808358.1|, gi|60602587|gb|AY811862.1|, gi|226480813|emb|FN317775.1|, gi|60595779|gb|AY808551.1|, gi|226469321|emb|FN314407.1|, gi|60609078|gb|AY812584.1|
GO:0043233	organelle lumen	9	gi|226480889|emb|FN317813.1|, gi|56756774|gb|AY814827.1|, gi|60606482|gb|AY812504.1|, gi|226484751|emb|FN318556.1|, gi|226480535|emb|FN317635.1|, gi|226483438|emb|FN318291.1|, gi|257216391|emb|FN326677.1|, gi|60599106|gb|AY810213.1|, gi|60595741|gb|AY808532.1|
GO:0044459	plasma membrane part	9	gi|56758785|gb|AY815801.1|, gi|60602201|gb|AY811669.1|, gi|159023691|gb|EU221240.1|, gi|60600372|gb|AY810841.1|, gi|60600875|gb|AY811006.1|, gi|56753156|gb|AY813056.1|, gi|56756804|gb|AY814842.1|, gi|60613052|gb|AY812708.1|, gi|56756197|gb|AY814542.1|
GO:1990904	ribonucleoprotein complex	5	gi|226482461|emb|FN318101.1|, gi|226482425|emb|FN318083.1|, gi|60600372|gb|AY810841.1|, gi|226466569|emb|FN313686.1|, gi|56755752|gb|AY814323.1|
GO:0044449	contractile fiber part	4	gi|226478077|emb|FN317001.1|, gi|257215727|emb|FN330799.1|, gi|60597891|gb|AY809606.1|, gi|226482315|emb|FN318028.1|
GO:0031090	organelle membrane	4	gi|60688076|gb|AY915143.1|, gi|60602587|gb|AY811862.1|, gi|226480813|emb|FN317775.1|, gi|60609078|gb|AY812584.1|
GO:0098796	membrane protein complex	3	gi|60688076|gb|AY915143.1|, gi|159023691|gb|EU221240.1|, gi|60600372|gb|AY810841.1|
GO:0042995	cell projection	3	gi|60688076|gb|AY915143.1|, gi|257215964|emb|FN330915.1|, gi|226469321|emb|FN314407.1|
GO:0005911	cell-cell junction	2	gi|226479927|emb|FN317529.1|, gi|56756804|gb|AY814842.1|
GO:0042175	nuclear outer membrane-endoplasmic reticulum membrane network	2	gi|60602587|gb|AY811862.1|, gi|226480813|emb|FN317775.1|
GO:0097458	neuron part	2	gi|60688076|gb|AY915143.1|, gi|226469321|emb|FN314407.1|
GO:0098793	presynapse	2	gi|60688076|gb|AY915143.1|, gi|226469321|emb|FN314407.1|
GO:0005789	endoplasmic reticulum membrane	2	gi|60602587|gb|AY811862.1|, gi|226480813|emb|FN317775.1|
GO:0019898	extrinsic component of membrane	2	gi|60600372|gb|AY810841.1|, gi|60595779|gb|AY808551.1|
GO:0031975	envelope	2	gi|60595627|gb|AY808477.1|, gi|226469321|emb|FN314407.1|
GO:0043230	extracellular organelle	1	gi|226487553|emb|FN318919.1|
GO:0030672	synaptic vesicle membrane	1	gi|60688076|gb|AY915143.1|
GO:0019028	viral capsid	1	gi|226482425|emb|FN318083.1|
GO:0060187	cell pole	1	gi|226469321|emb|FN314407.1|
GO:0044297	cell body	1	gi|226469321|emb|FN314407.1|
GO:0099513	polymeric cytoskeletal fiber	1	gi|60697567|gb|AY915684.1|
GO:0008021	synaptic vesicle	1	gi|60688076|gb|AY915143.1|
GO:0019013	viral nucleocapsid	1	gi|226482425|emb|FN318083.1|
GO:0009986	cell surface	1	gi|226469321|emb|FN314407.1|
GO:0008287	protein serine/threonine phosphatase complex	1	gi|60602549|gb|AY811843.1|
GO:0097610	cell surface furrow	1	gi|226469321|emb|FN314407.1|
GO:0098552	side of membrane	1	gi|60600372|gb|AY810841.1|
GO:0000785	chromatin	1	gi|257216391|emb|FN326677.1|
GO:0031252	cell leading edge	1	gi|257215964|emb|FN330915.1|
GO:0032153	cell division site	1	gi|226469321|emb|FN314407.1|
GO:0098805	whole membrane	1	gi|60688076|gb|AY915143.1|
GO:0032155	cell division site part	1	gi|226469321|emb|FN314407.1|
GO:0044463	cell projection part	1	gi|226469321|emb|FN314407.1|
GO:1903561	extracellular vesicle	1	gi|226487553|emb|FN318919.1|
