# Supplementary material for: A next-generation microarray further reveals stage-enriched gene expression pattern in the blood fluke Schistosoma japonicum
Source: Parasit Vectors. 2017 Jan 10;10:19. doi: 10.1186/s13071-016-1947-x (PMC5223471; doi:10.1186/s13071-016-1947-x)
Supplement: Additional file 14: Table S12. — Detailed GO annotation for mRNA transcripts enriched in hepatic schistosomula. (XLSX 18 kb) [file 13071_2016_1947_MOESM14_ESM.xlsx]

## Sheet: Sheet1
Table S12. Detailed GO annotation for mRNA transcripts enriched in hepatic schistosomula.
GO-id	GO-term	#Seqs	Seqs
GO:0044763	single-organism cellular process	25	gi|56754002|gb|AY813460.1|, gi|60595677|gb|AY808501.1|, gi|56757472|gb|AY815172.1|, gi|60607759|gb|AY812545.1|, gi|56758119|gb|AY815468.1|, gi|60698889|gb|AY915757.1|, gi|60602423|gb|AY811780.1|, gi|56758123|gb|AY815470.1|, gi|50261454|gb|AY615815.1|, gi|60690117|gb|AY915275.1|, gi|56759241|gb|AY816029.1|, gi|56753236|gb|AY813096.1|, gi|56753338|gb|AY813141.1|, gi|56755818|gb|AY814356.1|, gi|5675…
GO:0050794	regulation of cellular process	21	gi|56754002|gb|AY813460.1|, gi|56753236|gb|AY813096.1|, gi|60595677|gb|AY808501.1|, gi|56753338|gb|AY813141.1|, gi|56755818|gb|AY814356.1|, gi|60596614|gb|AY808968.1|, gi|60605305|gb|AY812421.1|, gi|257205913|emb|FN326884.1|, gi|60607759|gb|AY812545.1|, gi|60610925|gb|AY812642.1|, gi|60602423|gb|AY811780.1|, gi|56757206|gb|AY815043.1|, gi|60603151|gb|AY812144.1|, gi|60600661|gb|AY810899.1|, gi|56…
GO:0071704	organic substance metabolic process	17	gi|56754002|gb|AY813460.1|, gi|60600024|gb|AY810667.1|, gi|60595677|gb|AY808501.1|, gi|60605305|gb|AY812421.1|, gi|60596614|gb|AY808968.1|, gi|56753934|gb|AY813428.1|, gi|60693398|gb|AY915459.1|, gi|56758119|gb|AY815468.1|, gi|60695009|gb|AY915540.1|, gi|60603151|gb|AY812144.1|, gi|60611387|gb|AY812657.1|, gi|60608195|gb|AY812557.1|, gi|60600913|gb|AY811025.1|, gi|60596779|gb|AY809050.1|, gi|6069…
GO:0044238	primary metabolic process	17	gi|56754002|gb|AY813460.1|, gi|60600024|gb|AY810667.1|, gi|60595677|gb|AY808501.1|, gi|60596614|gb|AY808968.1|, gi|60605305|gb|AY812421.1|, gi|56753934|gb|AY813428.1|, gi|60693398|gb|AY915459.1|, gi|56758119|gb|AY815468.1|, gi|60695009|gb|AY915540.1|, gi|60603151|gb|AY812144.1|, gi|60611387|gb|AY812657.1|, gi|60608195|gb|AY812557.1|, gi|60600913|gb|AY811025.1|, gi|60596779|gb|AY809050.1|, gi|6069…
GO:0044237	cellular metabolic process	15	gi|56754002|gb|AY813460.1|, gi|60600024|gb|AY810667.1|, gi|60595677|gb|AY808501.1|, gi|60605305|gb|AY812421.1|, gi|60596614|gb|AY808968.1|, gi|60693398|gb|AY915459.1|, gi|56758119|gb|AY815468.1|, gi|60603151|gb|AY812144.1|, gi|60611387|gb|AY812657.1|, gi|60608195|gb|AY812557.1|, gi|60600913|gb|AY811025.1|, gi|60596779|gb|AY809050.1|, gi|60696457|gb|AY915628.1|, gi|50261454|gb|AY615815.1|, gi|6060…
GO:0051716	cellular response to stimulus	13	gi|56754002|gb|AY813460.1|, gi|56753236|gb|AY813096.1|, gi|60595677|gb|AY808501.1|, gi|56753338|gb|AY813141.1|, gi|56755818|gb|AY814356.1|, gi|60607759|gb|AY812545.1|, gi|56757206|gb|AY815043.1|, gi|60600661|gb|AY810899.1|, gi|60596779|gb|AY809050.1|, gi|60696457|gb|AY915628.1|, gi|28317866|gb|AY223389.1|, gi|60690117|gb|AY915275.1|, gi|56759241|gb|AY816029.1|
GO:0044700	single organism signaling	13	gi|56753236|gb|AY813096.1|, gi|60595677|gb|AY808501.1|, gi|56753338|gb|AY813141.1|, gi|56755818|gb|AY814356.1|, gi|60607759|gb|AY812545.1|, gi|56757206|gb|AY815043.1|, gi|60600661|gb|AY810899.1|, gi|60596779|gb|AY809050.1|, gi|60696457|gb|AY915628.1|, gi|50261454|gb|AY615815.1|, gi|28317866|gb|AY223389.1|, gi|60690117|gb|AY915275.1|, gi|56759241|gb|AY816029.1|
GO:0009058	biosynthetic process	9	gi|56754002|gb|AY813460.1|, gi|60600024|gb|AY810667.1|, gi|60603151|gb|AY812144.1|, gi|60611387|gb|AY812657.1|, gi|60595677|gb|AY808501.1|, gi|60596779|gb|AY809050.1|, gi|60596614|gb|AY808968.1|, gi|50261454|gb|AY615815.1|, gi|60600761|gb|AY810949.1|
GO:0044767	single-organism developmental process	8	gi|60598369|gb|AY809845.1|, gi|56753338|gb|AY813141.1|, gi|60596779|gb|AY809050.1|, gi|50261454|gb|AY615815.1|, gi|60607759|gb|AY812545.1|, gi|56758119|gb|AY815468.1|, gi|28317866|gb|AY223389.1|, gi|60600761|gb|AY810949.1|
GO:0044707	single-multicellular organism process	8	gi|60598369|gb|AY809845.1|, gi|56753338|gb|AY813141.1|, gi|60596779|gb|AY809050.1|, gi|50261454|gb|AY615815.1|, gi|60607759|gb|AY812545.1|, gi|56758119|gb|AY815468.1|, gi|28317866|gb|AY223389.1|, gi|60600761|gb|AY810949.1|
GO:0006807	nitrogen compound metabolic process	8	gi|56754002|gb|AY813460.1|, gi|60600024|gb|AY810667.1|, gi|60603151|gb|AY812144.1|, gi|60608195|gb|AY812557.1|, gi|60595677|gb|AY808501.1|, gi|60596614|gb|AY808968.1|, gi|50261454|gb|AY615815.1|, gi|60600761|gb|AY810949.1|
GO:0019222	regulation of metabolic process	7	gi|56754002|gb|AY813460.1|, gi|60603151|gb|AY812144.1|, gi|60595677|gb|AY808501.1|, gi|60596779|gb|AY809050.1|, gi|60596614|gb|AY808968.1|, gi|60605305|gb|AY812421.1|, gi|60600761|gb|AY810949.1|
GO:0051234	establishment of localization	7	gi|60601109|gb|AY811123.1|, gi|189502907|gb|EZ000055.1|, gi|56758123|gb|AY815470.1|, gi|50261454|gb|AY615815.1|, gi|257205913|emb|FN326884.1|, gi|60610925|gb|AY812642.1|, gi|28317866|gb|AY223389.1|
GO:0016043	cellular component organization	7	gi|56754002|gb|AY813460.1|, gi|60602423|gb|AY811780.1|, gi|56757472|gb|AY815172.1|, gi|56758123|gb|AY815470.1|, gi|257205913|emb|FN326884.1|, gi|60610925|gb|AY812642.1|, gi|28317866|gb|AY223389.1|
GO:0044710	single-organism metabolic process	7	gi|60611387|gb|AY812657.1|, gi|60608195|gb|AY812557.1|, gi|60693683|gb|AY915475.1|, gi|60596779|gb|AY809050.1|, gi|50261454|gb|AY615815.1|, gi|56757915|gb|AY815366.1|, gi|56758119|gb|AY815468.1|
GO:0048856	anatomical structure development	7	gi|60598369|gb|AY809845.1|, gi|56753338|gb|AY813141.1|, gi|60596779|gb|AY809050.1|, gi|50261454|gb|AY615815.1|, gi|60607759|gb|AY812545.1|, gi|28317866|gb|AY223389.1|, gi|60600761|gb|AY810949.1|
GO:1902578	single-organism localization	6	gi|60601109|gb|AY811123.1|, gi|56758123|gb|AY815470.1|, gi|50261454|gb|AY615815.1|, gi|257205913|emb|FN326884.1|, gi|60610925|gb|AY812642.1|, gi|28317866|gb|AY223389.1|
GO:0044085	cellular component biogenesis	5	gi|60602423|gb|AY811780.1|, gi|56758123|gb|AY815470.1|, gi|257205913|emb|FN326884.1|, gi|60610925|gb|AY812642.1|, gi|28317866|gb|AY223389.1|
GO:0042221	response to chemical	5	gi|56754002|gb|AY813460.1|, gi|60595677|gb|AY808501.1|, gi|60693683|gb|AY915475.1|, gi|60596779|gb|AY809050.1|, gi|50261454|gb|AY615815.1|
GO:0023051	regulation of signaling	4	gi|60600661|gb|AY810899.1|, gi|60596779|gb|AY809050.1|, gi|28317866|gb|AY223389.1|, gi|56759241|gb|AY816029.1|
GO:0048523	negative regulation of cellular process	4	gi|60600661|gb|AY810899.1|, gi|60596779|gb|AY809050.1|, gi|60605305|gb|AY812421.1|, gi|56759241|gb|AY816029.1|
GO:0006950	response to stress	4	gi|56754002|gb|AY813460.1|, gi|60600913|gb|AY811025.1|, gi|60693683|gb|AY915475.1|, gi|50261454|gb|AY615815.1|
GO:0009653	anatomical structure morphogenesis	4	gi|60598369|gb|AY809845.1|, gi|60596779|gb|AY809050.1|, gi|50261454|gb|AY615815.1|, gi|28317866|gb|AY223389.1|
GO:0048583	regulation of response to stimulus	4	gi|60600661|gb|AY810899.1|, gi|60596779|gb|AY809050.1|, gi|28317866|gb|AY223389.1|, gi|56759241|gb|AY816029.1|
GO:0007155	cell adhesion	4	gi|60599481|gb|AY810397.1|, gi|60595923|gb|AY808623.1|, gi|60688703|gb|AY915184.1|, gi|60695009|gb|AY915540.1|
GO:0032879	regulation of localization	4	gi|56758123|gb|AY815470.1|, gi|257205913|emb|FN326884.1|, gi|60610925|gb|AY812642.1|, gi|28317866|gb|AY223389.1|
GO:0033036	macromolecule localization	3	gi|60602423|gb|AY811780.1|, gi|189502907|gb|EZ000055.1|, gi|28317866|gb|AY223389.1|
GO:0051239	regulation of multicellular organismal process	3	gi|60596779|gb|AY809050.1|, gi|50261454|gb|AY615815.1|, gi|28317866|gb|AY223389.1|
GO:0065008	regulation of biological quality	3	gi|50261454|gb|AY615815.1|, gi|56758119|gb|AY815468.1|, gi|28317866|gb|AY223389.1|
GO:0048522	positive regulation of cellular process	3	gi|60602423|gb|AY811780.1|, gi|60596779|gb|AY809050.1|, gi|28317866|gb|AY223389.1|
GO:0009719	response to endogenous stimulus	3	gi|56754002|gb|AY813460.1|, gi|60595677|gb|AY808501.1|, gi|60596779|gb|AY809050.1|
GO:0048585	negative regulation of response to stimulus	2	gi|60600661|gb|AY810899.1|, gi|56759241|gb|AY816029.1|
GO:0048646	anatomical structure formation involved in morphogenesis	2	gi|60596779|gb|AY809050.1|, gi|28317866|gb|AY223389.1|
GO:0044702	single organism reproductive process	2	gi|60596779|gb|AY809050.1|, gi|28317866|gb|AY223389.1|
GO:0019953	sexual reproduction	2	gi|50261454|gb|AY615815.1|, gi|28317866|gb|AY223389.1|
GO:0003008	system process	2	gi|50261454|gb|AY615815.1|, gi|28317866|gb|AY223389.1|
GO:0048609	multicellular organismal reproductive process	2	gi|50261454|gb|AY615815.1|, gi|28317866|gb|AY223389.1|
GO:0044087	regulation of cellular component biogenesis	2	gi|60602423|gb|AY811780.1|, gi|28317866|gb|AY223389.1|
GO:0044703	multi-organism reproductive process	2	gi|50261454|gb|AY615815.1|, gi|28317866|gb|AY223389.1|
GO:0065009	regulation of molecular function	2	gi|60596779|gb|AY809050.1|, gi|60605305|gb|AY812421.1|
GO:0032504	multicellular organism reproduction	2	gi|50261454|gb|AY615815.1|, gi|28317866|gb|AY223389.1|
GO:0048584	positive regulation of response to stimulus	2	gi|60596779|gb|AY809050.1|, gi|28317866|gb|AY223389.1|
GO:0023057	negative regulation of signaling	2	gi|60600661|gb|AY810899.1|, gi|56759241|gb|AY816029.1|
GO:0044089	positive regulation of cellular component biogenesis	2	gi|60602423|gb|AY811780.1|, gi|28317866|gb|AY223389.1|
GO:0008283	cell proliferation	2	gi|56754002|gb|AY813460.1|, gi|60596779|gb|AY809050.1|
GO:0003006	developmental process involved in reproduction	2	gi|60596779|gb|AY809050.1|, gi|28317866|gb|AY223389.1|
GO:0050793	regulation of developmental process	2	gi|60596779|gb|AY809050.1|, gi|28317866|gb|AY223389.1|
GO:0023056	positive regulation of signaling	2	gi|60596779|gb|AY809050.1|, gi|28317866|gb|AY223389.1|
GO:0051641	cellular localization	2	gi|50261454|gb|AY615815.1|, gi|28317866|gb|AY223389.1|
GO:0007626	locomotory behavior	1	gi|50261454|gb|AY615815.1|
GO:0019098	reproductive behavior	1	gi|50261454|gb|AY615815.1|
GO:0051094	positive regulation of developmental process	1	gi|28317866|gb|AY223389.1|
GO:0051705	multi-organism behavior	1	gi|50261454|gb|AY615815.1|
GO:1990748	cellular detoxification	1	gi|60693683|gb|AY915475.1|
GO:0043902	positive regulation of multi-organism process	1	gi|28317866|gb|AY223389.1|
GO:1904582	positive regulation of intracellular mRNA localization	1	gi|28317866|gb|AY223389.1|
GO:2000241	regulation of reproductive process	1	gi|28317866|gb|AY223389.1|
GO:0007316	pole plasm RNA localization	1	gi|28317866|gb|AY223389.1|
GO:0048589	developmental growth	1	gi|60596779|gb|AY809050.1|
GO:0007631	feeding behavior	1	gi|50261454|gb|AY615815.1|
GO:2000243	positive regulation of reproductive process	1	gi|28317866|gb|AY223389.1|
GO:0009892	negative regulation of metabolic process	1	gi|60605305|gb|AY812421.1|
GO:0009628	response to abiotic stimulus	1	gi|50261454|gb|AY615815.1|
GO:0042445	hormone metabolic process	1	gi|56758119|gb|AY815468.1|
GO:0051240	positive regulation of multicellular organismal process	1	gi|28317866|gb|AY223389.1|
GO:0009893	positive regulation of metabolic process	1	gi|60596779|gb|AY809050.1|
GO:0043900	regulation of multi-organism process	1	gi|28317866|gb|AY223389.1|
GO:0044708	single-organism behavior	1	gi|50261454|gb|AY615815.1|
GO-id	GO-term	#Seqs	Seqs
GO:0043167	ion binding	18	gi|60599481|gb|AY810397.1|, gi|56754002|gb|AY813460.1|, gi|60600286|gb|AY810798.1|, gi|60595677|gb|AY808501.1|, gi|60596614|gb|AY808968.1|, gi|60688703|gb|AY915184.1|, gi|60693398|gb|AY915459.1|, gi|60698889|gb|AY915757.1|, gi|56757206|gb|AY815043.1|, gi|60608195|gb|AY812557.1|, gi|226469399|emb|FN314446.1|, gi|60600913|gb|AY811025.1|, gi|257215823|emb|FN330847.1|, gi|60696457|gb|AY915628.1|, gi|…
GO:1901363	heterocyclic compound binding	15	gi|56754002|gb|AY813460.1|, gi|60693683|gb|AY915475.1|, gi|60595677|gb|AY808501.1|, gi|60596614|gb|AY808968.1|, gi|60693398|gb|AY915459.1|, gi|60698889|gb|AY915757.1|, gi|56757206|gb|AY815043.1|, gi|60603151|gb|AY812144.1|, gi|60608195|gb|AY812557.1|, gi|60600913|gb|AY811025.1|, gi|257215823|emb|FN330847.1|, gi|60696457|gb|AY915628.1|, gi|60596779|gb|AY809050.1|, gi|50261454|gb|AY615815.1|, gi|60…
GO:0097159	organic cyclic compound binding	15	gi|56754002|gb|AY813460.1|, gi|60693683|gb|AY915475.1|, gi|60595677|gb|AY808501.1|, gi|60596614|gb|AY808968.1|, gi|60693398|gb|AY915459.1|, gi|60698889|gb|AY915757.1|, gi|56757206|gb|AY815043.1|, gi|60603151|gb|AY812144.1|, gi|60608195|gb|AY812557.1|, gi|60600913|gb|AY811025.1|, gi|257215823|emb|FN330847.1|, gi|60696457|gb|AY915628.1|, gi|60596779|gb|AY809050.1|, gi|50261454|gb|AY615815.1|, gi|60…
GO:0005515	protein binding	13	gi|56754002|gb|AY813460.1|, gi|56757472|gb|AY815172.1|, gi|56753338|gb|AY813141.1|, gi|60698889|gb|AY915757.1|, gi|60602423|gb|AY811780.1|, gi|56757206|gb|AY815043.1|, gi|226469399|emb|FN314446.1|, gi|60600661|gb|AY810899.1|, gi|60596779|gb|AY809050.1|, gi|226479939|emb|FN317535.1|, gi|50261454|gb|AY615815.1|, gi|28317866|gb|AY223389.1|, gi|56759241|gb|AY816029.1|
GO:0036094	small molecule binding	9	gi|60698889|gb|AY915757.1|, gi|56754002|gb|AY813460.1|, gi|56757206|gb|AY815043.1|, gi|60600913|gb|AY811025.1|, gi|257215823|emb|FN330847.1|, gi|60696457|gb|AY915628.1|, gi|60596779|gb|AY809050.1|, gi|50261454|gb|AY615815.1|, gi|60693398|gb|AY915459.1|
GO:0097367	carbohydrate derivative binding	8	gi|60698889|gb|AY915757.1|, gi|56754002|gb|AY813460.1|, gi|56757206|gb|AY815043.1|, gi|60600913|gb|AY811025.1|, gi|257215823|emb|FN330847.1|, gi|60696457|gb|AY915628.1|, gi|60596779|gb|AY809050.1|, gi|60693398|gb|AY915459.1|
GO:0016787	hydrolase activity	7	gi|60698889|gb|AY915757.1|, gi|56754002|gb|AY813460.1|, gi|56757206|gb|AY815043.1|, gi|60599156|gb|AY810238.1|, gi|56753934|gb|AY813428.1|, gi|60603053|gb|AY812095.1|, gi|60695009|gb|AY915540.1|
GO:0016740	transferase activity	7	gi|60600024|gb|AY810667.1|, gi|60611387|gb|AY812657.1|, gi|60600913|gb|AY811025.1|, gi|60596779|gb|AY809050.1|, gi|60696457|gb|AY915628.1|, gi|60693398|gb|AY915459.1|, gi|60607759|gb|AY812545.1|
GO:0005201	extracellular matrix structural constituent	7	gi|60602839|gb|AY811988.1|, gi|60598874|gb|AY810097.1|, gi|60598369|gb|AY809845.1|, gi|56759179|gb|AY815998.1|, gi|60600056|gb|AY810683.1|, gi|226490251|emb|FN313634.1|, gi|56754944|gb|AY813923.1|
GO:0022857	transmembrane transporter activity	4	gi|56758123|gb|AY815470.1|, gi|257205913|emb|FN326884.1|, gi|60610925|gb|AY812642.1|, gi|28317866|gb|AY223389.1|
GO:0038023	signaling receptor activity	4	gi|56753236|gb|AY813096.1|, gi|60595677|gb|AY808501.1|, gi|60696457|gb|AY915628.1|, gi|60596779|gb|AY809050.1|
GO:0004872	receptor activity	4	gi|56753236|gb|AY813096.1|, gi|60595677|gb|AY808501.1|, gi|60696457|gb|AY915628.1|, gi|60596779|gb|AY809050.1|
GO:0016491	oxidoreductase activity	4	gi|60693683|gb|AY915475.1|, gi|50261454|gb|AY615815.1|, gi|56757915|gb|AY815366.1|, gi|56758119|gb|AY815468.1|
GO:0022892	substrate-specific transporter activity	4	gi|56758123|gb|AY815470.1|, gi|257205913|emb|FN326884.1|, gi|60610925|gb|AY812642.1|, gi|28317866|gb|AY223389.1|
GO:0044877	macromolecular complex binding	3	gi|60698889|gb|AY915757.1|, gi|56754002|gb|AY813460.1|, gi|56757206|gb|AY815043.1|
GO:0003700	transcription factor activity, sequence-specific DNA binding	2	gi|60603151|gb|AY812144.1|, gi|60595677|gb|AY808501.1|
GO:0048037	cofactor binding	2	gi|60608195|gb|AY812557.1|, gi|50261454|gb|AY615815.1|
GO:0008289	lipid binding	2	gi|60600913|gb|AY811025.1|, gi|226469399|emb|FN314446.1|
GO:0005085	guanyl-nucleotide exchange factor activity	1	gi|60596779|gb|AY809050.1|
GO:0032947	protein complex scaffold	1	gi|60602423|gb|AY811780.1|
GO:0030234	enzyme regulator activity	1	gi|60605305|gb|AY812421.1|
GO:0033218	amide binding	1	gi|56753236|gb|AY813096.1|
GO:0060090	binding, bridging	1	gi|28317866|gb|AY223389.1|
GO:0019825	oxygen binding	1	gi|50261454|gb|AY615815.1|
GO:0004601	peroxidase activity	1	gi|60693683|gb|AY915475.1|
GO:0030246	carbohydrate binding	1	gi|60604999|gb|AY812268.1|
GO:0016829	lyase activity	1	gi|60608195|gb|AY812557.1|
GO:0051540	metal cluster binding	1	gi|60600024|gb|AY810667.1|
GO-id	GO-term	#Seqs	Seqs
GO:0031224	intrinsic component of membrane	38	gi|60604999|gb|AY812268.1|, gi|60693683|gb|AY915475.1|, gi|56757472|gb|AY815172.1|, gi|60596769|gb|AY809045.1|, gi|60596640|gb|AY808981.1|, gi|56756524|gb|AY814703.1|, gi|60607759|gb|AY812545.1|, gi|56755610|gb|AY814252.1|, gi|56758123|gb|AY815470.1|, gi|60599156|gb|AY810238.1|, gi|56755096|gb|AY813996.1|, gi|226478963|emb|FN317246.1|, gi|60690117|gb|AY915275.1|, gi|60599481|gb|AY810397.1|, gi|60…
GO:0043234	protein complex	15	gi|56754002|gb|AY813460.1|, gi|60598369|gb|AY809845.1|, gi|257205913|emb|FN326884.1|, gi|60610925|gb|AY812642.1|, gi|56754944|gb|AY813923.1|, gi|60602839|gb|AY811988.1|, gi|60598874|gb|AY810097.1|, gi|60698889|gb|AY915757.1|, gi|60602423|gb|AY811780.1|, gi|56757206|gb|AY815043.1|, gi|56759179|gb|AY815998.1|, gi|60600056|gb|AY810683.1|, gi|56758123|gb|AY815470.1|, gi|257215823|emb|FN330847.1|, gi|…
GO:0005622	intracellular	15	gi|56754002|gb|AY813460.1|, gi|60595677|gb|AY808501.1|, gi|56753338|gb|AY813141.1|, gi|56753934|gb|AY813428.1|, gi|56757915|gb|AY815366.1|, gi|56758119|gb|AY815468.1|, gi|60698889|gb|AY915757.1|, gi|56757206|gb|AY815043.1|, gi|60603151|gb|AY812144.1|, gi|60600913|gb|AY811025.1|, gi|257215823|emb|FN330847.1|, gi|60596779|gb|AY809050.1|, gi|50261454|gb|AY615815.1|, gi|60600761|gb|AY810949.1|, gi|28…
GO:0044424	intracellular part	14	gi|56754002|gb|AY813460.1|, gi|60595677|gb|AY808501.1|, gi|56753934|gb|AY813428.1|, gi|56757915|gb|AY815366.1|, gi|56758119|gb|AY815468.1|, gi|60698889|gb|AY915757.1|, gi|56757206|gb|AY815043.1|, gi|60603151|gb|AY812144.1|, gi|60600913|gb|AY811025.1|, gi|257215823|emb|FN330847.1|, gi|60596779|gb|AY809050.1|, gi|50261454|gb|AY615815.1|, gi|60600761|gb|AY810949.1|, gi|28317866|gb|AY223389.1|
GO:0071944	cell periphery	13	gi|60599481|gb|AY810397.1|, gi|60601109|gb|AY811123.1|, gi|56753236|gb|AY813096.1|, gi|257205913|emb|FN326884.1|, gi|60688703|gb|AY915184.1|, gi|60610925|gb|AY812642.1|, gi|60602423|gb|AY811780.1|, gi|56757206|gb|AY815043.1|, gi|56758123|gb|AY815470.1|, gi|257215823|emb|FN330847.1|, gi|60596779|gb|AY809050.1|, gi|50261454|gb|AY615815.1|, gi|28317866|gb|AY223389.1|
GO:0043229	intracellular organelle	11	gi|56754002|gb|AY813460.1|, gi|60698889|gb|AY915757.1|, gi|60603151|gb|AY812144.1|, gi|60600913|gb|AY811025.1|, gi|60595677|gb|AY808501.1|, gi|257215823|emb|FN330847.1|, gi|60596779|gb|AY809050.1|, gi|50261454|gb|AY615815.1|, gi|60600761|gb|AY810949.1|, gi|56758119|gb|AY815468.1|, gi|28317866|gb|AY223389.1|
GO:0005886	plasma membrane	11	gi|60599481|gb|AY810397.1|, gi|60602423|gb|AY811780.1|, gi|56757206|gb|AY815043.1|, gi|60601109|gb|AY811123.1|, gi|56753236|gb|AY813096.1|, gi|56758123|gb|AY815470.1|, gi|60596779|gb|AY809050.1|, gi|50261454|gb|AY615815.1|, gi|60688703|gb|AY915184.1|, gi|257205913|emb|FN326884.1|, gi|60610925|gb|AY812642.1|
GO:0043227	membrane-bounded organelle	9	gi|56754002|gb|AY813460.1|, gi|60603151|gb|AY812144.1|, gi|60600913|gb|AY811025.1|, gi|60595677|gb|AY808501.1|, gi|60596779|gb|AY809050.1|, gi|50261454|gb|AY615815.1|, gi|56758119|gb|AY815468.1|, gi|60600761|gb|AY810949.1|, gi|28317866|gb|AY223389.1|
GO:0044459	plasma membrane part	8	gi|60602423|gb|AY811780.1|, gi|56757206|gb|AY815043.1|, gi|56753236|gb|AY813096.1|, gi|56758123|gb|AY815470.1|, gi|60596779|gb|AY809050.1|, gi|50261454|gb|AY615815.1|, gi|257205913|emb|FN326884.1|, gi|60610925|gb|AY812642.1|
GO:0044446	intracellular organelle part	7	gi|56754002|gb|AY813460.1|, gi|60698889|gb|AY915757.1|, gi|257215823|emb|FN330847.1|, gi|60596779|gb|AY809050.1|, gi|50261454|gb|AY615815.1|, gi|28317866|gb|AY223389.1|, gi|56758119|gb|AY815468.1|
GO:0005578	proteinaceous extracellular matrix	7	gi|60602839|gb|AY811988.1|, gi|60598874|gb|AY810097.1|, gi|60598369|gb|AY809845.1|, gi|56759179|gb|AY815998.1|, gi|60600056|gb|AY810683.1|, gi|226490251|emb|FN313634.1|, gi|56754944|gb|AY813923.1|
GO:0098796	membrane protein complex	5	gi|60602423|gb|AY811780.1|, gi|56757206|gb|AY815043.1|, gi|56758123|gb|AY815470.1|, gi|257205913|emb|FN326884.1|, gi|60610925|gb|AY812642.1|
GO:0043228	non-membrane-bounded organelle	4	gi|56754002|gb|AY813460.1|, gi|60698889|gb|AY915757.1|, gi|257215823|emb|FN330847.1|, gi|28317866|gb|AY223389.1|
GO:0012505	endomembrane system	3	gi|60600913|gb|AY811025.1|, gi|50261454|gb|AY615815.1|, gi|56758119|gb|AY815468.1|
GO:0042995	cell projection	3	gi|56753236|gb|AY813096.1|, gi|50261454|gb|AY615815.1|, gi|60607759|gb|AY812545.1|
GO:0005911	cell-cell junction	2	gi|60602423|gb|AY811780.1|, gi|60601109|gb|AY811123.1|
GO:0097458	neuron part	2	gi|56753236|gb|AY813096.1|, gi|50261454|gb|AY615815.1|
GO:0043233	organelle lumen	2	gi|56754002|gb|AY813460.1|, gi|60596779|gb|AY809050.1|
GO:0031090	organelle membrane	2	gi|50261454|gb|AY615815.1|, gi|56758119|gb|AY815468.1|
GO:0070161	anchoring junction	2	gi|60602423|gb|AY811780.1|, gi|28317866|gb|AY223389.1|
GO:0098552	side of membrane	2	gi|56757206|gb|AY815043.1|, gi|50261454|gb|AY615815.1|
GO:0098805	whole membrane	2	gi|50261454|gb|AY615815.1|, gi|56758119|gb|AY815468.1|
GO:0043230	extracellular organelle	1	gi|28317866|gb|AY223389.1|
GO:0044297	cell body	1	gi|50261454|gb|AY615815.1|
GO:0099513	polymeric cytoskeletal fiber	1	gi|60698889|gb|AY915757.1|
GO:0044449	contractile fiber part	1	gi|28317866|gb|AY223389.1|
GO:0008021	synaptic vesicle	1	gi|50261454|gb|AY615815.1|
GO:0098793	presynapse	1	gi|50261454|gb|AY615815.1|
GO:0009986	cell surface	1	gi|60596779|gb|AY809050.1|
GO:0005615	extracellular space	1	gi|56753338|gb|AY813141.1|
GO:0019898	extrinsic component of membrane	1	gi|56757206|gb|AY815043.1|
GO:0000785	chromatin	1	gi|56754002|gb|AY813460.1|
GO:0070864	sperm individualization complex	1	gi|28317866|gb|AY223389.1|
GO:0030055	cell-substrate junction	1	gi|28317866|gb|AY223389.1|
GO:0044463	cell projection part	1	gi|50261454|gb|AY615815.1|
GO:1903561	extracellular vesicle	1	gi|28317866|gb|AY223389.1|
