# Supplementary material for: A next-generation microarray further reveals stage-enriched gene expression pattern in the blood fluke Schistosoma japonicum
Source: Parasit Vectors. 2017 Jan 10;10:19. doi: 10.1186/s13071-016-1947-x (PMC5223471; doi:10.1186/s13071-016-1947-x)
Supplement: Additional file 15: Table S13. — Detailed GO annotation for mRNA transcripts enriched in mixed adult worms. (XLSX 22 kb) [file 13071_2016_1947_MOESM15_ESM.xlsx]

## Sheet: Sheet1
Table S13. Detailed GO annotation for mRNA transcripts enriched in mixed adult worms.
GO-id	GO-term	#Seqs	Seqs
GO:0071704	organic substance metabolic process	60	gi|56753743|gb|AY813337.1|, gi|60613486|gb|AY812720.1|, gi|60599090|gb|AY810205.1|, gi|56755294|gb|AY814095.1|, gi|226480609|emb|FN317672.1|, gi|56756668|gb|AY814775.1|, gi|60598441|gb|AY809881.1|, gi|60598411|gb|AY809866.1|, gi|226488800|emb|FN319022.1|, gi|171473795|gb|AY222874.2|, gi|60601639|gb|AY811388.1|, gi|56754234|gb|AY813573.1|, gi|60598267|gb|AY809794.1|, gi|56753893|gb|AY813412.1|, gi…
GO:0044238	primary metabolic process	58	gi|56753743|gb|AY813337.1|, gi|60613486|gb|AY812720.1|, gi|60599090|gb|AY810205.1|, gi|56755294|gb|AY814095.1|, gi|226480609|emb|FN317672.1|, gi|60598441|gb|AY809881.1|, gi|60598411|gb|AY809866.1|, gi|226488800|emb|FN319022.1|, gi|171473795|gb|AY222874.2|, gi|60601639|gb|AY811388.1|, gi|56754234|gb|AY813573.1|, gi|60598267|gb|AY809794.1|, gi|56753893|gb|AY813412.1|, gi|226479991|emb|FN317561.1|, …
GO:0044763	single-organism cellular process	50	gi|60613486|gb|AY812720.1|, gi|60602155|gb|AY811646.1|, gi|60598441|gb|AY809881.1|, gi|226469277|emb|FN314385.1|, gi|60598303|gb|AY809812.1|, gi|56755606|gb|AY814250.1|, gi|226490177|emb|FN313597.1|, gi|60599994|gb|AY810652.1|, gi|56756464|gb|AY814673.1|, gi|60602739|gb|AY811938.1|, gi|60611822|gb|AY812670.1|, gi|60595031|gb|AY808309.1|, gi|226467625|emb|FN313955.1|, gi|60610327|gb|AY812621.1|, g…
GO:0044237	cellular metabolic process	39	gi|60598535|gb|AY809928.1|, gi|60599090|gb|AY810205.1|, gi|226466741|emb|FN313772.1|, gi|56756668|gb|AY814775.1|, gi|60598441|gb|AY809881.1|, gi|226480609|emb|FN317672.1|, gi|60601639|gb|AY811388.1|, gi|56754822|gb|AY813862.1|, gi|226474995|emb|FN316055.1|, gi|226469281|emb|FN314387.1|, gi|226479245|emb|FN317387.1|, gi|60598303|gb|AY809812.1|, gi|56753372|gb|AY813158.1|, gi|226466593|emb|FN313698…
GO:0051234	establishment of localization	29	gi|56757519|gb|AY815192.1|, gi|60602155|gb|AY811646.1|, gi|257205981|emb|FN326918.1|, gi|60598445|gb|AY809883.1|, gi|56755606|gb|AY814250.1|, gi|226467597|emb|FN313941.1|, gi|56754070|gb|AY813494.1|, gi|60598399|gb|AY809860.1|, gi|60599994|gb|AY810652.1|, gi|56756464|gb|AY814673.1|, gi|60595224|gb|AY808344.1|, gi|225007531|dbj|AB480305.2|, gi|60600583|gb|AY810860.1|, gi|56754836|gb|AY813869.1|, g…
GO:0044710	single-organism metabolic process	27	gi|226469141|emb|FN314317.1|, gi|60598441|gb|AY809881.1|, gi|60598411|gb|AY809866.1|, gi|56757710|gb|AY815264.1|, gi|226474995|emb|FN316055.1|, gi|60598267|gb|AY809794.1|, gi|226479245|emb|FN317387.1|, gi|60598303|gb|AY809812.1|, gi|56753372|gb|AY813158.1|, gi|226466593|emb|FN313698.1|, gi|226490177|emb|FN313597.1|, gi|226467613|emb|FN313949.1|, gi|56754328|gb|AY813620.1|, gi|60600583|gb|AY810860…
GO:1902578	single-organism localization	25	gi|56757519|gb|AY815192.1|, gi|257205981|emb|FN326918.1|, gi|60598445|gb|AY809883.1|, gi|56755606|gb|AY814250.1|, gi|226467597|emb|FN313941.1|, gi|60598399|gb|AY809860.1|, gi|60599994|gb|AY810652.1|, gi|56756464|gb|AY814673.1|, gi|60595224|gb|AY808344.1|, gi|225007531|dbj|AB480305.2|, gi|60600583|gb|AY810860.1|, gi|56754836|gb|AY813869.1|, gi|226467577|emb|FN313931.1|, gi|60596679|gb|AY809000.1|,…
GO:0050794	regulation of cellular process	23	gi|60600583|gb|AY810860.1|, gi|60597351|gb|AY809336.1|, gi|60599090|gb|AY810205.1|, gi|226467577|emb|FN313931.1|, gi|60613486|gb|AY812720.1|, gi|56755654|gb|AY814274.1|, gi|226489115|emb|FN319179.1|, gi|226466741|emb|FN313772.1|, gi|56756510|gb|AY814696.1|, gi|28317337|gb|AY222890.1|, gi|60598239|gb|AY809780.1|, gi|60601639|gb|AY811388.1|, gi|226469277|emb|FN314385.1|, gi|226467603|emb|FN313944.1…
GO:0006807	nitrogen compound metabolic process	16	gi|60600583|gb|AY810860.1|, gi|56755654|gb|AY814274.1|, gi|226489115|emb|FN319179.1|, gi|60611822|gb|AY812670.1|, gi|226480609|emb|FN317672.1|, gi|56756668|gb|AY814775.1|, gi|56756510|gb|AY814696.1|, gi|60696379|gb|AY915623.1|, gi|60610327|gb|AY812621.1|, gi|56754822|gb|AY813862.1|, gi|226479933|emb|FN317532.1|, gi|226479245|emb|FN317387.1|, gi|226469281|emb|FN314387.1|, gi|60598303|gb|AY809812.1…
GO:0009058	biosynthetic process	16	gi|60600583|gb|AY810860.1|, gi|60598535|gb|AY809928.1|, gi|56755654|gb|AY814274.1|, gi|226489115|emb|FN319179.1|, gi|226479785|emb|FN317458.1|, gi|60598441|gb|AY809881.1|, gi|56756668|gb|AY814775.1|, gi|60689969|gb|AY915267.1|, gi|60610327|gb|AY812621.1|, gi|226479933|emb|FN317532.1|, gi|226479245|emb|FN317387.1|, gi|226469281|emb|FN314387.1|, gi|60598303|gb|AY809812.1|, gi|226466593|emb|FN313698…
GO:0051716	cellular response to stimulus	16	gi|60600583|gb|AY810860.1|, gi|60597351|gb|AY809336.1|, gi|60613486|gb|AY812720.1|, gi|56755654|gb|AY814274.1|, gi|56756510|gb|AY814696.1|, gi|60598239|gb|AY809780.1|, gi|226469277|emb|FN314385.1|, gi|226474995|emb|FN316055.1|, gi|226467603|emb|FN313944.1|, gi|226490253|emb|FN313635.1|, gi|226490183|emb|FN313600.1|, gi|56755606|gb|AY814250.1|, gi|60600919|gb|AY811028.1|, gi|226490131|emb|FN313574…
GO:0044700	single organism signaling	16	gi|60600583|gb|AY810860.1|, gi|60597351|gb|AY809336.1|, gi|60613486|gb|AY812720.1|, gi|226467577|emb|FN313931.1|, gi|56755654|gb|AY814274.1|, gi|56756510|gb|AY814696.1|, gi|60598239|gb|AY809780.1|, gi|226469277|emb|FN314385.1|, gi|226467603|emb|FN313944.1|, gi|226490253|emb|FN313635.1|, gi|226490183|emb|FN313600.1|, gi|56755606|gb|AY814250.1|, gi|60600919|gb|AY811028.1|, gi|226490131|emb|FN313574…
GO:0009056	catabolic process	13	gi|226472625|emb|FN315267.1|, gi|226467577|emb|FN313931.1|, gi|226480609|emb|FN317672.1|, gi|60598411|gb|AY809866.1|, gi|60601639|gb|AY811388.1|, gi|60610327|gb|AY812621.1|, gi|226479175|emb|FN317352.1|, gi|60598267|gb|AY809794.1|, gi|56752670|gb|AY812817.1|, gi|60599716|gb|AY810514.1|, gi|56752910|gb|AY812935.1|, gi|226467613|emb|FN313949.1|, gi|56754328|gb|AY813620.1|
GO:0065009	regulation of molecular function	9	gi|60600583|gb|AY810860.1|, gi|226474287|emb|FN315898.1|, gi|226467577|emb|FN313931.1|, gi|60599090|gb|AY810205.1|, gi|226471163|emb|FN314931.1|, gi|56755654|gb|AY814274.1|, gi|226489115|emb|FN319179.1|, gi|226466741|emb|FN313772.1|, gi|226469217|emb|FN314355.1|
GO:0033036	macromolecule localization	8	gi|226490253|emb|FN313635.1|, gi|60600583|gb|AY810860.1|, gi|60596679|gb|AY809000.1|, gi|257206693|emb|FN327251.1|, gi|60608639|gb|AY812570.1|, gi|60601771|gb|AY811454.1|, gi|60598445|gb|AY809883.1|, gi|225007531|dbj|AB480305.2|
GO:0044707	single-multicellular organism process	8	gi|60600583|gb|AY810860.1|, gi|60597351|gb|AY809336.1|, gi|226467577|emb|FN313931.1|, gi|60602739|gb|AY811938.1|, gi|56755654|gb|AY814274.1|, gi|226466741|emb|FN313772.1|, gi|226467613|emb|FN313949.1|, gi|60610327|gb|AY812621.1|
GO:0065008	regulation of biological quality	8	gi|60600583|gb|AY810860.1|, gi|60597351|gb|AY809336.1|, gi|226467577|emb|FN313931.1|, gi|56755654|gb|AY814274.1|, gi|226466741|emb|FN313772.1|, gi|28317337|gb|AY222890.1|, gi|56756584|gb|AY814733.1|, gi|60599994|gb|AY810652.1|
GO:0016043	cellular component organization	8	gi|60600583|gb|AY810860.1|, gi|60597351|gb|AY809336.1|, gi|60599860|gb|AY810585.1|, gi|226467577|emb|FN313931.1|, gi|56755654|gb|AY814274.1|, gi|60602155|gb|AY811646.1|, gi|60611822|gb|AY812670.1|, gi|56759193|gb|AY816005.1|
GO:0048522	positive regulation of cellular process	8	gi|60600583|gb|AY810860.1|, gi|226490253|emb|FN313635.1|, gi|60597351|gb|AY809336.1|, gi|226467577|emb|FN313931.1|, gi|56755654|gb|AY814274.1|, gi|28317337|gb|AY222890.1|, gi|226471107|emb|FN314903.1|, gi|60601639|gb|AY811388.1|
GO:0019222	regulation of metabolic process	7	gi|60600583|gb|AY810860.1|, gi|226469281|emb|FN314387.1|, gi|60599090|gb|AY810205.1|, gi|56755654|gb|AY814274.1|, gi|226489115|emb|FN319179.1|, gi|226466741|emb|FN313772.1|, gi|60601639|gb|AY811388.1|
GO:0044767	single-organism developmental process	7	gi|60600583|gb|AY810860.1|, gi|60597351|gb|AY809336.1|, gi|226467577|emb|FN313931.1|, gi|60602739|gb|AY811938.1|, gi|56755654|gb|AY814274.1|, gi|226479785|emb|FN317458.1|, gi|60610327|gb|AY812621.1|
GO:0042221	response to chemical	7	gi|226474995|emb|FN316055.1|, gi|60600583|gb|AY810860.1|, gi|226490183|emb|FN313600.1|, gi|60597351|gb|AY809336.1|, gi|257205981|emb|FN326918.1|, gi|56759395|gb|AY816106.1|, gi|60598281|gb|AY809801.1|
GO:0048523	negative regulation of cellular process	6	gi|60600583|gb|AY810860.1|, gi|60597351|gb|AY809336.1|, gi|226467577|emb|FN313931.1|, gi|60599090|gb|AY810205.1|, gi|56755654|gb|AY814274.1|, gi|226466741|emb|FN313772.1|
GO:0006950	response to stress	6	gi|226474995|emb|FN316055.1|, gi|60600583|gb|AY810860.1|, gi|226490183|emb|FN313600.1|, gi|60602155|gb|AY811646.1|, gi|226466741|emb|FN313772.1|, gi|28317927|gb|AY223450.1|
GO:0051641	cellular localization	6	gi|226490253|emb|FN313635.1|, gi|226467577|emb|FN313931.1|, gi|60608639|gb|AY812570.1|, gi|60601771|gb|AY811454.1|, gi|257205981|emb|FN326918.1|, gi|28317486|gb|AY223011.1|
GO:0048856	anatomical structure development	6	gi|60600583|gb|AY810860.1|, gi|60597351|gb|AY809336.1|, gi|226467577|emb|FN313931.1|, gi|60602739|gb|AY811938.1|, gi|226479785|emb|FN317458.1|, gi|60610327|gb|AY812621.1|
GO:0048583	regulation of response to stimulus	4	gi|60600583|gb|AY810860.1|, gi|226467603|emb|FN313944.1|, gi|60597351|gb|AY809336.1|, gi|56755654|gb|AY814274.1|
GO:0009892	negative regulation of metabolic process	4	gi|60600583|gb|AY810860.1|, gi|60599090|gb|AY810205.1|, gi|56755654|gb|AY814274.1|, gi|226466741|emb|FN313772.1|
GO:0032879	regulation of localization	4	gi|60600583|gb|AY810860.1|, gi|226490253|emb|FN313635.1|, gi|60597351|gb|AY809336.1|, gi|226467577|emb|FN313931.1|
GO:0048585	negative regulation of response to stimulus	3	gi|60600583|gb|AY810860.1|, gi|60597351|gb|AY809336.1|, gi|56755654|gb|AY814274.1|
GO:0023051	regulation of signaling	3	gi|60600583|gb|AY810860.1|, gi|226467603|emb|FN313944.1|, gi|56755654|gb|AY814274.1|
GO:0044702	single organism reproductive process	3	gi|60599860|gb|AY810585.1|, gi|56755654|gb|AY814274.1|, gi|60611822|gb|AY812670.1|
GO:0051239	regulation of multicellular organismal process	3	gi|60600583|gb|AY810860.1|, gi|60597351|gb|AY809336.1|, gi|56755654|gb|AY814274.1|
GO:0007155	cell adhesion	3	gi|60600583|gb|AY810860.1|, gi|56759193|gb|AY816005.1|, gi|226487849|emb|FN319864.1|
GO:0009605	response to external stimulus	3	gi|60600583|gb|AY810860.1|, gi|60597351|gb|AY809336.1|, gi|226479203|emb|FN317366.1|
GO:0051241	negative regulation of multicellular organismal process	3	gi|60600583|gb|AY810860.1|, gi|60597351|gb|AY809336.1|, gi|56755654|gb|AY814274.1|
GO:0042330	taxis	2	gi|60600583|gb|AY810860.1|, gi|60597351|gb|AY809336.1|
GO:0051093	negative regulation of developmental process	2	gi|60600583|gb|AY810860.1|, gi|60597351|gb|AY809336.1|
GO:0048870	cell motility	2	gi|60600583|gb|AY810860.1|, gi|60597351|gb|AY809336.1|
GO:0002684	positive regulation of immune system process	2	gi|60600583|gb|AY810860.1|, gi|28317337|gb|AY222890.1|
GO:0003008	system process	2	gi|226467577|emb|FN313931.1|, gi|56755654|gb|AY814274.1|
GO:0032259	methylation	2	gi|226479933|emb|FN317532.1|, gi|226467517|emb|FN313901.1|
GO:0002682	regulation of immune system process	2	gi|60600583|gb|AY810860.1|, gi|28317337|gb|AY222890.1|
GO:0009653	anatomical structure morphogenesis	2	gi|60600583|gb|AY810860.1|, gi|60597351|gb|AY809336.1|
GO:0051050	positive regulation of transport	2	gi|226490253|emb|FN313635.1|, gi|226467577|emb|FN313931.1|
GO:0051321	meiotic cell cycle	2	gi|60599860|gb|AY810585.1|, gi|60611822|gb|AY812670.1|
GO:0006955	immune response	2	gi|60600583|gb|AY810860.1|, gi|56754846|gb|AY813874.1|
GO:0051674	localization of cell	2	gi|60600583|gb|AY810860.1|, gi|60597351|gb|AY809336.1|
GO:0023057	negative regulation of signaling	2	gi|60600583|gb|AY810860.1|, gi|56755654|gb|AY814274.1|
GO:0050793	regulation of developmental process	2	gi|60600583|gb|AY810860.1|, gi|60597351|gb|AY809336.1|
GO:0040013	negative regulation of locomotion	2	gi|60600583|gb|AY810860.1|, gi|60597351|gb|AY809336.1|
GO:0040017	positive regulation of locomotion	2	gi|60600583|gb|AY810860.1|, gi|60597351|gb|AY809336.1|
GO:0051240	positive regulation of multicellular organismal process	2	gi|60600583|gb|AY810860.1|, gi|56755654|gb|AY814274.1|
GO:0009893	positive regulation of metabolic process	2	gi|60600583|gb|AY810860.1|, gi|60601639|gb|AY811388.1|
GO:0040012	regulation of locomotion	2	gi|60600583|gb|AY810860.1|, gi|60597351|gb|AY809336.1|
GO:0051051	negative regulation of transport	1	gi|60600583|gb|AY810860.1|
GO:0007626	locomotory behavior	1	gi|226467577|emb|FN313931.1|
GO:0048646	anatomical structure formation involved in morphogenesis	1	gi|60600583|gb|AY810860.1|
GO:0016049	cell growth	1	gi|60597351|gb|AY809336.1|
GO:0051094	positive regulation of developmental process	1	gi|60600583|gb|AY810860.1|
GO:0019953	sexual reproduction	1	gi|56755654|gb|AY814274.1|
GO:0006457	protein folding	1	gi|226469141|emb|FN314317.1|
GO:1990748	cellular detoxification	1	gi|226474995|emb|FN316055.1|
GO:0045321	leukocyte activation	1	gi|60600583|gb|AY810860.1|
GO:0002683	negative regulation of immune system process	1	gi|60600583|gb|AY810860.1|
GO:0045926	negative regulation of growth	1	gi|60597351|gb|AY809336.1|
GO:0048609	multicellular organismal reproductive process	1	gi|56755654|gb|AY814274.1|
GO:0009607	response to biotic stimulus	1	gi|226479203|emb|FN317366.1|
GO:0051918	negative regulation of fibrinolysis	1	gi|60600583|gb|AY810860.1|
GO:0043500	muscle adaptation	1	gi|56755654|gb|AY814274.1|
GO:0044087	regulation of cellular component biogenesis	1	gi|56755654|gb|AY814274.1|
GO:0044703	multi-organism reproductive process	1	gi|56755654|gb|AY814274.1|
GO:0048589	developmental growth	1	gi|60597351|gb|AY809336.1|
GO:0007269	neurotransmitter secretion	1	gi|226467577|emb|FN313931.1|
GO:0040008	regulation of growth	1	gi|60597351|gb|AY809336.1|
GO:0044085	cellular component biogenesis	1	gi|56755654|gb|AY814274.1|
GO:0032504	multicellular organism reproduction	1	gi|56755654|gb|AY814274.1|
GO:0048584	positive regulation of response to stimulus	1	gi|60600583|gb|AY810860.1|
GO:0044089	positive regulation of cellular component biogenesis	1	gi|56755654|gb|AY814274.1|
GO:0008283	cell proliferation	1	gi|60600583|gb|AY810860.1|
GO:0009628	response to abiotic stimulus	1	gi|226490183|emb|FN313600.1|
GO:0019882	antigen processing and presentation	1	gi|60600583|gb|AY810860.1|
GO:0051707	response to other organism	1	gi|226479203|emb|FN317366.1|
GO:0023056	positive regulation of signaling	1	gi|60600583|gb|AY810860.1|
GO:0043473	pigmentation	1	gi|226490253|emb|FN313635.1|
GO:0009719	response to endogenous stimulus	1	gi|60600583|gb|AY810860.1|
GO:0044708	single-organism behavior	1	gi|226467577|emb|FN313931.1|
GO-id	GO-term	#Seqs	Seqs
GO:0016787	hydrolase activity	47	gi|56753743|gb|AY813337.1|, gi|56752882|gb|AY812921.1|, gi|60598603|gb|AY809962.1|, gi|60613486|gb|AY812720.1|, gi|56755294|gb|AY814095.1|, gi|226480609|emb|FN317672.1|, gi|60598239|gb|AY809780.1|, gi|60598411|gb|AY809866.1|, gi|226470459|emb|FN314778.1|, gi|226488800|emb|FN319022.1|, gi|171473795|gb|AY222874.2|, gi|56755136|gb|AY814016.1|, gi|56754822|gb|AY813862.1|, gi|56754234|gb|AY813573.1|, …
GO:0043167	ion binding	37	gi|60598535|gb|AY809928.1|, gi|226467739|emb|FN314013.1|, gi|56752882|gb|AY812921.1|, gi|60599860|gb|AY810585.1|, gi|56756207|gb|AY814547.1|, gi|60613486|gb|AY812720.1|, gi|60602155|gb|AY811646.1|, gi|226480609|emb|FN317672.1|, gi|60598239|gb|AY809780.1|, gi|60689969|gb|AY915267.1|, gi|56757710|gb|AY815264.1|, gi|60601639|gb|AY811388.1|, gi|56754822|gb|AY813862.1|, gi|226474995|emb|FN316055.1|, g…
GO:0016740	transferase activity	35	gi|60598535|gb|AY809928.1|, gi|226467739|emb|FN314013.1|, gi|226467517|emb|FN313901.1|, gi|60598441|gb|AY809881.1|, gi|56756668|gb|AY814775.1|, gi|60689969|gb|AY915267.1|, gi|60601639|gb|AY811388.1|, gi|60597863|gb|AY809592.1|, gi|226479245|emb|FN317387.1|, gi|56753893|gb|AY813412.1|, gi|56753372|gb|AY813158.1|, gi|60598303|gb|AY809812.1|, gi|60600328|gb|AY810819.1|, gi|226466593|emb|FN313698.1|,…
GO:0097159	organic cyclic compound binding	24	gi|60597165|gb|AY809243.1|, gi|56752882|gb|AY812921.1|, gi|56756207|gb|AY814547.1|, gi|226466515|emb|FN313659.1|, gi|226489115|emb|FN319179.1|, gi|56756510|gb|AY814696.1|, gi|60689969|gb|AY915267.1|, gi|226466649|emb|FN313726.1|, gi|60598445|gb|AY809883.1|, gi|56757629|gb|AY815236.1|, gi|56754822|gb|AY813862.1|, gi|226490183|emb|FN313600.1|, gi|226490253|emb|FN313635.1|, gi|226469281|emb|FN314387…
GO:1901363	heterocyclic compound binding	23	gi|60597165|gb|AY809243.1|, gi|56752882|gb|AY812921.1|, gi|56756207|gb|AY814547.1|, gi|226466515|emb|FN313659.1|, gi|226489115|emb|FN319179.1|, gi|56756510|gb|AY814696.1|, gi|60689969|gb|AY915267.1|, gi|226466649|emb|FN313726.1|, gi|56757629|gb|AY815236.1|, gi|56754822|gb|AY813862.1|, gi|226490183|emb|FN313600.1|, gi|226490253|emb|FN313635.1|, gi|226469281|emb|FN314387.1|, gi|226479933|emb|FN3175…
GO:0022857	transmembrane transporter activity	18	gi|56757519|gb|AY815192.1|, gi|60596404|gb|AY808863.1|, gi|60599832|gb|AY810571.1|, gi|257206693|emb|FN327251.1|, gi|257205981|emb|FN326918.1|, gi|226467603|emb|FN313944.1|, gi|60595851|gb|AY808587.1|, gi|56753012|gb|AY812986.1|, gi|56755606|gb|AY814250.1|, gi|226490131|emb|FN313574.1|, gi|226467597|emb|FN313941.1|, gi|56756584|gb|AY814733.1|, gi|56759395|gb|AY816106.1|, gi|60598399|gb|AY809860.1…
GO:0022892	substrate-specific transporter activity	17	gi|56757519|gb|AY815192.1|, gi|60596679|gb|AY809000.1|, gi|60596404|gb|AY808863.1|, gi|60599832|gb|AY810571.1|, gi|257206693|emb|FN327251.1|, gi|257205981|emb|FN326918.1|, gi|226467603|emb|FN313944.1|, gi|60595851|gb|AY808587.1|, gi|56753012|gb|AY812986.1|, gi|56755606|gb|AY814250.1|, gi|226490131|emb|FN313574.1|, gi|226467597|emb|FN313941.1|, gi|56756584|gb|AY814733.1|, gi|60598399|gb|AY809860.1…
GO:0036094	small molecule binding	15	gi|60600583|gb|AY810860.1|, gi|60597165|gb|AY809243.1|, gi|56752882|gb|AY812921.1|, gi|226466649|emb|FN313726.1|, gi|60598445|gb|AY809883.1|, gi|56757629|gb|AY815236.1|, gi|226490253|emb|FN313635.1|, gi|56756502|gb|AY814692.1|, gi|60598303|gb|AY809812.1|, gi|60600919|gb|AY811028.1|, gi|56753372|gb|AY813158.1|, gi|60600328|gb|AY810819.1|, gi|60608639|gb|AY812570.1|, gi|56759395|gb|AY816106.1|, gi|…
GO:0005515	protein binding	13	gi|60600583|gb|AY810860.1|, gi|60597351|gb|AY809336.1|, gi|56755654|gb|AY814274.1|, gi|60602155|gb|AY811646.1|, gi|56759193|gb|AY816005.1|, gi|60595031|gb|AY808309.1|, gi|60601771|gb|AY811454.1|, gi|60601639|gb|AY811388.1|, gi|226474287|emb|FN315898.1|, gi|226479245|emb|FN317387.1|, gi|226471163|emb|FN314931.1|, gi|60598303|gb|AY809812.1|, gi|226469217|emb|FN314355.1|
GO:0097367	carbohydrate derivative binding	13	gi|60600583|gb|AY810860.1|, gi|60597165|gb|AY809243.1|, gi|56752882|gb|AY812921.1|, gi|226466649|emb|FN313726.1|, gi|56757629|gb|AY815236.1|, gi|226490253|emb|FN313635.1|, gi|56756502|gb|AY814692.1|, gi|60600919|gb|AY811028.1|, gi|56753372|gb|AY813158.1|, gi|60600328|gb|AY810819.1|, gi|60608639|gb|AY812570.1|, gi|56759395|gb|AY816106.1|, gi|60595224|gb|AY808344.1|
GO:0030234	enzyme regulator activity	6	gi|226474287|emb|FN315898.1|, gi|60599090|gb|AY810205.1|, gi|226471163|emb|FN314931.1|, gi|56755654|gb|AY814274.1|, gi|226466741|emb|FN313772.1|, gi|226469217|emb|FN314355.1|
GO:0016491	oxidoreductase activity	5	gi|226474995|emb|FN316055.1|, gi|226469141|emb|FN314317.1|, gi|60598303|gb|AY809812.1|, gi|56757710|gb|AY815264.1|, gi|56752848|gb|AY812904.1|
GO:0004872	receptor activity	4	gi|56755606|gb|AY814250.1|, gi|226490131|emb|FN313574.1|, gi|60599746|gb|AY810529.1|, gi|56756510|gb|AY814696.1|
GO:0008289	lipid binding	4	gi|60600583|gb|AY810860.1|, gi|60600919|gb|AY811028.1|, gi|60602155|gb|AY811646.1|, gi|60598445|gb|AY809883.1|
GO:0038023	signaling receptor activity	3	gi|56755606|gb|AY814250.1|, gi|226490131|emb|FN313574.1|, gi|56756510|gb|AY814696.1|
GO:0016853	isomerase activity	3	gi|226469141|emb|FN314317.1|, gi|226489115|emb|FN319179.1|, gi|226471107|emb|FN314903.1|
GO:0016874	ligase activity	3	gi|257205645|emb|FN326750.1|, gi|60611822|gb|AY812670.1|, gi|60605239|gb|AY812388.1|
GO:0048037	cofactor binding	2	gi|60598303|gb|AY809812.1|, gi|60689969|gb|AY915267.1|
GO:0033218	amide binding	2	gi|226490183|emb|FN313600.1|, gi|226480609|emb|FN317672.1|
GO:0030246	carbohydrate binding	2	gi|60600943|gb|AY811040.1|, gi|226466735|emb|FN313769.1|
GO:0005085	guanyl-nucleotide exchange factor activity	1	gi|226489115|emb|FN319179.1|
GO:1901681	sulfur compound binding	1	gi|60600583|gb|AY810860.1|
GO:0042165	neurotransmitter binding	1	gi|56755606|gb|AY814250.1|
GO:0050840	extracellular matrix binding	1	gi|60600583|gb|AY810860.1|
GO:0044877	macromolecular complex binding	1	gi|60600583|gb|AY810860.1|
GO:0016247	channel regulator activity	1	gi|60600919|gb|AY811028.1|
GO:0050997	quaternary ammonium group binding	1	gi|56755606|gb|AY814250.1|
GO:0090484	drug transporter activity	1	gi|56759395|gb|AY816106.1|
GO:0004784	superoxide dismutase activity	1	gi|226474995|emb|FN316055.1|
GO:0072341	modified amino acid binding	1	gi|60600583|gb|AY810860.1|
GO:0016829	lyase activity	1	gi|60598303|gb|AY809812.1|
GO:0042910	xenobiotic transporter activity	1	gi|56759395|gb|AY816106.1|
GO-id	GO-term	#Seqs	Seqs
GO:0031224	intrinsic component of membrane	132	gi|226478057|emb|FN316991.1|, gi|60602155|gb|AY811646.1|, gi|56758425|gb|AY815621.1|, gi|56758219|gb|AY815518.1|, gi|60598441|gb|AY809881.1|, gi|60598411|gb|AY809866.1|, gi|60596628|gb|AY808975.1|, gi|56757710|gb|AY815264.1|, gi|226471295|emb|FN314997.1|, gi|60597281|gb|AY809301.1|, gi|226469277|emb|FN314385.1|, gi|56754234|gb|AY813573.1|, gi|56753144|gb|AY813050.1|, gi|60598267|gb|AY809794.1|, g…
GO:0005622	intracellular	41	gi|60598535|gb|AY809928.1|, gi|226469141|emb|FN314317.1|, gi|56752882|gb|AY812921.1|, gi|60599860|gb|AY810585.1|, gi|60602155|gb|AY811646.1|, gi|226480609|emb|FN317672.1|, gi|60598411|gb|AY809866.1|, gi|257205981|emb|FN326918.1|, gi|60601639|gb|AY811388.1|, gi|226474995|emb|FN316055.1|, gi|60598267|gb|AY809794.1|, gi|226474287|emb|FN315898.1|, gi|226479245|emb|FN317387.1|, gi|226471163|emb|FN3149…
GO:0044424	intracellular part	37	gi|60598535|gb|AY809928.1|, gi|226469141|emb|FN314317.1|, gi|56752882|gb|AY812921.1|, gi|60599860|gb|AY810585.1|, gi|60602155|gb|AY811646.1|, gi|226480609|emb|FN317672.1|, gi|60598411|gb|AY809866.1|, gi|257205981|emb|FN326918.1|, gi|60601639|gb|AY811388.1|, gi|226474995|emb|FN316055.1|, gi|60598267|gb|AY809794.1|, gi|226474287|emb|FN315898.1|, gi|226479245|emb|FN317387.1|, gi|226471163|emb|FN3149…
GO:0043229	intracellular organelle	22	gi|226472625|emb|FN315267.1|, gi|60600583|gb|AY810860.1|, gi|226469141|emb|FN314317.1|, gi|60599860|gb|AY810585.1|, gi|56752882|gb|AY812921.1|, gi|226467577|emb|FN313931.1|, gi|56755654|gb|AY814274.1|, gi|60602155|gb|AY811646.1|, gi|257205981|emb|FN326918.1|, gi|56754254|gb|AY813583.1|, gi|60610327|gb|AY812621.1|, gi|226479175|emb|FN317352.1|, gi|226490253|emb|FN313635.1|, gi|226479245|emb|FN3173…
GO:0043227	membrane-bounded organelle	20	gi|226472625|emb|FN315267.1|, gi|60600583|gb|AY810860.1|, gi|226469141|emb|FN314317.1|, gi|226467577|emb|FN313931.1|, gi|56755654|gb|AY814274.1|, gi|60602155|gb|AY811646.1|, gi|257205981|emb|FN326918.1|, gi|56754254|gb|AY813583.1|, gi|60610327|gb|AY812621.1|, gi|226479175|emb|FN317352.1|, gi|226490253|emb|FN313635.1|, gi|226479245|emb|FN317387.1|, gi|56752670|gb|AY812817.1|, gi|60605347|gb|AY8124…
GO:0005886	plasma membrane	14	gi|60600583|gb|AY810860.1|, gi|56755654|gb|AY814274.1|, gi|60596404|gb|AY808863.1|, gi|226489115|emb|FN319179.1|, gi|60599832|gb|AY810571.1|, gi|60602155|gb|AY811646.1|, gi|226480609|emb|FN317672.1|, gi|226466877|emb|FN313840.1|, gi|226469277|emb|FN314385.1|, gi|226467603|emb|FN313944.1|, gi|56755606|gb|AY814250.1|, gi|56756584|gb|AY814733.1|, gi|226477885|emb|FN316919.1|, gi|60599994|gb|AY810652…
GO:0071944	cell periphery	14	gi|60600583|gb|AY810860.1|, gi|56755654|gb|AY814274.1|, gi|60596404|gb|AY808863.1|, gi|60599832|gb|AY810571.1|, gi|60602155|gb|AY811646.1|, gi|226489115|emb|FN319179.1|, gi|226480609|emb|FN317672.1|, gi|226466877|emb|FN313840.1|, gi|226469277|emb|FN314385.1|, gi|226467603|emb|FN313944.1|, gi|56755606|gb|AY814250.1|, gi|56756584|gb|AY814733.1|, gi|60599994|gb|AY810652.1|, gi|226477885|emb|FN316919…
GO:0043234	protein complex	11	gi|226479245|emb|FN317387.1|, gi|226479933|emb|FN317532.1|, gi|60600583|gb|AY810860.1|, gi|60600973|gb|AY811055.1|, gi|56752882|gb|AY812921.1|, gi|60598303|gb|AY809812.1|, gi|56755606|gb|AY814250.1|, gi|60596404|gb|AY808863.1|, gi|226489115|emb|FN319179.1|, gi|56756584|gb|AY814733.1|, gi|60601639|gb|AY811388.1|
GO:0012505	endomembrane system	11	gi|60600583|gb|AY810860.1|, gi|226469141|emb|FN314317.1|, gi|226479245|emb|FN317387.1|, gi|226490253|emb|FN313635.1|, gi|226467577|emb|FN313931.1|, gi|60605347|gb|AY812442.1|, gi|56755368|gb|AY814132.1|, gi|226490177|emb|FN313597.1|, gi|60602155|gb|AY811646.1|, gi|257205981|emb|FN326918.1|, gi|60610327|gb|AY812621.1|
GO:0005615	extracellular space	10	gi|226479175|emb|FN317352.1|, gi|226474995|emb|FN316055.1|, gi|226472625|emb|FN315267.1|, gi|60600583|gb|AY810860.1|, gi|60597351|gb|AY809336.1|, gi|60599090|gb|AY810205.1|, gi|56752670|gb|AY812817.1|, gi|226467577|emb|FN313931.1|, gi|60599716|gb|AY810514.1|, gi|56759193|gb|AY816005.1|
GO:0044459	plasma membrane part	10	gi|60600583|gb|AY810860.1|, gi|226467603|emb|FN313944.1|, gi|56755606|gb|AY814250.1|, gi|56755654|gb|AY814274.1|, gi|60596404|gb|AY808863.1|, gi|60602155|gb|AY811646.1|, gi|60599832|gb|AY810571.1|, gi|56756584|gb|AY814733.1|, gi|60599994|gb|AY810652.1|, gi|226469277|emb|FN314385.1|
GO:0044446	intracellular organelle part	7	gi|60600583|gb|AY810860.1|, gi|226479245|emb|FN317387.1|, gi|56752882|gb|AY812921.1|, gi|60605347|gb|AY812442.1|, gi|56755654|gb|AY814274.1|, gi|60598303|gb|AY809812.1|, gi|56754254|gb|AY813583.1|
GO:0097458	neuron part	3	gi|226467577|emb|FN313931.1|, gi|56755654|gb|AY814274.1|, gi|257205981|emb|FN326918.1|
GO:0043233	organelle lumen	3	gi|60600583|gb|AY810860.1|, gi|226479245|emb|FN317387.1|, gi|56755654|gb|AY814274.1|
GO:0098796	membrane protein complex	3	gi|56755606|gb|AY814250.1|, gi|60596404|gb|AY808863.1|, gi|56756584|gb|AY814733.1|
GO:0042995	cell projection	3	gi|226467577|emb|FN313931.1|, gi|56755654|gb|AY814274.1|, gi|60602155|gb|AY811646.1|
GO:0043230	extracellular organelle	2	gi|60600583|gb|AY810860.1|, gi|60602155|gb|AY811646.1|
GO:0031090	organelle membrane	2	gi|226479245|emb|FN317387.1|, gi|60605347|gb|AY812442.1|
GO:0098552	side of membrane	2	gi|60600583|gb|AY810860.1|, gi|56755654|gb|AY814274.1|
GO:0043228	non-membrane-bounded organelle	2	gi|56752882|gb|AY812921.1|, gi|56755654|gb|AY814274.1|
GO:1903561	extracellular vesicle	2	gi|60600583|gb|AY810860.1|, gi|60602155|gb|AY811646.1|
GO:0005578	proteinaceous extracellular matrix	2	gi|60613486|gb|AY812720.1|, gi|56759193|gb|AY816005.1|
GO:0042175	nuclear outer membrane-endoplasmic reticulum membrane network	1	gi|60605347|gb|AY812442.1|
GO:0044297	cell body	1	gi|226467577|emb|FN313931.1|
GO:0008021	synaptic vesicle	1	gi|257205981|emb|FN326918.1|
GO:0098589	membrane region	1	gi|56755606|gb|AY814250.1|
GO:0098793	presynapse	1	gi|257205981|emb|FN326918.1|
GO:0005789	endoplasmic reticulum membrane	1	gi|60605347|gb|AY812442.1|
GO:0009986	cell surface	1	gi|60600583|gb|AY810860.1|
GO:0005577	fibrinogen complex	1	gi|60600583|gb|AY810860.1|
GO:0098794	postsynapse	1	gi|56755606|gb|AY814250.1|
GO:0097060	synaptic membrane	1	gi|56755606|gb|AY814250.1|
GO:0031252	cell leading edge	1	gi|60602155|gb|AY811646.1|
GO:0098805	whole membrane	1	gi|56755606|gb|AY814250.1|
GO:0031594	neuromuscular junction	1	gi|257205981|emb|FN326918.1|
