# Supplementary material for: A next-generation microarray further reveals stage-enriched gene expression pattern in the blood fluke Schistosoma japonicum
Source: Parasit Vectors. 2017 Jan 10;10:19. doi: 10.1186/s13071-016-1947-x (PMC5223471; doi:10.1186/s13071-016-1947-x)
Supplement: Additional file 16: Table S14. — Detailed GO annotation for mRNA transcripts enriched in eggs. (XLSX 24 kb) [file 13071_2016_1947_MOESM16_ESM.xlsx]

## Sheet: Sheet1
Table S14. Detailed GO annotation for mRNA transcripts enriched in eggs.
GO-id	GO-term	#Seqs	Seqs
GO:0044763	single-organism cellular process	76	gi|56759307|gb|AY816062.1|, gi|257206257|emb|FN327056.1|, gi|56753964|gb|AY813443.1|, gi|257215889|emb|FN330880.1|, gi|60689952|gb|AY915266.1|, gi|56758623|gb|AY815720.1|, gi|226468931|emb|FN320768.1|, gi|226485802|emb|FN319594.1|, gi|60600244|gb|AY810777.1|, gi|60596871|gb|AY809096.1|, gi|226478785|emb|FN317157.1|, gi|60600885|gb|AY811011.1|, gi|56754068|gb|AY813493.1|, gi|226479079|emb|FN317304…
GO:0071704	organic substance metabolic process	75	gi|56753811|gb|AY813371.1|, gi|226489608|emb|FN319227.1|, gi|60599848|gb|AY810579.1|, gi|257206257|emb|FN327056.1|, gi|226479059|emb|FN317294.1|, gi|56759211|gb|AY816014.1|, gi|226489614|emb|FN319230.1|, gi|60600244|gb|AY810777.1|, gi|226478785|emb|FN317157.1|, gi|226483444|emb|FN318294.1|, gi|56759111|gb|AY815964.1|, gi|226480027|emb|FN317579.1|, gi|226478981|emb|FN317255.1|, gi|226488820|emb|FN…
GO:0044238	primary metabolic process	72	gi|56753811|gb|AY813371.1|, gi|226489608|emb|FN319227.1|, gi|60599848|gb|AY810579.1|, gi|257206257|emb|FN327056.1|, gi|226479059|emb|FN317294.1|, gi|56759211|gb|AY816014.1|, gi|226489614|emb|FN319230.1|, gi|60600244|gb|AY810777.1|, gi|226478785|emb|FN317157.1|, gi|226483444|emb|FN318294.1|, gi|56759111|gb|AY815964.1|, gi|226480027|emb|FN317579.1|, gi|226478981|emb|FN317255.1|, gi|226488820|emb|FN…
GO:0044237	cellular metabolic process	62	gi|56753811|gb|AY813371.1|, gi|60599848|gb|AY810579.1|, gi|257206257|emb|FN327056.1|, gi|226479059|emb|FN317294.1|, gi|56759211|gb|AY816014.1|, gi|60600244|gb|AY810777.1|, gi|226478785|emb|FN317157.1|, gi|226483444|emb|FN318294.1|, gi|56759111|gb|AY815964.1|, gi|226480027|emb|FN317579.1|, gi|226488820|emb|FN319032.1|, gi|226478981|emb|FN317255.1|, gi|226479729|emb|FN317430.1|, gi|257208524|emb|FN…
GO:0050794	regulation of cellular process	38	gi|226481414|emb|FN317876.1|, gi|56753456|gb|AY813200.1|, gi|257206711|emb|FN327260.1|, gi|226479059|emb|FN317294.1|, gi|226478863|emb|FN317196.1|, gi|226481472|emb|FN317905.1|, gi|257215889|emb|FN330880.1|, gi|60689952|gb|AY915266.1|, gi|226485802|emb|FN319594.1|, gi|226479867|emb|FN317499.1|, gi|60596230|gb|AY808776.1|, gi|60599144|gb|AY810232.1|, gi|226480705|emb|FN317720.1|, gi|226478785|emb|…
GO:0051234	establishment of localization	36	gi|56753456|gb|AY813200.1|, gi|257215697|emb|FN330784.1|, gi|56758623|gb|AY815720.1|, gi|226468931|emb|FN320768.1|, gi|226487205|emb|FN319742.1|, gi|226479867|emb|FN317499.1|, gi|226485802|emb|FN319594.1|, gi|226486807|emb|FN318753.1|, gi|60599144|gb|AY810232.1|, gi|60596871|gb|AY809096.1|, gi|60600885|gb|AY811011.1|, gi|226482677|emb|FN318209.1|, gi|226489956|emb|FN319401.1|, gi|226483408|emb|FN…
GO:1902578	single-organism localization	32	gi|56753456|gb|AY813200.1|, gi|257215697|emb|FN330784.1|, gi|56758623|gb|AY815720.1|, gi|226479867|emb|FN317499.1|, gi|226468931|emb|FN320768.1|, gi|226485802|emb|FN319594.1|, gi|226487205|emb|FN319742.1|, gi|60599144|gb|AY810232.1|, gi|60600885|gb|AY811011.1|, gi|226482677|emb|FN318209.1|, gi|226489956|emb|FN319401.1|, gi|226483408|emb|FN318276.1|, gi|226480027|emb|FN317579.1|, gi|226480045|emb|…
GO:0006807	nitrogen compound metabolic process	30	gi|60689910|gb|AY915264.1|, gi|226478863|emb|FN317196.1|, gi|60598876|gb|AY810098.1|, gi|226481472|emb|FN317905.1|, gi|226474623|emb|FN321834.1|, gi|56759211|gb|AY816014.1|, gi|60599144|gb|AY810232.1|, gi|226478785|emb|FN317157.1|, gi|257216038|emb|FN330952.1|, gi|56759111|gb|AY815964.1|, gi|226480027|emb|FN317579.1|, gi|226478981|emb|FN317255.1|, gi|226488820|emb|FN319032.1|, gi|226479729|emb|FN…
GO:0044710	single-organism metabolic process	28	gi|56753811|gb|AY813371.1|, gi|56753456|gb|AY813200.1|, gi|257206257|emb|FN327056.1|, gi|226478863|emb|FN317196.1|, gi|226481472|emb|FN317905.1|, gi|226474623|emb|FN321834.1|, gi|226482661|emb|FN318201.1|, gi|226479867|emb|FN317499.1|, gi|60600244|gb|AY810777.1|, gi|226478785|emb|FN317157.1|, gi|226478881|emb|FN317205.1|, gi|226483426|emb|FN318285.1|, gi|226488820|emb|FN319032.1|, gi|226479729|em…
GO:0009058	biosynthetic process	22	gi|56759465|gb|AY816141.1|, gi|56753811|gb|AY813371.1|, gi|56753456|gb|AY813200.1|, gi|60689910|gb|AY915264.1|, gi|226478863|emb|FN317196.1|, gi|60598876|gb|AY810098.1|, gi|226481472|emb|FN317905.1|, gi|226479285|emb|FN317407.1|, gi|60600244|gb|AY810777.1|, gi|226478923|emb|FN317226.1|, gi|60599144|gb|AY810232.1|, gi|226467617|emb|FN313951.1|, gi|226478785|emb|FN317157.1|, gi|56754085|gb|AY813500…
GO:0044767	single-organism developmental process	21	gi|56759307|gb|AY816062.1|, gi|110348934|gb|DQ643830.1|, gi|257215697|emb|FN330784.1|, gi|226479735|emb|FN317433.1|, gi|60598876|gb|AY810098.1|, gi|56753964|gb|AY813443.1|, gi|60687789|gb|AY915007.1|, gi|257215889|emb|FN330880.1|, gi|226478845|emb|FN317187.1|, gi|226479285|emb|FN317407.1|, gi|60596871|gb|AY809096.1|, gi|60599144|gb|AY810232.1|, gi|60602859|gb|AY811998.1|, gi|226480045|emb|FN31758…
GO:0016043	cellular component organization	21	gi|226489714|emb|FN319280.1|, gi|56759307|gb|AY816062.1|, gi|257215697|emb|FN330784.1|, gi|56753964|gb|AY813443.1|, gi|226485802|emb|FN319594.1|, gi|226479867|emb|FN317499.1|, gi|226468931|emb|FN320768.1|, gi|226479751|emb|FN317441.1|, gi|226466899|emb|FN313851.1|, gi|60599144|gb|AY810232.1|, gi|60596871|gb|AY809096.1|, gi|226478785|emb|FN317157.1|, gi|60602859|gb|AY811998.1|, gi|226480045|emb|FN…
GO:0051716	cellular response to stimulus	21	gi|56753456|gb|AY813200.1|, gi|226487473|emb|FN318879.1|, gi|28317815|gb|AY223338.1|, gi|257206711|emb|FN327260.1|, gi|110348934|gb|DQ643830.1|, gi|226481472|emb|FN317905.1|, gi|257215889|emb|FN330880.1|, gi|60689952|gb|AY915266.1|, gi|226479285|emb|FN317407.1|, gi|226480705|emb|FN317720.1|, gi|60599144|gb|AY810232.1|, gi|56754068|gb|AY813493.1|, gi|226479039|emb|FN317284.1|, gi|226479149|emb|FN3…
GO:0048856	anatomical structure development	21	gi|56759307|gb|AY816062.1|, gi|110348934|gb|DQ643830.1|, gi|257215697|emb|FN330784.1|, gi|226479735|emb|FN317433.1|, gi|60598876|gb|AY810098.1|, gi|56753964|gb|AY813443.1|, gi|60687789|gb|AY915007.1|, gi|257215889|emb|FN330880.1|, gi|226478845|emb|FN317187.1|, gi|226479285|emb|FN317407.1|, gi|60596871|gb|AY809096.1|, gi|60599144|gb|AY810232.1|, gi|60602859|gb|AY811998.1|, gi|226480045|emb|FN31758…
GO:0044700	single organism signaling	21	gi|56753456|gb|AY813200.1|, gi|28317815|gb|AY223338.1|, gi|257206711|emb|FN327260.1|, gi|110348934|gb|DQ643830.1|, gi|226481472|emb|FN317905.1|, gi|257215889|emb|FN330880.1|, gi|60689952|gb|AY915266.1|, gi|226479285|emb|FN317407.1|, gi|60599144|gb|AY810232.1|, gi|226480705|emb|FN317720.1|, gi|56754068|gb|AY813493.1|, gi|226479039|emb|FN317284.1|, gi|226479149|emb|FN317339.1|, gi|226478889|emb|FN3…
GO:0019222	regulation of metabolic process	14	gi|226481414|emb|FN317876.1|, gi|226489878|emb|FN319362.1|, gi|226479059|emb|FN317294.1|, gi|226479867|emb|FN317499.1|, gi|226478923|emb|FN317226.1|, gi|60599144|gb|AY810232.1|, gi|226478785|emb|FN317157.1|, gi|56754085|gb|AY813500.1|, gi|226483528|emb|FN318336.1|, gi|226480027|emb|FN317579.1|, gi|60597049|gb|AY809185.1|, gi|226488820|emb|FN319032.1|, gi|56759511|gb|AY816164.1|, gi|226479253|emb|…
GO:0044707	single-multicellular organism process	13	gi|110348934|gb|DQ643830.1|, gi|257215697|emb|FN330784.1|, gi|226479735|emb|FN317433.1|, gi|60687789|gb|AY915007.1|, gi|226478845|emb|FN317187.1|, gi|60599144|gb|AY810232.1|, gi|226480045|emb|FN317588.1|, gi|226480027|emb|FN317579.1|, gi|226483582|emb|FN318363.1|, gi|60597049|gb|AY809185.1|, gi|56755316|gb|AY814106.1|, gi|60599034|gb|AY810177.1|, gi|56757496|gb|AY815183.1|
GO:0009653	anatomical structure morphogenesis	13	gi|56759307|gb|AY816062.1|, gi|257215697|emb|FN330784.1|, gi|60687789|gb|AY915007.1|, gi|56753964|gb|AY813443.1|, gi|60599144|gb|AY810232.1|, gi|60596871|gb|AY809096.1|, gi|60602859|gb|AY811998.1|, gi|226480027|emb|FN317579.1|, gi|226480045|emb|FN317588.1|, gi|226483582|emb|FN318363.1|, gi|60597049|gb|AY809185.1|, gi|56757496|gb|AY815183.1|, gi|60599034|gb|AY810177.1|
GO:0051641	cellular localization	12	gi|56755070|gb|AY813983.1|, gi|60599144|gb|AY810232.1|, gi|226489714|emb|FN319280.1|, gi|60596871|gb|AY809096.1|, gi|28317815|gb|AY223338.1|, gi|257215697|emb|FN330784.1|, gi|226480027|emb|FN317579.1|, gi|226480045|emb|FN317588.1|, gi|60597049|gb|AY809185.1|, gi|257215889|emb|FN330880.1|, gi|226479867|emb|FN317499.1|, gi|226479751|emb|FN317441.1|
GO:0033036	macromolecule localization	11	gi|56755070|gb|AY813983.1|, gi|60599144|gb|AY810232.1|, gi|226489714|emb|FN319280.1|, gi|60596871|gb|AY809096.1|, gi|56753456|gb|AY813200.1|, gi|28317815|gb|AY223338.1|, gi|226480027|emb|FN317579.1|, gi|60597049|gb|AY809185.1|, gi|257215889|emb|FN330880.1|, gi|56754562|gb|AY813737.1|, gi|226479867|emb|FN317499.1|
GO:0048646	anatomical structure formation involved in morphogenesis	11	gi|60596871|gb|AY809096.1|, gi|56759307|gb|AY816062.1|, gi|60602859|gb|AY811998.1|, gi|226480045|emb|FN317588.1|, gi|56753964|gb|AY813443.1|, gi|226480027|emb|FN317579.1|, gi|226483582|emb|FN318363.1|, gi|60687789|gb|AY915007.1|, gi|60597049|gb|AY809185.1|, gi|60599034|gb|AY810177.1|, gi|56757496|gb|AY815183.1|
GO:0006950	response to stress	11	gi|56753456|gb|AY813200.1|, gi|226487473|emb|FN318879.1|, gi|56753711|gb|AY813321.1|, gi|226488940|emb|FN319092.1|, gi|60597049|gb|AY809185.1|, gi|56754562|gb|AY813737.1|, gi|226479285|emb|FN317407.1|, gi|226485802|emb|FN319594.1|, gi|226479243|emb|FN317386.1|, gi|226479253|emb|FN317391.1|, gi|226469747|emb|FN320978.1|
GO:0048523	negative regulation of cellular process	10	gi|226478785|emb|FN317157.1|, gi|226489878|emb|FN319362.1|, gi|226483528|emb|FN318336.1|, gi|226479059|emb|FN317294.1|, gi|226480027|emb|FN317579.1|, gi|60597049|gb|AY809185.1|, gi|56759511|gb|AY816164.1|, gi|226479285|emb|FN317407.1|, gi|226479867|emb|FN317499.1|, gi|226479253|emb|FN317391.1|
GO:0042221	response to chemical	10	gi|56753456|gb|AY813200.1|, gi|226487473|emb|FN318879.1|, gi|257216469|emb|FN326716.1|, gi|226483426|emb|FN318285.1|, gi|60597049|gb|AY809185.1|, gi|226488820|emb|FN319032.1|, gi|56754562|gb|AY813737.1|, gi|60689952|gb|AY915266.1|, gi|226479285|emb|FN317407.1|, gi|226479243|emb|FN317386.1|
GO:0044085	cellular component biogenesis	9	gi|60596871|gb|AY809096.1|, gi|56759307|gb|AY816062.1|, gi|60602859|gb|AY811998.1|, gi|226480045|emb|FN317588.1|, gi|56753964|gb|AY813443.1|, gi|226480027|emb|FN317579.1|, gi|226483582|emb|FN318363.1|, gi|226478981|emb|FN317255.1|, gi|60599034|gb|AY810177.1|
GO:0065009	regulation of molecular function	8	gi|226481414|emb|FN317876.1|, gi|226489878|emb|FN319362.1|, gi|226483528|emb|FN318336.1|, gi|226479059|emb|FN317294.1|, gi|226478979|emb|FN317254.1|, gi|56759511|gb|AY816164.1|, gi|60689952|gb|AY915266.1|, gi|60596230|gb|AY808776.1|
GO:0009892	negative regulation of metabolic process	8	gi|226478785|emb|FN317157.1|, gi|226489878|emb|FN319362.1|, gi|226483528|emb|FN318336.1|, gi|226479059|emb|FN317294.1|, gi|60597049|gb|AY809185.1|, gi|56759511|gb|AY816164.1|, gi|226479867|emb|FN317499.1|, gi|226479253|emb|FN317391.1|
GO:0065008	regulation of biological quality	7	gi|226487473|emb|FN318879.1|, gi|226478863|emb|FN317196.1|, gi|60597049|gb|AY809185.1|, gi|226479729|emb|FN317430.1|, gi|226479253|emb|FN317391.1|, gi|226468931|emb|FN320768.1|, gi|226479867|emb|FN317499.1|
GO:0007155	cell adhesion	7	gi|60601381|gb|AY811259.1|, gi|60599814|gb|AY810562.1|, gi|226479893|emb|FN317512.1|, gi|60599728|gb|AY810520.1|, gi|226480027|emb|FN317579.1|, gi|60597049|gb|AY809185.1|, gi|226487847|emb|FN319863.1|
GO:0009056	catabolic process	6	gi|56753456|gb|AY813200.1|, gi|56757889|gb|AY815353.1|, gi|56759111|gb|AY815964.1|, gi|56754562|gb|AY813737.1|, gi|226479867|emb|FN317499.1|, gi|226479243|emb|FN317386.1|
GO:0048522	positive regulation of cellular process	6	gi|226480027|emb|FN317579.1|, gi|226480045|emb|FN317588.1|, gi|60597049|gb|AY809185.1|, gi|257215889|emb|FN330880.1|, gi|226488820|emb|FN319032.1|, gi|226485802|emb|FN319594.1|
GO:0051239	regulation of multicellular organismal process	5	gi|226480045|emb|FN317588.1|, gi|60687789|gb|AY915007.1|, gi|60597049|gb|AY809185.1|, gi|226488820|emb|FN319032.1|, gi|56757496|gb|AY815183.1|
GO:0048870	cell motility	5	gi|56759307|gb|AY816062.1|, gi|226483582|emb|FN318363.1|, gi|60597049|gb|AY809185.1|, gi|257215889|emb|FN330880.1|, gi|60599034|gb|AY810177.1|
GO:0048583	regulation of response to stimulus	5	gi|60599144|gb|AY810232.1|, gi|257215889|emb|FN330880.1|, gi|60689952|gb|AY915266.1|, gi|226479285|emb|FN317407.1|, gi|226485802|emb|FN319594.1|
GO:0051674	localization of cell	5	gi|56759307|gb|AY816062.1|, gi|226483582|emb|FN318363.1|, gi|60597049|gb|AY809185.1|, gi|257215889|emb|FN330880.1|, gi|60599034|gb|AY810177.1|
GO:0023051	regulation of signaling	4	gi|60599144|gb|AY810232.1|, gi|257215889|emb|FN330880.1|, gi|60689952|gb|AY915266.1|, gi|226479285|emb|FN317407.1|
GO:0044702	single organism reproductive process	4	gi|226480045|emb|FN317588.1|, gi|226483582|emb|FN318363.1|, gi|226481524|emb|FN317931.1|, gi|226479285|emb|FN317407.1|
GO:0019953	sexual reproduction	4	gi|226480045|emb|FN317588.1|, gi|226483582|emb|FN318363.1|, gi|226481524|emb|FN317931.1|, gi|226479285|emb|FN317407.1|
GO:0044703	multi-organism reproductive process	4	gi|226480045|emb|FN317588.1|, gi|226483582|emb|FN318363.1|, gi|226481524|emb|FN317931.1|, gi|226479285|emb|FN317407.1|
GO:0003006	developmental process involved in reproduction	4	gi|226483582|emb|FN318363.1|, gi|226480045|emb|FN317588.1|, gi|60597049|gb|AY809185.1|, gi|226479285|emb|FN317407.1|
GO:0050793	regulation of developmental process	4	gi|226480045|emb|FN317588.1|, gi|60687789|gb|AY915007.1|, gi|60597049|gb|AY809185.1|, gi|56757496|gb|AY815183.1|
GO:0048609	multicellular organismal reproductive process	3	gi|226483582|emb|FN318363.1|, gi|226480045|emb|FN317588.1|, gi|226479285|emb|FN317407.1|
GO:0032504	multicellular organism reproduction	3	gi|226480045|emb|FN317588.1|, gi|226483582|emb|FN318363.1|, gi|226479285|emb|FN317407.1|
GO:0009605	response to external stimulus	3	gi|226479149|emb|FN317339.1|, gi|60597049|gb|AY809185.1|, gi|226479253|emb|FN317391.1|
GO:0008283	cell proliferation	3	gi|60687789|gb|AY915007.1|, gi|226480027|emb|FN317579.1|, gi|60597049|gb|AY809185.1|
GO:0009893	positive regulation of metabolic process	3	gi|226480027|emb|FN317579.1|, gi|60597049|gb|AY809185.1|, gi|226488820|emb|FN319032.1|
GO:0051094	positive regulation of developmental process	2	gi|226480045|emb|FN317588.1|, gi|60597049|gb|AY809185.1|
GO:0006457	protein folding	2	gi|226487473|emb|FN318879.1|, gi|60692571|gb|AY915413.1|
GO:0006914	autophagy	2	gi|226480045|emb|FN317588.1|, gi|226485802|emb|FN319594.1|
GO:0003008	system process	2	gi|226480045|emb|FN317588.1|, gi|60597049|gb|AY809185.1|
GO:0006955	immune response	2	gi|226479943|emb|FN317537.1|, gi|226479253|emb|FN317391.1|
GO:0032879	regulation of localization	2	gi|60597049|gb|AY809185.1|, gi|226485802|emb|FN319594.1|
GO:0051240	positive regulation of multicellular organismal process	2	gi|226480045|emb|FN317588.1|, gi|60597049|gb|AY809185.1|
GO:0048585	negative regulation of response to stimulus	1	gi|226479285|emb|FN317407.1|
GO:0042330	taxis	1	gi|60597049|gb|AY809185.1|
GO:0016049	cell growth	1	gi|60597049|gb|AY809185.1|
GO:0022611	dormancy process	1	gi|60597049|gb|AY809185.1|
GO:0051093	negative regulation of developmental process	1	gi|60597049|gb|AY809185.1|
GO:0031640	killing of cells of other organism	1	gi|226479253|emb|FN317391.1|
GO:0044764	multi-organism cellular process	1	gi|226485802|emb|FN319594.1|
GO:0051705	multi-organism behavior	1	gi|226479059|emb|FN317294.1|
GO:1990748	cellular detoxification	1	gi|226483426|emb|FN318285.1|
GO:0043902	positive regulation of multi-organism process	1	gi|226485802|emb|FN319594.1|
GO:0035821	modification of morphology or physiology of other organism	1	gi|226479253|emb|FN317391.1|
GO:0009607	response to biotic stimulus	1	gi|226479253|emb|FN317391.1|
GO:0048589	developmental growth	1	gi|60597049|gb|AY809185.1|
GO:0048584	positive regulation of response to stimulus	1	gi|257215889|emb|FN330880.1|
GO:0023057	negative regulation of signaling	1	gi|226479285|emb|FN317407.1|
GO:0009628	response to abiotic stimulus	1	gi|226479149|emb|FN317339.1|
GO:0051707	response to other organism	1	gi|226479253|emb|FN317391.1|
GO:0051606	detection of stimulus	1	gi|226479149|emb|FN317339.1|
GO:0051241	negative regulation of multicellular organismal process	1	gi|60597049|gb|AY809185.1|
GO:0023056	positive regulation of signaling	1	gi|257215889|emb|FN330880.1|
GO:0044419	interspecies interaction between organisms	1	gi|226485802|emb|FN319594.1|
GO:0043900	regulation of multi-organism process	1	gi|226485802|emb|FN319594.1|
GO:0040012	regulation of locomotion	1	gi|60597049|gb|AY809185.1|
GO:0009719	response to endogenous stimulus	1	gi|226479243|emb|FN317386.1|
GO-id	GO-term	#Seqs	Seqs
GO:0016787	hydrolase activity	48	gi|60601381|gb|AY811259.1|, gi|226489608|emb|FN319227.1|, gi|56753456|gb|AY813200.1|, gi|226479113|emb|FN317321.1|, gi|226481340|emb|FN317839.1|, gi|60599814|gb|AY810562.1|, gi|226479893|emb|FN317512.1|, gi|226479921|emb|FN317526.1|, gi|56757298|gb|AY815089.1|, gi|257215697|emb|FN330784.1|, gi|226478863|emb|FN317196.1|, gi|60603207|gb|AY812172.1|, gi|56759211|gb|AY816014.1|, gi|226482661|emb|FN31…
GO:0043167	ion binding	44	gi|56753811|gb|AY813371.1|, gi|56753456|gb|AY813200.1|, gi|60599848|gb|AY810579.1|, gi|226481340|emb|FN317839.1|, gi|60689910|gb|AY915264.1|, gi|257215697|emb|FN330784.1|, gi|226481472|emb|FN317905.1|, gi|56754226|gb|AY813569.1|, gi|226474623|emb|FN321834.1|, gi|226485686|emb|FN319535.1|, gi|226482661|emb|FN318201.1|, gi|226485802|emb|FN319594.1|, gi|56752664|gb|AY812814.1|, gi|226467617|emb|FN31…
GO:1901363	heterocyclic compound binding	37	gi|56753811|gb|AY813371.1|, gi|56753456|gb|AY813200.1|, gi|60599848|gb|AY810579.1|, gi|226481340|emb|FN317839.1|, gi|60689910|gb|AY915264.1|, gi|257215697|emb|FN330784.1|, gi|226481472|emb|FN317905.1|, gi|56759211|gb|AY816014.1|, gi|226487205|emb|FN319742.1|, gi|226480705|emb|FN317720.1|, gi|226467617|emb|FN313951.1|, gi|257216038|emb|FN330952.1|, gi|226479151|emb|FN317340.1|, gi|226478901|emb|FN…
GO:0097159	organic cyclic compound binding	37	gi|56753811|gb|AY813371.1|, gi|56753456|gb|AY813200.1|, gi|60599848|gb|AY810579.1|, gi|226481340|emb|FN317839.1|, gi|60689910|gb|AY915264.1|, gi|257215697|emb|FN330784.1|, gi|226481472|emb|FN317905.1|, gi|56759211|gb|AY816014.1|, gi|226487205|emb|FN319742.1|, gi|226480705|emb|FN317720.1|, gi|226467617|emb|FN313951.1|, gi|257216038|emb|FN330952.1|, gi|226479151|emb|FN317340.1|, gi|226478901|emb|FN…
GO:0016740	transferase activity	30	gi|226481414|emb|FN317876.1|, gi|56753811|gb|AY813371.1|, gi|60602627|gb|AY811882.1|, gi|60599848|gb|AY810579.1|, gi|60598543|gb|AY809932.1|, gi|226481472|emb|FN317905.1|, gi|226478863|emb|FN317196.1|, gi|60600244|gb|AY810777.1|, gi|226482513|emb|FN318127.1|, gi|257205659|emb|FN326757.1|, gi|226467617|emb|FN313951.1|, gi|56757889|gb|AY815353.1|, gi|226478881|emb|FN317205.1|, gi|226490225|emb|FN31…
GO:0036094	small molecule binding	20	gi|56753811|gb|AY813371.1|, gi|56753456|gb|AY813200.1|, gi|60599848|gb|AY810579.1|, gi|28317815|gb|AY223338.1|, gi|226481340|emb|FN317839.1|, gi|60689910|gb|AY915264.1|, gi|257215697|emb|FN330784.1|, gi|60598599|gb|AY809960.1|, gi|226481472|emb|FN317905.1|, gi|226467262|emb|FN320386.1|, gi|226480705|emb|FN317720.1|, gi|226489285|emb|FN320061.1|, gi|226478901|emb|FN317215.1|, gi|226490225|emb|FN31…
GO:0097367	carbohydrate derivative binding	17	gi|56753811|gb|AY813371.1|, gi|56753456|gb|AY813200.1|, gi|60599848|gb|AY810579.1|, gi|28317815|gb|AY223338.1|, gi|226481340|emb|FN317839.1|, gi|60689910|gb|AY915264.1|, gi|257215697|emb|FN330784.1|, gi|60598599|gb|AY809960.1|, gi|226481472|emb|FN317905.1|, gi|226467262|emb|FN320386.1|, gi|226489285|emb|FN320061.1|, gi|226478901|emb|FN317215.1|, gi|226490225|emb|FN313621.1|, gi|226478889|emb|FN31…
GO:0005515	protein binding	15	gi|226478789|emb|FN317159.1|, gi|110348934|gb|DQ643830.1|, gi|56754410|gb|AY813661.1|, gi|56757084|gb|AY814982.1|, gi|257215697|emb|FN330784.1|, gi|257215889|emb|FN330880.1|, gi|226485802|emb|FN319594.1|, gi|226480705|emb|FN317720.1|, gi|226466899|emb|FN313851.1|, gi|226480045|emb|FN317588.1|, gi|226480027|emb|FN317579.1|, gi|60597049|gb|AY809185.1|, gi|56759511|gb|AY816164.1|, gi|226479253|emb|F…
GO:0022892	substrate-specific transporter activity	15	gi|226466641|emb|FN313722.1|, gi|257215849|emb|FN330860.1|, gi|226483350|emb|FN318247.1|, gi|56758623|gb|AY815720.1|, gi|226487205|emb|FN319742.1|, gi|226468931|emb|FN320768.1|, gi|226482677|emb|FN318209.1|, gi|60600885|gb|AY811011.1|, gi|257205627|emb|FN326741.1|, gi|226483408|emb|FN318276.1|, gi|56754562|gb|AY813737.1|, gi|226479729|emb|FN317430.1|, gi|56758085|gb|AY815451.1|, gi|226487465|emb|…
GO:0022857	transmembrane transporter activity	14	gi|226466641|emb|FN313722.1|, gi|257215849|emb|FN330860.1|, gi|226483350|emb|FN318247.1|, gi|56758623|gb|AY815720.1|, gi|226468931|emb|FN320768.1|, gi|226482677|emb|FN318209.1|, gi|60600885|gb|AY811011.1|, gi|257205627|emb|FN326741.1|, gi|226483408|emb|FN318276.1|, gi|56754562|gb|AY813737.1|, gi|226479729|emb|FN317430.1|, gi|56758085|gb|AY815451.1|, gi|226487465|emb|FN318875.1|, gi|257206293|emb|…
GO:0016491	oxidoreductase activity	7	gi|56759465|gb|AY816141.1|, gi|226487473|emb|FN318879.1|, gi|60599371|gb|AY810342.1|, gi|226483426|emb|FN318285.1|, gi|226474623|emb|FN321834.1|, gi|226479867|emb|FN317499.1|, gi|226479243|emb|FN317386.1|
GO:0044877	macromolecular complex binding	6	gi|226480705|emb|FN317720.1|, gi|226466899|emb|FN313851.1|, gi|226478789|emb|FN317159.1|, gi|257215697|emb|FN330784.1|, gi|226480027|emb|FN317579.1|, gi|60597049|gb|AY809185.1|
GO:0030234	enzyme regulator activity	6	gi|226481414|emb|FN317876.1|, gi|226489878|emb|FN319362.1|, gi|226483528|emb|FN318336.1|, gi|226479059|emb|FN317294.1|, gi|226478979|emb|FN317254.1|, gi|60689952|gb|AY915266.1|
GO:0004872	receptor activity	4	gi|226479149|emb|FN317339.1|, gi|226479039|emb|FN317284.1|, gi|226483408|emb|FN318276.1|, gi|226479943|emb|FN317537.1|
GO:0005200	structural constituent of cytoskeleton	4	gi|226481340|emb|FN317839.1|, gi|226489285|emb|FN320061.1|, gi|226478901|emb|FN317215.1|, gi|226467262|emb|FN320386.1|
GO:0016829	lyase activity	4	gi|56759465|gb|AY816141.1|, gi|56753811|gb|AY813371.1|, gi|226486689|emb|FN318694.1|, gi|226481472|emb|FN317905.1|
GO:0016874	ligase activity	4	gi|226483556|emb|FN318350.1|, gi|257205771|emb|FN326813.1|, gi|257206257|emb|FN327056.1|, gi|56758673|gb|AY815745.1|
GO:0008289	lipid binding	3	gi|60601027|gb|AY811082.1|, gi|226485686|emb|FN319535.1|, gi|226486807|emb|FN318753.1|
GO:0005326	neurotransmitter transporter activity	2	gi|60600885|gb|AY811011.1|, gi|226487465|emb|FN318875.1|
GO:0038023	signaling receptor activity	2	gi|226479149|emb|FN317339.1|, gi|226479039|emb|FN317284.1|
GO:0016853	isomerase activity	2	gi|226487473|emb|FN318879.1|, gi|60692571|gb|AY915413.1|
GO:0003700	transcription factor activity, sequence-specific DNA binding	1	gi|60597049|gb|AY809185.1|
GO:0005487	nucleocytoplasmic transporter activity	1	gi|226479867|emb|FN317499.1|
GO:0048037	cofactor binding	1	gi|226467617|emb|FN313951.1|
GO:0033218	amide binding	1	gi|56759111|gb|AY815964.1|
GO:0001871	pattern binding	1	gi|226479943|emb|FN317537.1|
GO:1901476	carbohydrate transporter activity	1	gi|226468931|emb|FN320768.1|
GO:0019825	oxygen binding	1	gi|226487205|emb|FN319742.1|
GO:0004601	peroxidase activity	1	gi|226483426|emb|FN318285.1|
GO:0050997	quaternary ammonium group binding	1	gi|226479729|emb|FN317430.1|
GO:0000989	transcription factor activity, transcription factor binding	1	gi|56754085|gb|AY813500.1|
GO:0000384	first spliceosomal transesterification activity	1	gi|226478981|emb|FN317255.1|
GO:0009975	cyclase activity	1	gi|226481472|emb|FN317905.1|
GO:0030246	carbohydrate binding	1	gi|226479943|emb|FN317537.1|
GO:0003735	structural constituent of ribosome	1	gi|60598876|gb|AY810098.1|
GO:0005057	receptor signaling protein activity	1	gi|226478889|emb|FN317209.1|
GO-id	GO-term	#Seqs	Seqs
GO:0031224	intrinsic component of membrane	151	gi|226473767|emb|FN321604.1|, gi|47028564|gb|AY599749.1|, gi|226471997|emb|FN321311.1|, gi|226489279|emb|FN320058.1|, gi|226468931|emb|FN320768.1|, gi|226481408|emb|FN317873.1|, gi|226468169|emb|FN320586.1|, gi|257206343|emb|FN327099.1|, gi|60600244|gb|AY810777.1|, gi|56756283|gb|AY814585.1|, gi|60600885|gb|AY811011.1|, gi|56754068|gb|AY813493.1|, gi|226488856|emb|FN319050.1|, gi|226468165|emb|FN…
GO:0005622	intracellular	69	gi|226479113|emb|FN317321.1|, gi|56753964|gb|AY813443.1|, gi|257215889|emb|FN330880.1|, gi|60689952|gb|AY915266.1|, gi|226485802|emb|FN319594.1|, gi|60600244|gb|AY810777.1|, gi|60596871|gb|AY809096.1|, gi|226478785|emb|FN317157.1|, gi|226479079|emb|FN317304.1|, gi|56759111|gb|AY815964.1|, gi|226480027|emb|FN317579.1|, gi|226480045|emb|FN317588.1|, gi|60690853|gb|AY915311.1|, gi|60601719|gb|AY8114…
GO:0044424	intracellular part	64	gi|226479113|emb|FN317321.1|, gi|56753964|gb|AY813443.1|, gi|257215889|emb|FN330880.1|, gi|60689952|gb|AY915266.1|, gi|226485802|emb|FN319594.1|, gi|60600244|gb|AY810777.1|, gi|60596871|gb|AY809096.1|, gi|226478785|emb|FN317157.1|, gi|226479079|emb|FN317304.1|, gi|56759111|gb|AY815964.1|, gi|226480027|emb|FN317579.1|, gi|226480045|emb|FN317588.1|, gi|60690853|gb|AY915311.1|, gi|226488820|emb|FN31…
GO:0043229	intracellular organelle	46	gi|56753456|gb|AY813200.1|, gi|226479113|emb|FN317321.1|, gi|226481340|emb|FN317839.1|, gi|56757298|gb|AY815089.1|, gi|257215697|emb|FN330784.1|, gi|56753964|gb|AY813443.1|, gi|60598876|gb|AY810098.1|, gi|257215889|emb|FN330880.1|, gi|60689952|gb|AY915266.1|, gi|226479867|emb|FN317499.1|, gi|226485802|emb|FN319594.1|, gi|60600244|gb|AY810777.1|, gi|60600174|gb|AY810742.1|, gi|60596871|gb|AY809096…
GO:0044446	intracellular organelle part	36	gi|226479113|emb|FN317321.1|, gi|226481340|emb|FN317839.1|, gi|56757298|gb|AY815089.1|, gi|257215697|emb|FN330784.1|, gi|56753964|gb|AY813443.1|, gi|60598876|gb|AY810098.1|, gi|257215889|emb|FN330880.1|, gi|226479867|emb|FN317499.1|, gi|60600244|gb|AY810777.1|, gi|60600174|gb|AY810742.1|, gi|60596871|gb|AY809096.1|, gi|60599144|gb|AY810232.1|, gi|226478785|emb|FN317157.1|, gi|226479079|emb|FN3173…
GO:0043227	membrane-bounded organelle	28	gi|56753456|gb|AY813200.1|, gi|56757298|gb|AY815089.1|, gi|257215889|emb|FN330880.1|, gi|60689952|gb|AY915266.1|, gi|226485802|emb|FN319594.1|, gi|226479867|emb|FN317499.1|, gi|60600244|gb|AY810777.1|, gi|60599144|gb|AY810232.1|, gi|226478785|emb|FN317157.1|, gi|56757889|gb|AY815353.1|, gi|226478901|emb|FN317215.1|, gi|226490225|emb|FN313621.1|, gi|226480027|emb|FN317579.1|, gi|226478981|emb|FN31…
GO:0043228	non-membrane-bounded organelle	26	gi|226479113|emb|FN317321.1|, gi|226481340|emb|FN317839.1|, gi|257215697|emb|FN330784.1|, gi|56757298|gb|AY815089.1|, gi|60598876|gb|AY810098.1|, gi|56753964|gb|AY813443.1|, gi|257215889|emb|FN330880.1|, gi|60600174|gb|AY810742.1|, gi|60596871|gb|AY809096.1|, gi|60599144|gb|AY810232.1|, gi|226479079|emb|FN317304.1|, gi|226478901|emb|FN317215.1|, gi|226480045|emb|FN317588.1|, gi|226480027|emb|FN31…
GO:0043234	protein complex	25	gi|226481414|emb|FN317876.1|, gi|257215697|emb|FN330784.1|, gi|56757298|gb|AY815089.1|, gi|60689910|gb|AY915264.1|, gi|226481472|emb|FN317905.1|, gi|56753964|gb|AY813443.1|, gi|60599144|gb|AY810232.1|, gi|60596871|gb|AY809096.1|, gi|226480705|emb|FN317720.1|, gi|226478785|emb|FN317157.1|, gi|226479079|emb|FN317304.1|, gi|226480045|emb|FN317588.1|, gi|226480027|emb|FN317579.1|, gi|60690853|gb|AY91…
GO:0042995	cell projection	19	gi|226479113|emb|FN317321.1|, gi|56758305|gb|AY815561.1|, gi|56757298|gb|AY815089.1|, gi|56753964|gb|AY813443.1|, gi|257215889|emb|FN330880.1|, gi|60689952|gb|AY915266.1|, gi|226479751|emb|FN317441.1|, gi|60600174|gb|AY810742.1|, gi|60596871|gb|AY809096.1|, gi|60687539|gb|AY914882.1|, gi|60599144|gb|AY810232.1|, gi|60599636|gb|AY810474.1|, gi|226479079|emb|FN317304.1|, gi|226478901|emb|FN317215.1…
GO:0005929	cilium	15	gi|56758305|gb|AY815561.1|, gi|56757298|gb|AY815089.1|, gi|56753964|gb|AY813443.1|, gi|257215889|emb|FN330880.1|, gi|226479751|emb|FN317441.1|, gi|60596871|gb|AY809096.1|, gi|60687539|gb|AY914882.1|, gi|60599144|gb|AY810232.1|, gi|60599636|gb|AY810474.1|, gi|226478901|emb|FN317215.1|, gi|226480027|emb|FN317579.1|, gi|226483582|emb|FN318363.1|, gi|226479075|emb|FN317302.1|, gi|56758673|gb|AY815745…
GO:0005886	plasma membrane	15	gi|226466641|emb|FN313722.1|, gi|226481472|emb|FN317905.1|, gi|60689952|gb|AY915266.1|, gi|226468931|emb|FN320768.1|, gi|226480705|emb|FN317720.1|, gi|60600885|gb|AY811011.1|, gi|56754068|gb|AY813493.1|, gi|226479149|emb|FN317339.1|, gi|226479039|emb|FN317284.1|, gi|56759111|gb|AY815964.1|, gi|226483408|emb|FN318276.1|, gi|226478979|emb|FN317254.1|, gi|226479729|emb|FN317430.1|, gi|226487465|emb|…
GO:0071944	cell periphery	15	gi|226466641|emb|FN313722.1|, gi|226481472|emb|FN317905.1|, gi|60689952|gb|AY915266.1|, gi|226468931|emb|FN320768.1|, gi|226480705|emb|FN317720.1|, gi|60600885|gb|AY811011.1|, gi|56754068|gb|AY813493.1|, gi|226479149|emb|FN317339.1|, gi|226479039|emb|FN317284.1|, gi|56759111|gb|AY815964.1|, gi|226483408|emb|FN318276.1|, gi|226478979|emb|FN317254.1|, gi|226479729|emb|FN317430.1|, gi|226487465|emb|…
GO:0044459	plasma membrane part	11	gi|226480705|emb|FN317720.1|, gi|60600885|gb|AY811011.1|, gi|56754068|gb|AY813493.1|, gi|226466641|emb|FN313722.1|, gi|226479149|emb|FN317339.1|, gi|226479039|emb|FN317284.1|, gi|226479729|emb|FN317430.1|, gi|60689952|gb|AY915266.1|, gi|226487465|emb|FN318875.1|, gi|226468931|emb|FN320768.1|, gi|257206293|emb|FN327074.1|
GO:0099513	polymeric cytoskeletal fiber	9	gi|226466899|emb|FN313851.1|, gi|226481340|emb|FN317839.1|, gi|226489285|emb|FN320061.1|, gi|226478901|emb|FN317215.1|, gi|56757298|gb|AY815089.1|, gi|257215697|emb|FN330784.1|, gi|226467262|emb|FN320386.1|, gi|257215889|emb|FN330880.1|, gi|60599034|gb|AY810177.1|
GO:0044441	ciliary part	7	gi|60596871|gb|AY809096.1|, gi|60599144|gb|AY810232.1|, gi|226478901|emb|FN317215.1|, gi|56753964|gb|AY813443.1|, gi|226483582|emb|FN318363.1|, gi|56758673|gb|AY815745.1|, gi|60599034|gb|AY810177.1|
GO:0012505	endomembrane system	7	gi|56753456|gb|AY813200.1|, gi|28317815|gb|AY223338.1|, gi|257215889|emb|FN330880.1|, gi|56754562|gb|AY813737.1|, gi|226479867|emb|FN317499.1|, gi|56755316|gb|AY814106.1|, gi|60600244|gb|AY810777.1|
GO:0044463	cell projection part	7	gi|60596871|gb|AY809096.1|, gi|60599144|gb|AY810232.1|, gi|226478901|emb|FN317215.1|, gi|56753964|gb|AY813443.1|, gi|226483582|emb|FN318363.1|, gi|56758673|gb|AY815745.1|, gi|60599034|gb|AY810177.1|
GO:0031090	organelle membrane	6	gi|56755070|gb|AY813983.1|, gi|226489714|emb|FN319280.1|, gi|226487505|emb|FN318895.1|, gi|226487503|emb|FN318894.1|, gi|56755316|gb|AY814106.1|, gi|60600244|gb|AY810777.1|
GO:0043233	organelle lumen	5	gi|60599144|gb|AY810232.1|, gi|226478785|emb|FN317157.1|, gi|56754085|gb|AY813500.1|, gi|60597049|gb|AY809185.1|, gi|226479253|emb|FN317391.1|
GO:0031975	envelope	5	gi|56755070|gb|AY813983.1|, gi|226489714|emb|FN319280.1|, gi|226487505|emb|FN318895.1|, gi|226479867|emb|FN317499.1|, gi|226487503|emb|FN318894.1|
GO:1990904	ribonucleoprotein complex	3	gi|56757298|gb|AY815089.1|, gi|60598876|gb|AY810098.1|, gi|226478981|emb|FN317255.1|
GO:0000785	chromatin	3	gi|60599144|gb|AY810232.1|, gi|60597049|gb|AY809185.1|, gi|226479253|emb|FN317391.1|
GO:0098796	membrane protein complex	3	gi|56755070|gb|AY813983.1|, gi|226480705|emb|FN317720.1|, gi|226489714|emb|FN319280.1|
GO:0043230	extracellular organelle	2	gi|226490225|emb|FN313621.1|, gi|226479253|emb|FN317391.1|
GO:0019867	outer membrane	2	gi|56755070|gb|AY813983.1|, gi|226489714|emb|FN319280.1|
GO:0097223	sperm part	2	gi|60687683|gb|AY914954.1|, gi|226483582|emb|FN318363.1|
GO:0005615	extracellular space	2	gi|226485802|emb|FN319594.1|, gi|226479253|emb|FN317391.1|
GO:0019898	extrinsic component of membrane	2	gi|226480705|emb|FN317720.1|, gi|60689952|gb|AY915266.1|
GO:0098552	side of membrane	2	gi|226480705|emb|FN317720.1|, gi|60689952|gb|AY915266.1|
GO:0098805	whole membrane	2	gi|56755070|gb|AY813983.1|, gi|226489714|emb|FN319280.1|
GO:0044455	mitochondrial membrane part	2	gi|56755070|gb|AY813983.1|, gi|226489714|emb|FN319280.1|
GO:1903561	extracellular vesicle	2	gi|226490225|emb|FN313621.1|, gi|226479253|emb|FN317391.1|
GO:0019028	viral capsid	1	gi|226479867|emb|FN317499.1|
GO:0005911	cell-cell junction	1	gi|226471245|emb|FN314972.1|
GO:0044297	cell body	1	gi|60689952|gb|AY915266.1|
GO:0097458	neuron part	1	gi|60689952|gb|AY915266.1|
GO:0019013	viral nucleocapsid	1	gi|226479867|emb|FN317499.1|
GO:0032993	protein-DNA complex	1	gi|226479253|emb|FN317391.1|
GO:0005578	proteinaceous extracellular matrix	1	gi|110348934|gb|DQ643830.1|
